# Supplementary material for: Experimental data for an air-conditioning system identification
Source: Data Brief. 2019 Jul 25;25:104316. doi: 10.1016/j.dib.2019.104316 (PMC6698924; doi:10.1016/j.dib.2019.104316)
Supplement: Supplementary file 1 [file mmc1.xlsx]

## Sheet: Run1
Time (s)	P1 (PSIa)	P2 (PSIa)	P3 (PSIa)	P4 (PSIa)	Power 1 (kW)	Power 2 (kW)	Power 3 (kW)	F1 (mL/min)	HR 1 (%)	HR 2 (%)	HR 3 (%)	T1 (°C)	T2 (°C)	T3 (°C)	T4 (°C)	T5 (°C)	T6 (°C)	T7 (°C)	T8 (°C)	T9 (°C)	T10 (°C)
0	100.47	258.71	252.6	118.37	0.44145	0.012	0.0516	1012.69	67.51	78.13	46.42	13.69	55.5	60	22	25.5	27.19	24.75	11	27.94	15.63
18	102.92	256.26	248.93	117.76	0.42525	0.012	0.048	1040.06	53.78	77.81	45.44	13.69	55.5	60	22	25.5	27.25	24.81	11	28	15.63
36	100.47	256.87	250.76	117.76	0.44955	0.0144	0.0528	1038.1	53.29	77.48	45.77	13.69	55.5	60	22	25.5	27.19	24.81	11	28	15.63
54	101.7	257.48	252.6	118.99	0.43335	0.0132	0.0504	997.05	54.27	77.81	45.28	13.75	55.5	60	22	25.5	27.19	24.75	11	28	15.63
72	96.81	256.87	251.37	118.99	0.4698	0.0132	0.0516	1014.64	53.94	78.13	45.6	13.69	55.5	60	22	25.5	27.25	24.81	11.06	28.12	15.63
90	99.86	256.87	251.37	118.37	0.4293	0.0132	0.0492	1075.25	53.94	77.81	45.44	13.69	55.5	60	22	25.5	27.25	24.81	11	28.12	15.63
108	100.47	244.65	251.37	118.99	0.4374	0.0144	0.0504	1043.97	54.1	77.81	45.28	13.69	55.5	60	22	25.5	27.37	24.81	11	28.12	15.63
126	100.47	257.48	251.37	118.99	0.4293	0.0132	0.0492	1016.6	53.61	77.15	45.44	13.69	55.5	60	22	25.5	27.31	24.81	11	28.12	15.63
144	99.86	258.1	250.76	118.99	0.4212	0.0132	0.0516	1032.24	54.1	77.48	45.44	13.69	55.5	60	22	25.5	27.31	24.81	11	28.12	15.69
162	99.86	257.48	250.15	118.37	0.4374	0.0132	0.0492	1110.44	53.29	79.77	45.44	13.69	55.5	60	22	25.5	27.31	24.75	11	28.19	15.63
180	101.08	256.26	250.15	117.76	0.486	0.0144	0.0504	1034.19	53.61	77.81	45.6	13.69	55.5	60	22	25.5	27.25	24.75	11	28.19	15.63
198	99.86	257.48	250.15	118.99	0.47385	0.0132	0.0504	1088.94	53.78	77.64	45.6	13.69	55.5	60	22	25.5	27.25	24.81	11	28.19	15.69
216	99.25	256.26	251.37	118.37	0.42525	0.0156	0.048	1067.43	53.29	77.48	45.44	13.69	55.5	60	22	25.5	27.31	24.81	11	28.19	15.69
234	100.47	257.48	251.99	117.76	0.46575	0.012	0.0504	1079.16	53.29	77.48	45.44	13.75	55.5	60	22	25.5	27.31	24.81	11	28.25	15.69
252	100.47	254.43	250.76	118.37	0.5022	0.0144	0.0516	977.5	53.29	77.64	45.93	13.75	55.5	60	22	25.5	27.31	24.81	11	28.25	15.69
270	99.86	258.71	250.15	118.99	0.4293	0.0132	0.0504	1065.47	53.94	77.32	45.28	13.75	55.5	60	22	25.5	27.25	24.81	10.94	28.25	15.69
288	99.86	261.15	250.76	118.37	0.43335	0.012	0.0516	1014.64	52.8	77.97	45.6	13.75	55.5	60	22	25.5	27.25	24.81	11	28.25	15.69
306	99.86	255.65	250.15	118.37	0.43335	0.0156	0.0504	1022.46	52.8	77.15	45.28	13.75	55.5	60	22	25.5	27.19	24.81	10.94	28.25	15.69
324	98.03	257.48	251.37	118.37	0.46575	0.012	0.0516	1045.92	53.29	77.81	45.28	13.75	55.5	60	22	25.5	27.25	24.81	11	28.25	15.69
342	99.86	256.26	251.37	118.37	0.42525	0.0132	0.048	1040.06	53.45	77.64	45.44	13.75	55.5	60	22	25.5	27.31	24.81	11	28.31	15.69
360	99.25	256.87	248.32	117.76	0.4293	0.0156	0.048	1085.02	51.98	77.64	45.93	13.69	55.5	60	22	25.5	27.19	24.75	10.94	28.25	15.69
378	99.86	256.87	251.37	118.37	0.43335	0.0132	0.0492	1053.75	52.8	77.15	45.11	13.75	55.5	60	22	25.5	27.25	24.75	10.88	28.25	15.75
396	100.47	258.71	251.37	121.43	0.42525	0.0156	0.0492	1036.15	52.14	77.81	45.93	13.75	55.5	60	22	25.5	27.19	24.75	10.94	28.25	15.75
414	100.47	257.48	281.92	118.37	0.4617	0.0144	0.0492	1047.88	52.31	77.64	45.44	13.75	55.5	60	22	25.5	27.25	24.75	10.94	28.25	15.75
432	100.47	257.48	250.15	118.37	0.42525	0.012	0.0492	1028.33	53.61	77.32	45.6	13.75	55.5	60	22	25.5	27.25	24.75	10.88	28.31	15.75
450	99.86	256.87	253.82	118.37	0.48195	0.0156	0.0432	1053.75	52.96	77.97	46.42	13.75	55.5	60	22	25.5	27.31	24.81	10.94	28.25	15.75
468	99.86	259.32	251.37	118.37	0.4374	0.0132	0.0468	1063.52	51.98	77.81	45.93	13.75	55.5	60	22	25.5	27.31	24.81	10.94	28.31	15.69
486	101.08	259.32	251.99	118.99	0.4293	0.0132	0.0528	1065.47	52.31	76.99	45.11	13.75	55.5	60	22.5	25.5	27.31	24.81	10.94	28.31	15.69
504	99.25	257.48	250.76	117.76	0.49815	0.0156	0.048	1061.56	52.14	78.13	46.09	13.75	55.5	60	22.5	25.5	27.31	24.81	10.94	28.31	15.75
522	100.47	258.1	251.37	118.37	0.4293	0.0144	0.0432	1086.98	52.8	78.13	45.93	13.75	55.5	60	22	25.5	27.31	24.81	11	28.25	15.69
540	101.08	258.71	251.37	118.37	0.4293	0.0156	0.0468	1038.1	52.63	78.46	45.44	13.75	55.5	60	22.5	25.5	27.31	24.81	11	28.25	15.69
558	99.86	256.26	251.99	118.37	0.4212	0.012	0.0468	1014.64	51.65	77.32	45.6	13.75	55.5	60	22.5	25.5	27.31	24.81	11	28.25	15.69
576	99.86	257.48	258.1	118.37	0.4374	0.0132	0.0504	1063.52	51.65	77.64	45.28	13.81	55.5	60	22.5	25.5	27.25	24.81	11	28.31	15.75
594	100.47	258.1	251.37	118.37	0.43335	0.012	0.0504	1096.75	51.98	77.48	45.6	13.75	55.5	60	22.5	25.5	27.25	24.75	11	28.31	15.69
612	101.7	256.87	251.37	118.99	0.4293	0.012	0.048	1075.25	52.47	77.32	46.26	13.81	55.5	60	22.5	25.5	27.19	24.81	10.94	28.31	15.75
630	101.08	256.87	251.99	118.37	0.50625	0.012	0.0456	1030.29	52.63	77.32	44.95	13.81	55.5	60	22	25.5	27.25	24.75	11	28.25	15.75
648	101.7	257.48	251.37	118.37	0.42525	0.0132	0.0396	1059.61	52.31	77.64	45.6	13.75	55.5	60	22	25.5	27.37	24.75	11	28.31	15.75
666	100.47	257.48	250.76	118.99	0.42525	0.0156	0.0384	1016.6	52.8	77.64	45.93	13.75	55.5	60	22	25.5	27.25	24.81	11	28.19	15.75
684	99.25	251.99	250.76	117.76	0.42525	0.0156	0.0408	1053.75	51.65	77.32	45.44	13.75	55.5	60	22	25.5	27.25	24.81	10.94	28.12	15.75
702	99.25	258.1	251.37	118.37	0.4293	0.012	0.0348	1018.55	51.33	77.15	45.28	13.81	55.5	60	22	25.5	27.31	24.75	10.94	28.12	15.75
720	100.47	258.1	251.99	118.37	0.4536	0.0144	0.036	1040.06	52.14	77.81	45.11	13.75	55.5	60	22	25.5	27.37	24.75	10.88	28.12	15.81
738	106.58	256.87	250.15	118.37	0.42525	0.0144	0.0408	1079.16	52.14	76.83	45.28	13.75	55.5	60	22.5	25.5	27.44	24.81	10.94	28.19	15.81
756	100.47	257.48	251.37	118.99	0.42525	0.012	0.0372	1055.7	52.8	77.48	45.28	13.75	55.5	60	22	25.5	27.37	24.81	10.94	28.31	15.81
774	99.25	257.48	251.99	118.37	0.43335	0.012	0.0384	1057.66	51.65	78.13	45.11	13.75	55.5	60	22.5	25.5	27.37	24.81	11	28.31	15.81
792	100.47	259.93	252.6	118.99	0.43335	0.0132	0.0372	1063.52	52.47	77.32	46.09	13.75	55.5	60	22.5	25.5	27.37	24.81	11	28.37	15.81
810	106.58	257.48	252.6	118.99	0.486	0.012	0.0408	1024.42	52.8	77.32	46.09	13.81	55.5	60	22.5	25.5	27.5	24.87	11	28.37	15.81
828	100.47	258.1	251.99	118.99	0.4617	0.012	0.0372	1032.24	52.47	77.81	45.93	13.75	55.5	60	22.5	25.5	27.5	24.87	11	28.31	15.81
846	99.86	259.93	251.37	118.37	0.42525	0.0168	0.0384	1036.15	51.65	77.32	45.93	13.81	55.5	60	22.5	25.5	27.44	24.87	11	28.25	15.81
864	103.53	256.87	249.54	117.76	0.4293	0.0132	0.0372	995.09	52.14	77.48	45.44	13.81	55.5	60	22	25.5	27.37	24.87	11	28.31	15.81
882	99.86	258.71	251.99	118.37	0.4293	0.0132	0.036	1036.15	51.98	77.48	45.93	13.81	55.5	60	22	25.5	27.37	24.87	11	28.31	15.81
900	99.86	258.71	251.99	118.37	0.4293	0.012	0.0384	1032.24	52.47	77.15	45.6	13.75	55.5	60	22.5	25.5	27.37	24.81	11	28.25	15.75
918	99.86	258.1	251.99	118.99	0.4698	0.0144	0.042	1010.73	52.63	77.48	45.44	13.75	55.5	60	22.5	25.5	27.31	24.81	11	28.31	15.81
936	100.47	246.49	252.6	118.37	0.42525	0.0144	0.0384	1081.11	51.82	77.97	45.11	13.81	55.5	60	22.5	25.5	27.37	24.87	11	28.31	15.81
954	100.47	257.48	250.76	118.99	0.4617	0.0168	0.0384	991.19	51.82	77.48	46.09	13.81	55.5	60	22.5	25.5	27.37	24.87	11.06	28.31	15.81
972	100.47	258.1	251.37	120.21	0.4293	0.0156	0.0396	1053.75	51.98	77.81	45.11	13.81	55.5	60	22.5	25.5	27.37	24.87	11	28.31	15.81
990	100.47	258.71	251.99	118.99	0.46575	0.0132	0.0408	1026.38	52.31	77.81	45.93	13.88	55.5	60	22.5	25.5	27.44	24.87	11	28.31	15.81
1008	98.64	258.1	251.37	118.99	0.42525	0.0144	0.0348	1061.56	53.12	78.13	45.93	13.81	55.5	60	22.5	25.5	27.44	24.87	10.94	28.37	15.81
1026	101.08	257.48	251.99	118.37	0.49815	0.0144	0.0384	1042.02	52.8	77.97	45.77	13.81	55.5	60	22.5	25.5	27.37	24.87	11	28.37	15.81
1044	100.47	258.71	251.37	118.99	0.4293	0.012	0.0348	1040.06	52.96	78.13	45.28	13.81	55.5	60	22.5	25.5	27.31	24.81	11	28.31	15.81
1062	99.86	258.1	251.99	115.93	0.4293	0.0144	0.0324	1043.97	51.98	77.32	46.09	13.81	55.5	60	22.5	25.5	27.37	24.87	11.06	28.37	15.81
1080	101.08	258.1	252.6	118.99	0.4293	0.0144	0.0408	1090.89	53.29	77.97	45.77	13.81	55.5	60	22.5	25.5	27.37	24.87	11	28.37	15.81
1098	99.86	258.1	251.37	118.37	0.4293	0.0132	0.0396	1000.96	52.47	77.32	44.95	13.81	55.5	60	22.5	25.5	27.44	24.87	11.06	28.37	15.81
1116	99.25	257.48	250.76	118.37	0.4374	0.012	0.0384	1085.02	51.33	77.32	45.11	13.88	55.5	60	22.5	25.5	27.37	24.87	11	28.44	15.88
1134	100.47	258.1	249.54	118.99	0.45765	0.012	0.0408	1063.52	52.47	77.48	46.42	13.88	55.5	60	22.5	25.5	27.37	24.87	11.06	28.44	15.88
1152	101.08	257.48	251.37	118.37	0.4293	0.012	0.042	1002.92	52.14	77.48	45.6	13.88	55.5	60	22.5	25.5	27.44	24.94	11.06	28.5	15.88
1170	100.47	257.48	251.99	117.76	0.49815	0.0156	0.0384	1102.62	52.14	77.15	45.93	13.88	55.5	60	22.5	25.5	27.37	24.87	11.13	28.37	15.88
1188	101.08	258.1	250.15	118.99	0.42525	0.012	0.0384	1045.92	51.65	77.48	45.93	13.81	55.5	60	22.5	25.5	27.37	24.87	11.13	28.44	15.81
1206	101.08	257.48	251.99	118.99	0.42525	0.0156	0.0384	1081.11	51.33	77.64	45.93	13.88	55.5	60	22	25.5	27.44	24.87	11.13	28.37	15.81
1224	99.86	258.71	251.99	118.37	0.48195	0.0132	0.036	1176.91	52.47	77.64	45.93	13.88	55.5	60	22.5	25.5	27.5	24.94	11.13	28.37	15.81
1242	100.47	259.93	247.71	118.99	0.42525	0.0132	0.036	979.46	52.31	77.48	45.28	13.88	55.5	60	22.5	25.5	27.5	24.94	11.13	28.37	15.81
1260	100.47	258.1	252.6	119.6	0.42525	0.0132	0.0396	1016.6	50.51	77.81	45.93	13.81	55.5	60	22.5	25.5	27.31	24.81	11	28.31	15.81
1278	99.86	259.32	251.37	118.37	0.42525	0.0132	0.0372	1038.1	51.98	77.32	46.58	13.88	55.5	60	22	25.5	27.37	24.87	11.06	28.31	15.81
1296	100.47	257.48	250.15	118.37	0.42525	0.0144	0.0396	1075.25	52.14	76.66	45.11	13.88	55.5	60	22.5	25.5	27.31	24.87	11.06	28.25	15.88
1314	100.47	259.32	252.6	118.99	0.4293	0.0144	0.0408	1032.24	52.14	77.64	45.93	13.88	55.5	60	22.5	25.5	27.31	24.87	11.06	28.31	15.88
1332	100.47	258.71	251.99	119.6	0.43335	0.0132	0.0396	1043.97	52.14	77.64	46.75	13.88	55.5	60	22.5	25.5	27.37	24.87	11.06	28.31	15.88
1350	101.08	257.48	251.37	119.6	0.4293	0.012	0.0408	1081.11	52.31	77.81	45.11	13.88	55.5	60	22.5	25.5	27.37	24.87	11.06	28.31	15.88
1368	100.47	257.48	251.37	118.37	0.4293	0.0144	0.0396	1000.96	52.14	77.81	46.26	13.88	55.5	60	22	25.5	27.31	24.87	11.06	28.37	15.81
1386	99.25	258.1	252.6	118.99	0.46575	0.012	0.0384	1047.88	52.31	77.81	46.09	13.88	55.5	60	22.5	25.5	27.44	24.87	11.06	28.31	15.81
1404	100.47	259.32	251.37	118.37	0.43335	0.012	0.0348	1057.66	51.49	77.64	45.44	13.94	55.5	60	22.5	25.5	27.5	24.94	11.06	28.31	15.81
1422	99.86	258.1	251.99	117.76	0.46575	0.012	0.036	1067.43	52.63	77.81	45.6	13.88	55.5	60	22.5	25.5	27.44	24.94	11.06	28.31	15.81
1440	107.8	258.71	251.37	117.76	0.42525	0.012	0.0336	1047.88	51.33	77.32	46.26	13.81	55.5	60	22.5	25.5	27.31	24.87	11	28.25	15.81
1458	100.47	258.71	251.99	118.99	0.46575	0.012	0.0336	1042.02	53.29	78.46	46.09	13.88	55.5	60	22.5	25.5	27.31	24.87	11.06	28.19	15.81
1476	101.08	258.1	250.76	118.99	0.4941	0.0132	0.0336	1038.1	51.98	77.48	45.77	13.88	55.5	60	22.5	25.5	27.37	24.94	11.06	28.31	15.81
1494	99.86	258.71	251.37	118.37	0.42525	0.0132	0.036	1092.84	51.82	78.3	45.93	13.88	55.5	60	22.5	25.5	27.5	24.94	11.06	28.25	15.81
1512	99.86	258.71	251.99	118.37	0.4293	0.012	0.0312	1086.98	52.47	77.48	45.93	13.88	55.5	60	22.5	25.5	27.56	25	11.13	28.31	15.81
1530	100.47	257.48	251.99	119.6	0.42525	0.012	0.0336	1067.43	51.49	78.13	45.6	13.88	55.5	60	22.5	25.5	27.44	24.94	11.13	28.31	15.81
1548	99.86	259.32	251.99	118.99	0.4374	0.012	0.0324	1071.34	51.65	77.81	45.28	13.94	55.5	60	22.5	25.5	27.44	24.94	11.13	28.31	15.81
1566	100.47	258.71	251.37	118.37	0.4293	0.012	0.0336	1045.92	51.65	78.13	45.6	13.88	55.5	60	22.5	25.5	27.44	24.94	11.13	28.44	15.81
1584	99.86	258.71	252.6	118.99	0.43335	0.0132	0.0324	1393.91	51.65	76.99	45.6	13.88	55.5	60	22.5	25.5	27.44	24.94	11.13	28.44	15.88
1602	113.3	258.71	252.6	118.37	0.4293	0.012	0.0312	1073.29	52.14	77.81	45.77	13.88	55.5	60	22.5	25.5	27.5	24.94	11.06	28.37	15.88
1620	101.7	257.48	252.6	118.99	0.4698	0.012	0.0336	1059.61	51.65	77.97	45.44	13.88	55.5	60	22.5	25.5	27.37	24.94	11	28.31	15.81
1638	99.25	257.48	251.99	118.37	0.4293	0.0132	0.0312	1028.33	51.33	77.15	45.28	13.88	55.5	60	22.5	25.5	27.44	24.94	11.06	28.37	15.81
1656	101.7	257.48	251.99	119.6	0.42525	0.0144	0.0336	1000.96	52.47	77.48	45.77	13.88	55.5	60	22.5	25.5	27.44	24.87	11.06	28.37	15.88
1674	99.86	259.93	251.37	118.37	0.42525	0.012	0.0276	1094.8	50.83	76.5	45.44	13.88	55.5	60	22.5	25.5	27.44	24.94	11.13	28.44	15.88
1692	99.86	258.1	251.99	118.37	0.5022	0.0132	0.0252	1098.71	51.65	77.32	45.44	13.88	55.5	60	22.5	25.5	27.37	24.94	11.06	28.37	15.88
1710	101.08	258.71	251.99	118.37	0.42525	0.0156	0.0312	1081.11	52.14	77.64	45.77	13.88	55.5	60	22.5	25.5	27.44	24.94	11.06	28.37	15.88
1728	99.86	257.48	254.43	118.37	0.43335	0.0132	0.03	1038.1	51.98	77.48	45.77	13.88	55.5	60	22.5	25.5	27.44	24.94	11.06	28.37	15.88
1746	99.86	258.1	251.37	118.37	0.4293	0.0132	0.0264	1000.96	50.83	77.81	46.09	13.88	55.5	60	22.5	25.5	27.37	24.94	11.06	28.44	15.88
1764	100.47	258.71	253.21	118.37	0.42525	0.0144	0.0276	1116.31	52.14	77.32	46.09	13.88	55.5	60	22.5	25.5	27.31	24.94	11.06	28.44	15.88
1782	102.31	257.48	251.37	118.37	0.4536	0.012	0.0276	1059.61	52.31	78.3	45.11	13.88	55.5	60	22.5	25.5	27.44	24.94	11.06	28.5	15.88
1800	101.08	258.71	251.37	118.99	0.4455	0.012	0.0324	1083.07	52.47	77.81	46.42	13.88	55.5	60	22.5	25.5	27.37	24.87	11	28.44	15.88
1818	99.86	258.1	251.37	118.37	0.4293	0.0132	0.0324	1038.1	51.33	77.32	45.77	13.88	55.5	60	22.5	25.5	27.44	24.94	11	28.37	15.88
1836	101.08	256.87	248.93	118.37	0.42525	0.012	0.0336	1069.38	51.82	76.66	44.95	13.88	55.5	60	22.5	25.5	27.44	24.94	10.94	28.37	15.88
1854	96.81	257.48	248.32	118.99	0.4698	0.0132	0.0324	1020.51	51.33	77.15	45.28	13.94	55.5	60	22.5	25.5	27.37	24.87	11	28.31	15.88
1872	100.47	257.48	251.99	119.6	0.44955	0.0144	0.0324	1081.11	52.63	77.64	45.93	13.88	55.5	60	22.5	25.5	27.31	24.87	11	28.37	15.88
1890	100.47	257.48	252.6	118.99	0.49815	0.0144	0.0312	1024.42	51.65	77.48	45.28	13.88	55.5	60	22.5	25.5	27.37	24.87	11.06	28.37	15.88
1908	99.86	255.65	253.21	118.99	0.45765	0.0132	0.0252	1075.25	52.63	77.64	45.77	13.88	55.5	60	22.5	25.5	27.5	24.94	11	28.31	15.81
1926	104.75	257.48	252.6	118.99	0.44145	0.0156	0.0336	1024.42	51.65	77.15	45.6	13.88	55.5	60	22.5	25.5	27.37	24.87	10.94	28.25	15.81
1944	101.08	257.48	252.6	118.37	0.42525	0.0132	0.0324	1051.79	51.98	77.32	45.77	13.94	55.5	60	22.5	25.5	27.37	24.87	10.94	28.31	15.81
1962	100.47	258.1	247.71	118.99	0.42525	0.0156	0.0312	1096.75	51.98	77.32	45.6	13.88	55.5	60	22.5	25.5	27.37	24.87	10.94	28.31	15.81
1980	102.31	258.1	251.99	118.37	0.44955	0.0132	0.0396	1032.24	51.33	76.99	45.77	13.88	55.5	60	22.5	25.5	27.31	24.87	10.94	28.37	15.81
1998	100.47	257.48	250.15	118.37	0.44145	0.0132	0.0408	1036.15	51	77.48	45.6	13.88	55.5	60	22.5	25.5	27.37	24.87	10.94	28.37	15.81
2016	100.47	257.48	250.76	118.37	0.42525	0.0132	0.0348	1042.02	50.67	76.83	45.28	13.88	55.5	60	22.5	25.5	27.31	24.81	10.88	28.31	15.81
2034	104.14	258.71	250.76	118.37	0.42525	0.0132	0.036	1012.69	50.67	76.99	44.79	13.88	55.5	60	22.5	25.5	27.25	24.81	10.88	28.31	15.81
2052	102.31	257.48	250.76	118.37	0.5103	0.0132	0.0336	967.72	50.18	77.15	45.11	13.88	55.5	60	22.5	25.5	27.25	24.81	10.94	28.37	15.75
2070	99.86	258.1	251.37	118.37	0.42525	0.012	0.0336	983.36	51.33	76.99	45.11	13.88	55.5	60	22.5	25.5	27.25	24.81	10.94	28.37	15.75
2088	100.47	258.1	251.99	118.99	0.44145	0.0156	0.036	989.23	51.16	76.66	44.95	13.88	55.5	60	22.5	25.5	27.25	24.81	10.94	28.31	15.81
2106	101.08	255.04	251.99	119.6	0.44955	0.0132	0.0336	1034.19	51.82	77.15	45.11	13.88	55.5	60	22.5	25.5	27.31	24.81	10.94	28.31	15.81
2124	100.47	256.87	250.76	118.99	0.44145	0.0168	0.0312	1043.97	51.33	76.83	45.28	13.88	55.5	60	22.5	25.5	27.31	24.81	10.94	28.37	15.75
2142	99.86	258.1	251.99	118.37	0.4293	0.012	0.0432	1057.66	51.16	76.66	44.79	13.88	55.5	60	22.5	25.5	27.25	24.81	10.94	28.31	15.75
2160	101.08	256.87	250.76	118.37	0.43335	0.0132	0.0396	1055.7	51	76.33	45.28	13.81	55.5	60	22	25.5	27.25	24.81	10.81	28.19	15.75
2178	99.86	258.1	251.99	118.37	0.42525	0.0132	0.0372	1008.78	51.33	76.66	46.09	13.81	55.5	60	22	25.5	27.31	24.81	10.88	28.25	15.75
2196	99.86	257.48	252.6	118.37	0.42525	0.0156	0.0408	1034.19	51.33	77.32	45.11	13.81	55.5	60	22	25.5	27.31	24.81	10.88	28.19	15.69
2214	99.86	256.87	250.15	119.6	0.42525	0.0132	0.0372	1059.61	51.16	76.99	45.77	13.81	55.5	60	22	25.5	27.31	24.81	10.88	28.12	15.75
2232	100.47	258.1	251.37	118.37	0.4536	0.0132	0.0384	1219.92	51.33	77.32	45.77	13.81	55.5	60	22.5	25.5	27.31	24.81	10.94	28.19	15.69
2250	101.08	257.48	252.6	118.99	0.4536	0.012	0.0396	1065.47	51.65	77.64	44.46	13.81	55.5	60	22.5	25.5	27.31	24.81	10.88	28.25	15.75
2268	99.25	258.1	251.99	118.99	0.4212	0.018	0.042	1026.38	51	76.99	44.95	13.81	55.5	60	22	25.5	27.31	24.75	10.88	28.25	15.69
2286	99.86	256.87	249.54	117.76	0.4374	0.0132	0.0384	1030.29	51	77.32	45.93	13.81	55.5	60	22	25.5	27.25	24.75	10.88	28.25	15.75
2304	101.08	258.1	251.99	120.21	0.4779	0.0156	0.0408	1032.24	51.65	77.81	45.6	13.81	55.5	60	22	25.5	27.25	24.75	10.88	28.25	15.69
2322	99.86	261.15	252.6	118.99	0.42525	0.012	0.0408	1008.78	51.16	76.83	44.62	13.81	55.5	60	22.5	25.5	27.31	24.81	10.94	28.19	15.69
2340	98.03	257.48	250.15	117.76	0.4374	0.0132	0.0372	1049.83	49.69	76.99	45.44	13.75	55.5	60	22.5	25.5	27.31	24.75	10.81	28.25	15.69
2358	99.86	258.1	251.37	118.99	0.48195	0.0132	0.0336	1045.92	51.33	77.97	46.58	13.81	55.5	60	22	25.5	27.25	24.81	10.88	28.31	15.69
2376	100.47	259.32	251.37	118.99	0.42525	0.012	0.0384	1008.78	51.33	78.13	45.28	13.81	55.5	60	22	25.5	27.31	24.81	10.88	28.31	15.69
2394	100.47	258.71	251.37	119.6	0.42525	0.0132	0.036	1020.51	51.33	77.81	44.95	13.75	55.5	60	22	25.5	27.31	24.81	10.88	28.31	15.69
2412	100.47	256.87	250.15	118.37	0.42525	0.012	0.0384	1108.48	51	77.64	45.44	13.81	55.5	60	22	25.5	27.31	24.81	10.88	28.31	15.69
2430	101.7	258.71	251.99	118.99	0.43335	0.0144	0.0372	1022.46	50.67	77.32	44.62	13.81	55.5	60	22	25.5	27.31	24.75	10.88	28.25	15.75
2448	99.25	258.1	251.99	118.99	0.4536	0.012	0.0336	1036.15	51.82	77.81	46.09	13.81	55.5	60	22	25.5	27.31	24.81	10.94	28.25	15.75
2466	99.25	259.32	252.6	118.99	0.4536	0.012	0.0348	1135.85	51	77.81	45.28	13.81	55.5	60	22.5	25.5	27.44	24.81	11	28.31	15.69
2484	100.47	259.32	251.99	118.37	0.4293	0.0168	0.036	1055.7	53.12	77.48	45.44	13.75	55.5	60	22.5	25.5	27.5	24.87	11	28.31	15.75
2502	97.42	256.87	251.99	117.76	0.4293	0.0132	0.0372	1075.25	50.51	77.64	45.11	13.75	55.5	60	22.5	25.5	27.44	24.87	10.94	28.25	15.75
2520	101.08	256.26	250.76	117.76	0.44145	0.0132	0.0336	1022.46	50.34	77.97	45.28	13.75	55.5	60	22.5	25.5	27.37	24.81	10.88	28.31	15.75
2538	101.08	256.87	251.99	118.37	0.42525	0.0132	0.0324	1055.7	50.83	76.83	45.28	13.81	55.5	60	22.5	25.5	27.37	24.87	10.94	28.37	15.75
2556	101.08	258.1	251.37	118.99	0.4374	0.012	0.036	1047.88	50.83	76.99	45.6	13.81	55.5	60	22.5	25.5	27.44	24.87	10.94	28.37	15.75
2574	101.08	258.1	250.76	118.37	0.4374	0.0144	0.036	1059.61	50.51	77.32	46.42	13.81	55.5	60	22.5	25.5	27.37	24.87	10.94	28.31	15.75
2592	99.86	258.71	251.99	118.37	0.4293	0.0132	0.0372	1061.56	50.83	77.15	45.93	13.81	55.5	60	22.5	25.5	27.37	24.87	10.94	28.25	15.75
2610	101.7	259.32	255.65	119.6	0.43335	0.0168	0.036	1067.43	51.49	78.13	45.44	13.88	55.5	60	22.5	25.5	27.44	24.87	11	28.31	15.75
2628	99.86	256.87	250.15	118.37	0.42525	0.012	0.0372	1063.52	51.33	77.15	44.46	13.81	55.5	60	22.5	25.5	27.44	24.87	11	28.25	15.75
2646	100.47	257.48	251.37	114.71	0.43335	0.012	0.0312	1008.78	50.51	77.64	45.28	13.81	55.5	60	22.5	25.5	27.37	24.87	10.94	28.25	15.75
2664	103.53	258.71	250.76	118.99	0.45765	0.0144	0.0372	1088.94	51.65	78.13	44.95	13.81	55.5	60	22.5	25.5	27.37	24.87	10.94	28.25	15.75
2682	100.47	262.98	252.6	118.37	0.42525	0.0132	0.0396	1102.62	51.65	78.13	44.95	13.81	55.5	60	22.5	25.5	27.44	24.87	10.94	28.31	15.75
2700	101.08	258.71	251.99	118.37	0.43335	0.0132	0.0336	1071.34	50.51	77.32	45.77	13.81	55.5	60	22.5	25.5	27.25	24.81	10.88	28.25	15.75
2718	98.64	258.71	253.21	119.6	0.44955	0.012	0.0336	1014.64	50.83	78.62	45.11	13.81	55.5	60	22.5	25.5	27.37	24.87	10.88	28.25	15.75
2736	99.86	253.21	250.76	118.37	0.4779	0.012	0.0324	1004.87	51.16	77.97	45.11	13.81	55.5	60	22.5	25.5	27.37	24.87	10.88	28.31	15.81
2754	101.08	258.1	252.6	118.99	0.44145	0.012	0.0324	1055.7	52.14	78.3	44.95	13.81	55.5	60	22	25.5	27.31	24.81	10.88	28.31	15.81
2772	99.86	259.32	251.99	118.37	0.42525	0.0132	0.0348	1071.34	51.16	77.48	44.95	13.81	55.5	60	22.5	25.5	27.37	24.87	10.94	28.31	15.81
2790	99.86	259.32	252.6	118.99	0.45765	0.0132	0.0312	1030.29	51.33	77.81	46.26	13.81	55.5	60	22.5	25.5	27.44	24.87	10.94	28.37	15.75
2808	100.47	258.1	250.76	118.37	0.45765	0.012	0.0324	1010.73	51	77.48	45.93	13.81	55.5	60	22.5	25.5	27.37	24.87	10.88	28.31	15.81
2826	100.47	259.32	253.82	118.37	0.4293	0.0132	0.0336	1036.15	50.51	77.97	45.6	13.81	55.5	60	22.5	25.5	27.44	24.87	10.88	28.31	15.81
2844	100.47	258.71	252.6	118.99	0.4941	0.0156	0.0312	1038.1	52.14	77.64	45.93	13.88	55.5	60	22.5	25.5	27.44	24.94	10.94	28.37	15.81
2862	101.7	259.32	251.99	118.99	0.46575	0.012	0.0348	1053.75	51.65	77.48	45.44	13.88	55.5	60	22.5	25.5	27.5	24.94	10.94	28.31	15.81
2880	99.86	256.87	254.43	118.37	0.4212	0.0132	0.0312	1071.34	50.18	77.81	44.95	13.81	55.5	60	22.5	25.5	27.44	24.94	10.88	28.31	15.81
2898	100.47	257.48	251.99	118.99	0.43335	0.012	0.0348	1026.38	51.65	77.97	45.44	13.88	55.5	60	22.5	25.5	27.44	24.87	10.88	28.31	15.81
2916	99.86	259.32	251.37	118.99	0.4455	0.0132	0.0336	1077.2	51.16	78.13	45.77	13.88	55.5	60	22.5	25.5	27.37	24.94	10.94	28.31	15.81
2934	100.47	258.1	250.76	117.76	0.47385	0.0144	0.036	1016.6	51.33	78.46	45.77	13.88	55.5	60	22.5	25.5	27.5	24.94	10.94	28.25	15.81
2952	101.08	258.71	252.6	118.99	0.42525	0.0144	0.0324	1057.66	51.82	77.81	45.44	13.88	55.5	60	22.5	25.5	27.37	24.94	10.94	28.31	15.81
2970	95.59	258.1	252.6	118.37	0.43335	0.012	0.0324	1006.82	51.33	77.81	45.77	13.88	55.5	60	22.5	25.5	27.37	24.94	10.94	28.31	15.81
2988	100.47	258.1	252.6	118.99	0.4293	0.0132	0.0348	1075.25	51.65	77.81	45.6	13.88	55.5	60	22.5	25.5	27.44	24.94	10.94	28.37	15.81
3006	101.7	258.1	251.99	118.37	0.43335	0.0144	0.0336	1049.83	51.16	78.13	45.28	13.88	55.5	60	22.5	25.5	27.44	24.94	10.94	28.44	15.81
3024	104.75	260.54	253.21	118.37	0.4293	0.0156	0.0312	1069.38	51.16	77.48	45.11	13.88	55.5	60	22.5	25.5	27.44	24.94	11	28.44	15.88
3042	100.47	259.32	252.6	118.37	0.4293	0.0156	0.0312	1034.19	51.98	77.64	45.6	13.88	55.5	60	22.5	25.5	27.5	24.94	11	28.31	15.81
3060	105.36	256.87	250.76	118.99	0.4941	0.012	0.0276	1047.88	51	77.64	45.6	13.81	55.5	60	22.5	25.5	27.25	24.87	10.94	28.25	15.75
3078	101.08	258.71	252.6	119.6	0.42525	0.0132	0.03	1028.33	51.98	77.81	45.6	13.88	55.5	60	22.5	25.5	27.31	24.87	11	28.31	15.81
3096	99.86	258.71	252.6	118.37	0.51435	0.012	0.03	1077.2	51	78.46	45.11	13.88	55.5	60	22.5	25.5	27.5	24.94	11.06	28.31	15.81
3114	100.47	258.1	250.76	118.99	0.42525	0.0132	0.03	1079.16	51.33	77.97	45.93	13.88	55.5	60	22.5	25.5	27.44	24.87	11.06	28.31	15.81
3132	105.36	257.48	251.99	118.99	0.4536	0.0132	0.0324	1077.2	50.83	77.15	44.95	13.88	55.5	60	22.5	25.5	27.37	24.94	11.06	28.31	15.81
3150	100.47	258.1	254.43	119.6	0.4779	0.012	0.03	1042.02	51.82	77.32	45.11	13.88	55.5	60	22.5	25.5	27.31	24.94	11	28.37	15.81
3168	100.47	258.1	251.99	118.37	0.4374	0.0132	0.03	1067.43	51.16	77.32	45.77	13.88	55.5	60	22.5	25.5	27.37	24.94	11	28.31	15.88
3186	101.08	258.1	252.6	118.99	0.43335	0.0132	0.0336	1043.97	52.14	78.13	45.44	13.94	55.5	60	22.5	25.5	27.44	24.94	11	28.31	15.81
3204	100.47	258.71	252.6	118.99	0.43335	0.012	0.03	1049.83	51.16	76.99	45.28	13.88	55.5	60	22.5	25.5	27.5	24.94	11	28.25	15.88
3222	90.7	259.32	252.6	118.99	0.43335	0.0132	0.0288	1075.25	50.67	77.64	45.44	13.88	55.5	60	22.5	25.5	27.5	25	11	28.31	15.81
3240	99.86	259.32	253.21	119.6	0.4293	0.012	0.0276	1008.78	51.33	77.48	45.6	13.88	55.5	60	22.5	25.5	27.31	24.87	11	28.25	15.81
3258	101.08	258.1	253.21	119.6	0.45765	0.012	0.0324	1040.06	51.33	76.99	45.93	13.88	55.5	60	22.5	25.5	27.44	24.94	11.06	28.06	15.81
3276	100.47	259.32	252.6	118.99	0.42525	0.0132	0.0264	1012.69	50.51	77.48	45.11	13.88	55.5	60	22.5	25.5	27.5	24.94	11.06	28.12	15.81
3294	100.47	256.26	251.99	118.99	0.45765	0.0132	0.0276	1090.89	50.83	78.13	45.44	13.94	55.5	60	22.5	25.5	27.5	24.94	11.06	28.19	15.81
3312	100.47	259.32	254.43	118.37	0.4293	0.012	0.03	1069.38	51.16	77.32	44.46	13.88	55.5	60	22.5	25.5	27.44	24.94	11.06	28.25	15.81
3330	100.47	256.26	250.76	118.37	0.42525	0.0132	0.0264	1067.43	51.16	77.64	44.62	13.88	55.5	60	22.5	25.5	27.44	24.94	11.06	28.25	15.81
3348	101.7	257.48	252.6	118.99	0.5103	0.0132	0.03	1038.1	51.33	77.81	45.44	13.88	55.5	60	22.5	25.5	27.44	24.94	11.06	28.31	15.81
3366	99.86	259.32	252.6	118.37	0.4293	0.0144	0.0276	952.08	51.65	77.81	45.6	13.88	55.5	60	22.5	25.5	27.5	24.94	11.06	28.37	15.81
3384	99.86	258.71	259.93	118.99	0.48195	0.012	0.0288	1040.06	53.29	77.48	45.6	13.94	55.5	60	22.5	25.5	27.5	24.94	11.06	28.37	15.88
3402	101.7	258.1	250.76	117.76	0.4374	0.012	0.0288	1028.33	51.16	76.99	45.11	13.94	55.5	60	22.5	25.5	27.5	24.94	11.06	28.37	15.81
3420	93.14	273.98	255.04	103.1	0.504	0.0144	0.0204	1124.13	81.08	95.3	40.21	10.38	52	54.5	20.5	24.5	26.62	24.12	10.56	28.75	12.38
3438	90.7	275.81	250.15	102.49	0.504	0.0144	0.0204	1042.02	58.35	94.32	40.05	10.44	52.5	54.5	20	24.5	26.69	24.19	10.63	28.75	12.44
3456	92.53	275.81	252.6	104.32	0.5184	0.0132	0.0228	1092.84	60.15	95.3	39.39	10.38	52.5	54.5	20.5	24.5	26.56	24.19	10.63	28.87	12.5
3474	93.14	273.37	252.6	104.93	0.528	0.0144	0.0192	1110.44	59.5	94.64	40.37	10.44	52.5	55	20	24.5	26.75	24.19	10.63	28.94	12.38
3492	93.14	273.98	253.82	103.1	0.5184	0.0144	0.0204	1049.83	60.15	95.13	39.88	10.44	53	55	20	24.5	26.81	24.25	10.63	28.75	12.38
3510	93.14	273.37	251.37	103.1	0.504	0.0132	0.0192	1069.38	58.52	93.83	40.05	10.38	53	55.5	20	24.5	26.81	24.25	10.56	28.44	12.31
3528	93.14	270.92	250.15	103.71	0.5088	0.0144	0.0204	1090.89	59.33	94.32	40.21	10.44	53	55.5	20.5	24.5	26.62	24.19	10.56	28.25	12.19
3546	93.14	269.7	250.76	103.1	0.5376	0.0156	0.0192	1094.8	59.17	95.46	40.05	10.44	53	55.5	20.5	24.5	26.5	24.19	10.56	27.94	12.13
3564	93.14	275.81	256.26	103.1	0.5136	0.0156	0.0192	1163.22	58.35	94.15	39.88	10.38	53	55.5	20.5	24.5	26.69	24.19	10.56	27.87	12
3582	93.14	273.37	253.82	102.49	0.5568	0.0144	0.0192	1083.07	59.66	94.32	40.86	10.31	53.5	56	20.5	24.5	26.69	24.25	10.56	27.25	11.81
3600	93.75	275.81	252.6	104.93	0.5088	0.0144	0.0204	1051.79	59.99	93.01	42.17	10.38	53.5	56	20.5	24.5	26.81	24.25	10.56	27.25	11.75
3618	92.53	274.59	251.37	103.71	0.4992	0.0156	0.0192	1108.48	59.83	93.83	42.5	10.31	53.5	56	20.5	24.5	26.75	24.31	10.56	27.06	11.75
3636	93.75	275.81	251.37	107.38	0.5088	0.0144	0.0192	1106.53	60.64	94.81	45.6	10.25	54.5	57	20.5	24.5	26.87	24.44	10.56	27	11.63
3654	93.75	273.98	252.6	104.32	0.5136	0.0144	0.0228	1073.29	60.64	94.48	46.58	10.25	54.5	57	20.5	24.5	26.87	24.5	10.56	27.19	11.69
3672	92.53	275.2	248.93	104.93	0.552	0.018	0.0192	1079.16	60.64	94.97	46.09	10.25	54.5	57	20.5	24.5	26.87	24.44	10.63	27.75	11.81
3690	94.97	276.42	255.65	106.16	0.5136	0.0144	0.0204	1110.44	60.32	94.97	45.11	10.31	54.5	57.5	20.5	24.5	27	24.44	10.63	28.81	12.19
3708	91.92	277.65	255.65	104.93	0.5904	0.0144	0.0192	1110.44	60.15	94.48	44.62	10.38	54.5	57.5	20.5	24.5	27.19	24.5	10.63	28.81	12.31
3726	93.75	277.03	253.82	105.55	0.5472	0.0144	0.0204	1090.89	61.13	93.33	46.26	10.38	54.5	57.5	20.5	24.5	27.25	24.56	10.69	29	12.44
3744	92.53	275.2	255.65	105.55	0.504	0.0144	0.0204	1284.44	60.15	95.46	45.6	10.44	54.5	57.5	20.5	24.5	27.12	24.5	10.69	29	12.63
3762	94.97	277.65	255.65	106.16	0.5136	0.0144	0.0228	1110.44	60.64	93.33	45.93	10.75	55	57.5	20	24.5	27.06	24.44	10.81	28.81	13
3780	94.97	275.2	257.48	104.93	0.5088	0.0144	0.0204	1061.56	60.32	91.7	46.58	10.75	55	57.5	20.5	24.5	27.31	24.5	10.81	28.81	12.94
3798	94.36	275.81	251.99	105.55	0.5424	0.0144	0.0204	1081.11	59.99	93.17	45.6	10.81	55	57.5	20.5	24.5	27.19	24.5	10.81	28.87	12.94
3816	94.36	275.81	254.43	106.16	0.5088	0.0156	0.0192	1024.42	60.81	93.17	46.26	10.81	55	57.5	20.5	24.5	27.06	24.5	10.81	28.87	12.88
3834	94.97	276.42	253.82	105.55	0.5136	0.0144	0.0204	1024.42	59.01	94.64	46.58	10.81	55	57.5	20.5	24.5	27.12	24.5	10.81	28.62	12.88
3852	94.36	275.2	255.04	105.55	0.576	0.0144	0.0228	1090.89	58.84	93.66	46.42	10.75	55	57.5	20.5	24.5	27.19	24.56	10.88	28.69	12.81
3870	94.36	273.98	253.82	105.55	0.4992	0.0156	0.0204	1081.11	60.97	92.52	47.73	10.81	55	58	20.5	24.5	27.25	24.56	10.81	28.56	12.81
3888	95.59	277.03	256.87	105.55	0.5568	0.0132	0.0204	1147.59	61.13	92.52	46.75	10.81	55	58	20.5	24.5	27.12	24.5	10.81	28.5	12.81
3906	95.59	273.98	251.99	104.93	0.528	0.0132	0.0192	1073.29	59.99	93.33	47.57	10.75	55	58	20.5	24.5	27.12	24.5	10.81	28.19	12.63
3924	96.2	268.48	253.82	106.16	0.5232	0.0156	0.0204	1118.26	63.42	92.03	50.18	10.81	55	58	20.5	24.5	27.06	24.5	10.81	28.06	12.56
3942	95.59	276.42	254.43	102.49	0.5136	0.0144	0.0228	1100.66	62.11	92.84	49.04	10.81	55	58	20.5	24.5	27.12	24.5	10.88	28	12.56
3960	93.75	277.03	252.6	104.93	0.5184	0.0144	0.0204	999	61.13	93.01	49.04	10.81	55	58	20.5	24.5	27.06	24.5	10.81	27.94	12.56
3978	94.97	276.42	255.04	107.99	0.5232	0.0144	0.0216	1114.35	60.97	92.35	49.04	10.75	55	58	20.5	24.5	27.06	24.5	10.81	27.87	12.56
3996	99.25	276.42	248.32	105.55	0.504	0.0144	0.0204	1077.2	60.81	94.32	49.04	10.81	55	58	20.5	24.5	27.12	24.56	10.81	27.81	12.56
4014	93.75	276.42	254.43	104.93	0.504	0.0144	0.0192	1081.11	60.15	93.17	46.58	10.75	55	58	20.5	24.5	27	24.5	10.81	27.81	12.5
4032	96.2	275.81	255.04	105.55	0.5088	0.0144	0.0204	1124.13	63.09	93.01	49.85	10.81	55	58	20.5	24.5	27	24.5	10.88	27.81	12.44
4050	94.36	278.87	253.21	102.49	0.504	0.0144	0.0204	1131.94	61.13	92.19	47.24	10.81	55	58	20.5	24.5	27	24.56	10.88	27.81	12.44
4068	93.75	277.03	255.04	105.55	0.5472	0.0144	0.0192	1102.62	65.38	93.66	49.2	10.75	55	58	20.5	24.5	26.94	24.56	10.81	27.94	12.44
4086	91.31	281.92	255.04	104.93	0.576	0.0144	0.0192	1047.88	60.81	92.52	49.85	10.69	55	58	20.5	24.5	27.19	24.56	10.81	27.69	12.44
4104	93.75	273.98	253.82	104.32	0.5568	0.0144	0.0192	1051.79	60.48	92.19	48.38	10.75	55	58	20.5	24.5	27.25	24.56	10.75	27.62	12.44
4122	94.36	277.65	255.04	106.16	0.5136	0.0132	0.0216	1090.89	62.11	92.35	51.65	10.75	55	58	20.5	24.5	27.19	24.62	10.81	27.56	12.44
4140	83.98	275.81	256.26	105.55	0.5616	0.0144	0.0192	1114.35	60.97	93.17	49.2	10.75	55	58	20.5	24.5	27.25	24.62	10.81	27.56	12.5
4158	93.75	276.42	253.82	104.93	0.5136	0.0156	0.0228	1036.15	61.62	92.03	49.53	10.75	55	58	20.5	24.5	27.25	24.62	10.81	27.62	12.5
4176	94.36	275.2	255.04	105.55	0.5232	0.0144	0.0216	1085.02	60.48	92.84	51.16	10.75	55	58	20.5	24.5	27.31	24.62	10.81	27.62	12.5
4194	93.75	276.42	254.43	104.93	0.5088	0.0144	0.0192	1102.62	60.97	93.66	49.85	10.75	55	58	20.5	24.5	27.19	24.62	10.81	27.5	12.44
4212	94.97	277.03	255.04	105.55	0.5136	0.0144	0.0192	1155.4	61.62	92.19	51.16	10.75	55	58	20.5	24.5	27.25	24.62	10.81	27.62	12.44
4230	93.75	275.2	255.04	105.55	0.552	0.0168	0.0216	1114.35	61.62	93.33	53.78	10.69	55	58	20.5	24.5	27.31	24.62	10.81	27.56	12.44
4248	94.97	275.2	253.82	104.93	0.5136	0.0144	0.0204	1129.99	64.89	91.86	51.98	10.69	55	58	20.5	24.5	27.19	24.62	10.81	27.5	12.38
4266	94.97	274.59	254.43	105.55	0.5232	0.0144	0.0192	1055.7	61.3	91.54	50.18	10.69	55	58	20.5	24.5	27.06	24.56	10.75	27.44	12.31
4284	93.75	272.76	253.21	105.55	0.5184	0.0144	0.0192	1090.89	62.44	91.7	52.63	10.69	55	58	20.5	24.5	26.94	24.56	10.75	27.44	12.31
4302	94.97	277.03	255.04	106.16	0.5136	0.0144	0.0204	1047.88	61.95	92.35	50.34	10.75	55	58	20.5	24.5	26.94	24.56	10.75	27.62	12.31
4320	93.75	270.31	256.26	105.55	0.5088	0.0168	0.0192	1092.84	60.48	91.54	51.98	10.69	55	58	20.5	24.5	27.19	24.62	10.81	27.69	12.31
4338	93.14	278.87	254.43	104.93	0.5808	0.0144	0.0216	1020.51	61.95	92.03	50.18	10.69	55	58	20.5	24.5	27.19	24.62	10.81	27.69	12.38
4356	94.36	276.42	254.43	105.55	0.5088	0.0168	0.0204	1043.97	62.11	91.37	50.67	10.75	55	58	20.5	24.5	27.25	24.62	10.81	27.75	12.5
4374	94.36	277.65	256.26	106.16	0.5952	0.0144	0.0204	1131.94	61.62	91.05	49.69	10.69	55	58	20.5	24.5	27.37	24.69	10.81	28.06	12.56
4392	93.75	277.65	256.26	105.55	0.5136	0.0144	0.0204	1055.7	60.97	92.68	50.51	10.75	55	58	20.5	24.5	27.44	24.69	10.81	28.37	12.63
4410	93.75	275.81	255.65	104.93	0.5088	0.0168	0.0192	1083.07	60.64	92.35	48.71	10.75	55	58	20.5	24.5	27.31	24.69	10.75	28.31	12.81
4428	94.36	275.81	253.82	106.16	0.504	0.0144	0.0228	1038.1	61.46	91.7	50.02	10.75	55	58	20.5	24.5	27.06	24.62	10.75	28.56	12.88
4446	94.36	276.42	248.93	106.16	0.504	0.0144	0.0192	1061.56	60.32	90.72	48.22	11	55	58.5	20.5	24.5	27.37	24.75	10.81	28.75	13
4464	94.36	278.26	258.1	106.16	0.5088	0.0144	0.0192	1104.57	59.33	89.58	45.93	11	55	58.5	20.5	24.5	27.44	24.75	10.81	28.5	13.06
4482	94.97	277.03	256.87	105.55	0.5088	0.0144	0.0192	1083.07	60.48	90.23	47.73	11	55	58.5	20.5	25	27.44	24.75	10.81	28.5	13.06
4500	94.36	278.87	256.87	105.55	0.5184	0.0144	0.0192	1118.26	60.64	91.7	47.08	11	55	58.5	20.5	25	27.44	24.75	10.88	28.37	13
4518	94.36	278.87	255.65	106.16	0.5136	0.0144	0.0216	1145.63	60.32	90.23	46.91	11	55	58.5	20.5	25	27.56	24.75	10.88	28.5	12.94
4536	94.97	278.87	256.87	105.55	0.5184	0.0144	0.0192	1268.79	60.81	90.39	47.4	10.94	55	58.5	20.5	25	27.69	24.81	10.88	28.44	12.88
4554	94.36	278.87	256.26	105.55	0.5088	0.0156	0.0204	1102.62	59.5	90.56	45.77	11	55.5	58.5	20.5	25	27.62	24.81	10.81	28.37	12.81
4572	95.59	276.42	255.65	106.16	0.5088	0.0144	0.0192	1047.88	60.32	90.07	47.57	11	55.5	58.5	20.5	25	27.5	24.81	10.81	28.19	12.81
4590	94.36	277.03	256.26	105.55	0.5136	0.0144	0.0228	1122.17	59.5	90.23	47.57	11	55.5	58.5	20.5	25	27.56	24.81	10.81	28	12.81
4608	95.59	274.59	253.21	106.77	0.5184	0.0156	0.0216	1030.29	60.81	89.74	48.22	10.88	55.5	58.5	20.5	24.5	27.25	24.69	10.75	27.87	12.56
4626	101.7	275.81	253.82	106.16	0.5376	0.0156	0.0192	1069.38	60.97	90.39	48.55	10.88	55.5	58.5	20.5	24.5	27.12	24.75	10.81	27.87	12.5
4644	94.36	276.42	254.43	104.93	0.5616	0.0132	0.0192	1067.43	60.64	90.72	48.71	10.88	55.5	58.5	20.5	24.5	27.06	24.69	10.81	27.81	12.5
4662	94.36	276.42	254.43	106.16	0.5184	0.0144	0.0192	1075.25	60.64	90.23	50.02	10.88	55	58.5	20.5	24.5	27.06	24.69	10.81	27.81	12.5
4680	94.36	276.42	255.04	105.55	0.504	0.0144	0.0204	1057.66	59.99	90.39	48.71	10.88	55.5	58.5	20.5	24.5	27.19	24.69	10.81	27.69	12.5
4698	95.59	267.26	256.26	105.55	0.5232	0.0144	0.0204	1104.57	61.13	90.07	48.38	10.88	55	58.5	20.5	24.5	27.25	24.69	10.81	27.69	12.44
4716	94.36	277.65	256.87	105.55	0.5088	0.018	0.0192	1081.11	60.81	90.72	49.2	10.81	55	58.5	20.5	24.5	27.44	24.75	10.81	27.69	12.44
4734	94.36	276.42	255.04	105.55	0.5808	0.0168	0.0216	1088.94	61.3	90.56	51.33	10.81	55.5	58.5	20.5	24.5	27.37	24.75	10.81	27.69	12.38
4752	91.31	277.03	255.04	101.27	0.5088	0.0144	0.0192	1055.7	59.66	90.39	49.04	10.81	55	58.5	20.5	24.5	27.31	24.75	10.81	27.75	12.38
4770	93.75	276.42	254.43	104.93	0.5088	0.0144	0.0192	1063.52	60.32	89.58	51.49	10.88	55	58.5	20.5	24.5	27.19	24.69	10.81	27.75	12.31
4788	94.97	280.09	256.26	106.16	0.5328	0.0144	0.0204	1114.35	61.46	89.74	49.85	10.75	55.5	58.5	20.5	24.5	27.37	24.69	10.81	27.56	12.31
4806	87.64	275.81	255.04	105.55	0.5856	0.0144	0.0216	1040.06	60.64	89.25	50.34	10.81	55.5	58.5	20.5	24.5	27.5	24.75	10.81	27.62	12.31
4824	98.03	275.81	255.04	106.16	0.504	0.0144	0.0228	1110.44	61.79	90.56	52.47	10.75	55.5	58.5	20.5	24.5	27.44	24.75	10.75	27.56	12.31
4842	94.97	279.48	258.1	106.16	0.5184	0.0144	0.0192	1083.07	61.46	89.58	50.02	10.75	55.5	58.5	20.5	24.5	27.37	24.75	10.75	27.5	12.31
4860	96.81	278.87	256.26	106.77	0.5424	0.0144	0.0204	1116.31	59.83	89.58	51	10.81	55.5	58.5	20.5	24.5	27.56	24.81	10.75	27.62	12.31
4878	94.36	272.15	256.26	106.77	0.5376	0.0156	0.0204	1075.25	60.48	89.74	48.55	10.81	55.5	58.5	20.5	24.5	27.5	24.81	10.81	27.69	12.25
4896	93.75	280.09	256.87	106.16	0.504	0.0168	0.0204	1092.84	61.3	90.72	52.47	10.75	55.5	58.5	20.5	24.5	27.31	24.75	10.81	27.81	12.25
4914	96.2	277.03	258.1	103.71	0.5088	0.0144	0.0192	1069.38	60.97	88.76	50.83	10.81	55.5	58.5	20.5	24.5	27.12	24.69	10.81	27.81	12.25
4932	100.47	277.65	256.26	106.77	0.5088	0.0144	0.0204	1073.29	61.79	90.23	50.51	10.75	55.5	58.5	20.5	24.5	27.31	24.69	10.81	27.87	12.19
4950	94.97	277.65	255.04	106.16	0.5328	0.0144	0.024	1073.29	60.15	88.27	50.51	10.75	55	58.5	20.5	24.5	27.31	24.69	10.81	27.87	12.19
4968	94.36	277.65	256.26	104.93	0.5904	0.0132	0.024	1085.02	59.5	89.58	50.51	10.69	55	58.5	20.5	25	27.44	24.75	10.69	27.69	12.25
4986	93.75	280.09	255.65	105.55	0.5184	0.0156	0.0204	1085.02	61.13	89.58	52.47	10.75	55	58.5	20.5	25	27.44	24.75	10.75	27.62	12.31
5004	94.36	276.42	254.43	106.16	0.528	0.0144	0.0204	1128.03	60.32	89.25	49.04	10.75	55	58.5	20.5	24.5	27.37	24.75	10.75	27.62	12.31
5022	93.14	277.65	256.87	102.49	0.528	0.0144	0.0204	1114.35	60.32	89.9	51.16	10.81	55.5	58.5	20.5	25	27.44	24.75	10.75	27.75	12.25
5040	95.59	273.37	255.04	106.16	0.5136	0.0144	0.0204	1086.98	61.79	89.41	51.16	10.75	55	58.5	20.5	25	27.44	24.75	10.75	27.69	12.25
5058	93.14	275.81	253.21	105.55	0.5088	0.0144	0.024	1073.29	61.46	91.05	49.85	10.81	55	58.5	20.5	25	27.31	24.75	10.81	27.62	12.25
5076	94.36	276.42	251.99	104.32	0.6096	0.0144	0.0228	1059.61	61.79	89.74	50.83	10.75	55	58.5	20.5	25	27.12	24.75	10.81	27.81	12.25
5094	94.36	274.59	254.43	106.16	0.5088	0.0144	0.0204	1133.9	61.79	90.88	52.31	10.81	55	58.5	20.5	24.5	27	24.69	10.81	27.69	12.25
5112	92.53	277.03	256.26	106.77	0.5088	0.0144	0.0192	1038.1	60.97	89.08	51.16	10.81	55	58.5	20.5	24.5	27.06	24.69	10.75	27.69	12.25
5130	93.75	283.14	255.04	103.1	0.5136	0.0144	0.0204	1043.97	61.62	89.41	51	10.75	55	58.5	20.5	24.5	27.31	24.75	10.75	27.81	12.25
5148	93.75	276.42	254.43	105.55	0.5136	0.0144	0.0204	1077.2	59.99	89.58	50.34	10.75	55	58.5	20.5	24.5	27.12	24.62	10.75	27.56	12.25
5166	94.36	279.48	253.82	106.16	0.5088	0.0144	0.0228	1106.53	60.15	89.25	49.85	10.75	55	58.5	20.5	24.5	27.06	24.69	10.75	27.37	12.19
5184	94.36	277.03	255.65	105.55	0.5088	0.0144	0.0204	1133.9	60.97	88.92	51.98	10.75	55	58.5	20.5	24.5	27.25	24.75	10.75	27.12	12.19
5202	94.97	275.81	256.26	106.77	0.5808	0.0144	0.0204	1086.98	67.83	91.05	57.37	10.38	55	58	20.5	24.5	26.75	24.37	9.88	27.37	11.81
5220	95.59	278.26	259.93	103.1	0.5088	0.0132	0.0204	1112.4	63.42	91.54	56.72	10.44	55	58	20.5	24.5	27.06	24.5	9.88	27.69	11.94
5238	96.2	277.03	256.26	106.16	0.5184	0.0132	0.024	1053.75	63.09	91.05	56.56	10.44	55	58	20.5	24.5	27.31	24.56	9.88	28.06	12.13
5256	94.36	276.42	255.04	106.16	0.5088	0.0144	0.0228	1243.38	62.44	91.21	54.76	10.44	55	58	20.5	24.5	27.37	24.56	9.81	28.56	12.25
5274	93.75	278.26	255.65	106.77	0.5088	0.0144	0.0204	1124.13	60.97	89.74	47.89	10.94	55	58	20.5	25	27.5	24.69	9.69	28.87	13
5292	93.75	276.42	254.43	106.77	0.504	0.0144	0.0204	1004.87	59.5	88.43	46.91	10.94	55	58	20.5	25	27.37	24.69	9.75	28.69	13
5310	94.36	278.26	258.1	105.55	0.6	0.0132	0.0204	1145.63	59.33	88.59	48.22	10.94	55	58	20.5	24.5	27.12	24.62	9.69	28.62	12.94
5328	94.36	278.26	255.65	106.77	0.5136	0.0144	0.0204	1083.07	59.83	87.12	46.09	10.94	55	58	20.5	24.5	27.12	24.62	9.69	28.62	12.81
5346	93.75	272.76	256.26	106.77	0.5232	0.0144	0.0204	1165.18	57.7	88.92	48.06	10.94	55	58	20.5	24.5	27.31	24.69	9.69	28.62	12.75
5364	94.36	277.65	256.26	105.55	0.5136	0.0144	0.0204	1104.57	61.79	88.43	50.02	10.94	55	58	20.5	24.5	27.44	24.75	9.69	28.44	12.75
5382	94.36	278.87	258.71	105.55	0.5664	0.0156	0.0216	1135.85	59.5	88.43	50.34	10.94	55	58	20.5	24.5	27.5	24.75	9.63	28.31	12.75
5400	96.81	278.87	256.26	105.55	0.5808	0.0132	0.0204	1133.9	59.99	89.58	47.89	11	55	58.5	20.5	25	27.5	24.75	9.69	28.25	12.75
5418	93.75	277.65	256.26	106.77	0.5136	0.0144	0.0204	1116.31	60.64	88.27	48.55	10.94	55	58.5	20.5	25	27.56	24.75	9.69	28.31	12.75
5436	93.75	278.26	255.65	106.77	0.576	0.0144	0.0204	1063.52	59.99	89.58	50.34	10.88	55	58.5	20.5	25	27.62	24.75	9.69	28.31	12.69
5454	93.75	278.26	255.65	106.77	0.5088	0.0144	0.0204	997.05	60.32	88.92	50.18	10.81	55	58.5	20.5	25	27.56	24.75	9.63	27.94	12.63
5472	94.36	279.48	256.87	106.16	0.576	0.0132	0.0228	1083.07	60.81	89.58	51.82	10.81	55	58.5	20.5	25	27.5	24.75	9.63	27.81	12.63
5490	94.36	275.81	254.43	106.16	0.5088	0.0144	0.0204	1049.83	59.83	89.25	50.51	10.88	55	58.5	20.5	25	27.56	24.75	9.56	27.81	12.63
5508	94.36	277.65	261.15	106.77	0.5088	0.0144	0.0204	1071.34	60.15	89.08	50.18	10.81	55	58.5	20.5	25	27.44	24.75	9.56	27.87	12.63
5526	94.36	278.26	255.04	106.77	0.5088	0.0144	0.0192	1051.79	62.28	89.25	51.82	10.81	55	58.5	20.5	24.5	27.44	24.75	9.56	28.06	12.56
5544	93.75	277.65	254.43	107.99	0.5184	0.0144	0.0192	1055.7	60.48	89.58	50.02	10.81	55.5	58.5	20.5	25	27.44	24.75	9.63	28.25	12.56
5562	94.97	270.31	255.65	105.55	0.5088	0.0144	0.0204	1165.18	60.32	89.74	51.65	10.81	55.5	58.5	20.5	25	27.5	24.75	9.56	28.37	12.63
5580	94.97	282.53	255.04	106.16	0.5184	0.0132	0.0204	1086.98	59.66	90.23	48.22	10.75	55.5	58.5	20.5	25	27.5	24.75	9.63	28.62	12.63
5598	94.97	279.48	255.65	106.16	0.528	0.0144	0.024	1128.03	59.66	89.08	48.71	10.75	55	58.5	20.5	25	27.56	24.75	9.63	28.69	12.75
5616	93.75	282.53	256.26	106.16	0.5184	0.0144	0.024	1092.84	59.33	88.59	48.55	10.75	55.5	58.5	20.5	25	27.56	24.81	9.63	29	12.81
5634	93.75	277.65	256.87	106.16	0.5088	0.0144	0.0228	1079.16	57.05	87.29	45.77	10.88	55.5	58.5	20.5	25	27.56	24.75	9.5	28.94	13.13
5652	93.14	276.42	255.04	106.16	0.5088	0.0144	0.0216	1047.88	58.84	87.94	47.4	10.94	55.5	58.5	20.5	25	27.44	24.75	9.56	28.56	13.06
5670	95.59	278.26	259.32	106.77	0.6	0.0144	0.0204	1102.62	58.84	87.94	48.55	10.88	55.5	58.5	20.5	24.5	27.44	24.75	9.56	28.44	13
5688	93.75	278.26	255.65	106.16	0.5088	0.0144	0.0204	1032.24	59.17	88.27	46.91	10.88	55.5	58.5	20.5	24.5	27.62	24.75	9.56	28.37	12.94
5706	94.36	280.09	258.1	106.77	0.528	0.0132	0.024	1088.94	59.33	88.1	46.75	10.88	55.5	58.5	20.5	25	27.62	24.81	9.56	28.31	12.88
5724	94.36	279.48	256.87	106.16	0.5232	0.0144	0.0204	1075.25	58.03	87.94	45.93	10.88	55.5	58.5	20.5	25	27.62	24.81	9.56	28.31	12.88
5742	93.14	280.09	256.26	105.55	0.5088	0.0156	0.0192	1053.75	58.84	87.45	47.08	10.88	55.5	58.5	20.5	25	27.56	24.81	9.56	28.31	12.81
5760	93.14	276.42	254.43	106.16	0.5136	0.0144	0.0204	1094.8	59.5	87.61	48.06	10.88	55.5	58.5	20.5	25	27.5	24.81	9.56	28.31	12.81
5778	93.75	279.48	256.26	106.16	0.5136	0.0168	0.0204	1067.43	59.33	88.27	47.89	10.81	55.5	58.5	20.5	25	27.5	24.75	9.56	28.19	12.81
5796	93.75	277.65	255.04	106.16	0.5088	0.0144	0.0192	1085.02	60.48	87.78	49.53	10.81	55.5	58.5	20.5	25	27.56	24.75	9.44	28.12	12.56
5814	94.36	275.81	255.04	106.16	0.5328	0.0168	0.0204	1045.92	63.75	87.94	50.18	10.81	55.5	58.5	20.5	24.5	27.5	24.75	9.5	27.94	12.56
5832	94.36	277.65	255.65	106.77	0.5856	0.0144	0.0216	1061.56	59.01	88.59	49.53	10.75	55.5	58.5	20.5	24.5	27.44	24.75	9.5	27.81	12.56
5850	91.92	279.48	257.48	103.71	0.5136	0.0156	0.0216	1075.25	60.15	88.27	49.53	10.81	55.5	58.5	20.5	25	27.56	24.75	9.5	27.87	12.5
5868	94.36	275.81	252.6	106.16	0.5088	0.0156	0.0228	1075.25	58.35	89.08	49.2	10.81	55.5	58.5	20.5	24.5	27.56	24.75	9.5	28.06	12.44
5886	94.97	275.81	253.21	106.77	0.504	0.0144	0.0204	1116.31	60.48	88.27	50.02	10.81	55.5	58.5	20.5	24.5	27.31	24.69	9.5	28.12	12.44
5904	94.36	275.81	255.65	106.16	0.576	0.018	0.0216	1071.34	57.54	88.1	49.53	10.75	55.5	58.5	20.5	24.5	27.19	24.69	9.5	28.12	12.44
5922	94.36	277.65	255.65	106.77	0.5376	0.0144	0.0216	1102.62	59.99	89.74	48.06	10.81	55.5	58.5	20.5	24.5	27.19	24.69	9.5	28.06	12.44
5940	96.81	278.87	256.26	106.77	0.5328	0.0156	0.0216	1053.75	60.48	88.1	50.34	10.75	55.5	58.5	20.5	24.5	27.37	24.69	9.44	27.87	12.38
5958	93.75	278.26	256.26	105.55	0.5136	0.0144	0.0204	1131.94	59.01	88.59	46.91	10.75	55.5	58.5	20.5	24.5	27.44	24.75	9.44	27.87	12.38
5976	94.36	301.47	256.26	101.88	0.5136	0.0144	0.0216	995.09	60.64	88.76	53.29	10.69	55	58.5	20.5	24.5	27.44	24.69	9.38	27.69	12.38
5994	94.36	278.87	255.04	106.16	0.528	0.0156	0.0204	1055.7	62.77	88.76	49.36	10.69	55.5	58.5	20.5	24.5	27.5	24.69	9.44	27.75	12.38
6012	93.14	277.03	254.43	106.16	0.5088	0.0144	0.0204	1045.92	58.19	88.92	49.36	10.69	55.5	58.5	20.5	24.5	27.37	24.69	9.44	27.75	12.38
6030	93.75	267.87	256.26	106.77	0.5088	0.0144	0.0216	1059.61	59.33	88.59	50.83	10.69	55	58.5	20.5	24.5	27.37	24.75	9.44	27.81	12.38
6048	94.36	278.26	256.26	106.16	0.5616	0.0144	0.0204	1055.7	60.15	88.76	49.36	10.69	55.5	58.5	20.5	24.5	27.5	24.75	9.44	27.69	12.38
6066	94.36	278.87	255.65	105.55	0.528	0.0144	0.0216	1047.88	60.32	88.59	51.16	10.75	55.5	58.5	20.5	24.5	27.37	24.75	9.44	27.75	12.38
6084	91.92	277.65	256.26	105.55	0.5088	0.0144	0.0204	1100.66	59.83	87.94	50.67	10.69	55	58.5	20.5	25	27.37	24.75	9.38	27.75	12.38
6102	93.75	278.26	248.32	106.16	0.5136	0.0168	0.0228	1128.03	58.52	89.9	50.51	10.69	55	58.5	20.5	24.5	27.44	24.75	9.38	27.69	12.38
6120	94.36	280.7	256.87	106.16	0.5088	0.0144	0.0204	1065.47	60.48	89.41	51.33	10.69	55.5	58.5	20.5	24.5	27.44	24.69	9.38	27.69	12.38
6138	93.75	277.65	255.04	106.16	0.504	0.0144	0.0204	987.27	58.84	87.94	49.2	10.69	55.5	58.5	20.5	24.5	27.5	24.69	9.38	27.81	12.31
6156	94.36	277.65	254.43	105.55	0.5136	0.0156	0.0204	1139.77	59.01	87.61	50.67	10.63	55	58.5	20.5	25	27.5	24.69	9.19	27.75	12.13
6174	94.36	279.48	256.26	106.77	0.576	0.0156	0.0204	1106.53	60.32	88.43	50.67	10.63	55	58.5	20.5	25	27.5	24.69	9.13	27.81	12.19
6192	94.97	281.92	247.1	106.77	0.5088	0.0168	0.0204	1092.84	60.48	88.59	50.67	10.69	55	58.5	20.5	25	27.56	24.75	9.13	27.69	12.19
6210	94.97	278.26	258.71	106.16	0.552	0.0144	0.0204	1083.07	59.5	88.43	50.02	10.69	55	58.5	20.5	25	27.69	24.75	9.06	27.69	12.19
6228	93.75	278.26	256.87	106.77	0.5136	0.0144	0.0204	1045.92	60.48	87.61	50.67	10.63	55	58.5	20.5	25	27.69	24.75	9.06	27.81	12.25
6246	95.59	276.42	254.43	105.55	0.5328	0.0144	0.0228	1128.03	59.01	87.61	49.2	10.63	55	58.5	20.5	25	27.62	24.75	8.88	27.81	12.25

## Sheet: Run2
Time (s)	P1 (PSIa)	P2 (PSIa)	P3 (PSIa)	P4 (PSIa)	Power 1 (kW)	Power 2 (kW)	Power 3 (kW)	F1 (mL/min)	HR 1 (%)	HR 2 (%)	HR 3 (%)	T1 (°C)	T2 (°C)	T3 (°C)	T4 (°C)	T5 (°C)	T6 (°C)	T7 (°C)	T8 (°C)	T9 (°C)	T10 (°C)
0	103.53	276.42	267.26	123.26	0.4698	0.012	0.0288	1069.38	87.29	84.02	57.21	85	60.5	64	22.5	27	29.75	27.37	13.19	27.31	19.44
18	103.53	275.81	266.04	123.26	0.4698	0.012	0.024	973.59	63.58	85.82	56.88	16.81	60.5	64	22.5	27	29.69	27.31	13.19	27.19	19.5
36	104.75	275.81	269.7	123.26	0.51435	0.0108	0.0276	1092.84	64.57	85.49	57.86	16.81	60	64	22.5	27	29.69	27.31	13.19	27.06	19.56
54	105.36	273.98	266.04	123.87	0.46575	0.012	0.024	1139.77	64.73	84.67	57.05	16.81	60	64	22.5	27	29.69	27.25	13.19	27	19.62
72	104.75	273.98	264.2	123.87	0.44955	0.0108	0.0228	1075.25	64.89	84.34	56.56	16.81	60	64	22.5	27	29.69	27.25	13.19	27	19.62
90	104.75	275.2	265.43	123.87	0.44955	0.012	0.0264	1129.99	64.24	85.65	56.88	16.81	60	64	22.5	27	29.62	27.25	13.19	27.12	19.5
108	104.75	276.42	265.43	124.48	0.44955	0.0132	0.0228	1153.45	62.93	83.2	54.76	16.81	60	64	22.5	27	29.62	27.19	13.13	27.25	19.44
126	104.75	273.37	265.43	123.87	0.50625	0.0156	0.0252	1114.35	63.75	83.2	54.76	16.81	60	64.5	22.5	27	29.62	27.25	13.19	27.62	19.31
144	104.14	273.98	264.82	123.87	0.4536	0.0108	0.0228	1096.75	62.44	83.04	53.45	16.81	60	64	22.5	27	29.56	27.19	13.13	27.94	19.12
162	105.36	277.03	266.65	124.48	0.45765	0.012	0.024	1090.89	63.26	84.02	54.59	16.81	60	64	22.5	27	29.56	27.19	13.13	28	19.06
180	104.75	277.65	269.09	124.48	0.49005	0.0156	0.0228	1083.07	65.38	85.33	54.76	16.81	60	64	22.5	27	29.81	27.25	13.19	28.62	18.56
198	104.75	279.48	269.7	123.87	0.49005	0.0108	0.024	1139.77	63.58	84.67	53.61	16.75	60	64	22.5	27	29.87	27.31	13.19	28.87	18.56
216	103.53	275.81	266.65	123.87	0.4779	0.012	0.0264	1004.87	63.58	83.53	54.1	16.75	60	64	22.5	27	29.87	27.37	13.19	28.94	18.56
234	102.92	275.81	266.65	122.65	0.4617	0.012	0.0252	1079.16	63.75	83.2	55.08	16.75	60	64	22.5	27	29.75	27.31	13.25	28.94	18.62
252	103.53	283.75	266.65	123.26	0.49005	0.012	0.0216	1108.48	64.08	83.04	55.25	16.75	60	64	22.5	27	29.75	27.31	13.19	28.75	18.69
270	103.53	272.76	265.43	122.65	0.4536	0.012	0.024	1059.61	62.77	82.87	54.27	16.75	60	64	22.5	27	29.69	27.31	13.19	28.75	18.75
288	104.75	275.81	267.87	123.87	0.45765	0.012	0.0228	1129.99	62.44	82.38	53.45	16.75	60	64	22.5	27	29.69	27.25	13.13	28.69	18.69
306	105.36	275.2	266.65	124.48	0.48195	0.012	0.0228	1085.02	63.42	83.2	55.08	16.75	60	64	22.5	27	29.69	27.25	13.13	28.69	18.69
324	103.53	275.2	266.65	123.26	0.45765	0.0132	0.0252	1100.66	63.42	84.02	54.43	16.75	60	64	22.5	27	29.69	27.25	13.13	28.62	18.75
342	104.14	276.42	266.04	123.87	0.4779	0.012	0.0228	1100.66	64.89	85.65	54.43	16.75	60	64	22.5	27	29.62	27.25	13.13	28.62	18.75
360	104.75	275.81	266.65	123.26	0.4536	0.012	0.0264	1122.17	62.44	83.85	53.78	16.75	60	64	22.5	27	29.5	27.19	13.19	28.69	18.75
378	104.75	275.2	266.04	123.87	0.50625	0.012	0.0276	1090.89	63.09	83.04	53.29	16.75	60	64	22.5	27	29.56	27.25	13.19	28.75	18.75
396	104.75	273.37	264.82	123.26	0.5103	0.012	0.024	1081.11	63.09	83.04	54.27	16.75	60	64	22.5	27	29.56	27.25	13.13	28.87	18.75
414	104.14	274.59	263.59	123.26	0.52245	0.012	0.0228	1085.02	62.6	83.85	54.1	16.75	60	64	22.5	27	29.5	27.25	13.19	29.19	18.69
432	104.14	273.98	266.04	123.26	0.4536	0.0132	0.0228	1126.08	61.79	83.2	52.8	16.75	60	64	22.5	27	29.5	27.19	13.13	29.25	18.69
450	104.75	275.81	263.59	125.1	0.53865	0.012	0.03	1116.31	62.93	84.18	54.92	16.75	60	64	22.5	27	29.56	27.19	13.13	29.06	18.69
468	104.14	274.59	269.7	123.87	0.5103	0.012	0.024	1114.35	63.42	83.2	53.12	16.75	60	64	22.5	27	29.62	27.19	13.13	28.94	18.69
486	104.14	273.37	264.82	123.26	0.4536	0.012	0.024	1110.44	64.4	85.49	54.92	16.75	60	64	22.5	27	29.5	27.19	13.13	28.62	18.75
504	103.53	273.37	263.59	122.65	0.44955	0.012	0.024	1077.2	63.58	84.34	55.58	16.75	60	64	22.5	27	29.5	27.19	13.13	28.56	18.81
522	104.14	273.98	265.43	122.65	0.4536	0.012	0.0228	1104.57	61.95	84.18	51.16	16.75	60	64	22.5	27	29.44	27.12	13.13	28.87	18.75
540	104.75	276.42	266.04	123.87	0.486	0.012	0.0228	1032.24	62.77	83.53	52.8	16.75	60	64	22.5	27	29.5	27.19	13.06	28.75	18.5
558	95.59	275.81	266.65	123.87	0.46575	0.012	0.0228	1114.35	63.58	84.67	53.29	16.69	60	64	22.5	27	29.56	27.19	13.13	28.81	18.5
576	104.14	275.81	267.26	123.87	0.50625	0.012	0.0276	1090.89	62.28	82.55	52.14	16.69	60	64	22.5	27	29.62	27.19	13.13	28.62	18.56
594	102.92	275.2	269.09	123.26	0.4536	0.012	0.0228	1086.98	62.93	84.18	53.78	16.69	60	64	22.5	27	29.62	27.25	13.19	28.62	18.62
612	104.75	275.2	264.82	124.48	0.5022	0.012	0.0228	1112.4	63.58	84.34	53.61	16.69	60	64	22.5	27	29.62	27.19	13.19	28.69	18.62
630	104.75	275.2	269.09	123.87	0.50625	0.0144	0.0228	1108.48	62.77	83.2	52.31	16.69	60	64	22.5	27	29.56	27.25	13.13	28.69	18.62
648	90.09	275.81	266.04	123.87	0.4617	0.012	0.0228	1129.99	61.79	82.71	51.65	16.69	60	64	22.5	27	29.62	27.25	13.13	28.56	18.69
666	104.75	275.81	266.65	123.87	0.4536	0.012	0.0228	1108.48	62.11	83.2	51.98	16.69	60	64	22.5	27	29.62	27.19	13.13	28.75	18.62
684	105.97	306.97	266.04	123.87	0.4536	0.012	0.0228	1079.16	61.62	83.53	52.47	16.62	60	64	22.5	27	29.56	27.25	13.13	28.69	18.62
702	103.53	275.81	265.43	122.65	0.4617	0.0132	0.024	1090.89	61.95	84.02	52.31	16.62	60	64	22.5	27	29.5	27.25	13.13	28.5	18.69
720	99.86	275.81	267.26	125.1	0.46575	0.012	0.0252	1173	63.75	85.33	52.47	16.62	60	64	22.5	27	29.69	27.19	13.06	28.75	18.62
738	104.14	274.59	266.04	123.26	0.4779	0.012	0.0228	1092.84	62.44	85.49	52.96	16.62	60	64	22.5	27	29.62	27.19	13.13	29.06	18.62
756	104.75	277.03	264.82	124.48	0.4536	0.012	0.0228	1112.4	63.42	85.33	51.82	16.56	60	64	22.5	27	29.62	27.19	13.13	29.19	18.56
774	104.75	276.42	266.65	123.87	0.45765	0.0144	0.0228	1129.99	61.62	83.85	50.02	16.56	60	64	22.5	27	29.56	27.19	13.13	29.37	18.62
792	105.36	277.03	268.48	124.48	0.4536	0.012	0.0228	1075.25	62.6	83.53	51.98	16.62	60	64	22.5	27	29.62	27.19	13.13	29.62	18.56
810	104.14	275.81	266.65	124.48	0.4536	0.012	0.0216	1063.52	62.93	83.36	52.8	16.62	60	64	22.5	27	29.69	27.19	13.13	29.5	18.62
828	103.53	275.81	266.65	123.87	0.4536	0.012	0.0216	1151.5	62.93	85.49	52.96	16.62	60	64	22.5	27	29.62	27.19	13.13	29.25	18.75
846	103.53	276.42	266.65	123.87	0.486	0.012	0.03	1149.54	62.93	84.67	54.1	16.62	60	64	22.5	27	29.62	27.19	13.13	28.81	19
864	104.75	275.81	267.26	123.87	0.50625	0.012	0.0228	1112.4	64.73	85.65	55.08	16.62	60	64	22.5	27	29.62	27.19	13.13	28.37	19.12
882	104.14	277.03	267.87	123.87	0.4536	0.012	0.0228	1116.31	63.75	85.65	55.25	16.62	60	64	22.5	27	29.62	27.12	13.13	28.12	19.31
900	106.58	276.42	267.87	123.87	0.4536	0.012	0.0216	1069.38	64.24	85.49	55.25	16.62	60	64	22.5	27	29.69	27.19	13.06	26.87	19.75
918	104.14	277.65	267.87	124.48	0.4779	0.0108	0.0216	1085.02	64.73	85.33	56.88	16.69	60	64	22.5	27	29.69	27.19	13.13	26.81	19.81
936	105.36	275.2	266.04	124.48	0.4617	0.012	0.024	1051.79	63.42	84.67	55.58	16.69	60	64	22.5	27	29.75	27.25	13.19	27	19.81
954	104.75	274.59	264.82	123.26	0.4536	0.0108	0.0228	1126.08	63.42	85	55.08	16.75	60	64	22.5	27	29.69	27.19	13.19	27.12	19.81
972	103.53	274.59	266.65	124.48	0.46575	0.012	0.024	1112.4	64.57	84.67	56.39	16.75	60	64	22.5	27	29.62	27.19	13.19	27.06	19.81
990	104.14	275.81	267.87	123.87	0.45765	0.012	0.0264	1143.67	64.08	84.83	55.41	16.75	60	64	22.5	27	29.62	27.19	13.19	26.94	19.75
1008	104.14	275.81	266.65	123.87	0.49005	0.0144	0.0216	1128.03	65.71	85.82	56.88	16.75	60	64	22.5	27	29.62	27.19	13.19	26.81	19.81
1026	103.53	275.2	266.65	123.87	0.48195	0.0132	0.024	1141.72	64.73	84.34	56.07	16.81	60	64	22.5	27	29.62	27.19	13.19	26.69	19.81
1044	104.14	276.42	267.26	125.1	0.5265	0.012	0.0216	1122.17	65.22	85.49	56.23	16.81	60	64	22.5	27	29.62	27.19	13.19	26.62	19.81
1062	104.75	278.87	269.7	124.48	0.45765	0.012	0.024	1151.5	64.89	85	57.21	16.81	60	64	22.5	27	29.81	27.25	13.25	26.62	19.87
1080	103.53	275.2	266.04	123.87	0.44955	0.012	0.024	1065.47	64.4	85.16	57.37	16.81	60	64	22.5	27	29.44	27.19	13.19	27.06	19.56
1098	105.36	275.81	267.26	124.48	0.47385	0.012	0.0228	1083.07	64.4	83.36	56.39	16.87	60	64	22.5	27	29.5	27.19	13.19	27.06	19.56
1116	105.36	277.65	267.87	125.1	0.4941	0.012	0.0228	1114.35	64.57	82.06	56.23	16.87	60	64	22.5	27	29.62	27.19	13.25	27.12	19.5
1134	104.75	276.42	267.87	124.48	0.45765	0.0108	0.0228	1077.2	64.24	84.34	55.74	16.87	60	64	22.5	27	29.75	27.19	13.25	27.25	19.44
1152	104.75	276.42	266.04	123.87	0.4698	0.0132	0.0276	1088.94	63.58	83.85	56.39	16.87	60	64	22.5	27	29.75	27.25	13.19	27.56	19.37
1170	103.53	273.37	264.82	122.65	0.48195	0.012	0.0228	1071.34	63.42	83.85	54.43	16.81	60	64	22.5	27	29.75	27.25	13.25	27.56	19.31
1188	104.14	277.03	262.98	122.65	0.4779	0.012	0.0216	1075.25	62.6	83.53	53.78	16.81	60	64	22.5	27	29.69	27.19	13.19	27.69	19.19
1206	104.14	274.59	264.82	123.87	0.44955	0.0144	0.0228	1065.47	63.58	84.02	54.27	16.81	60	64	22.5	27	29.56	27.12	13.19	27.69	19.12
1224	102.92	274.59	265.43	123.87	0.4536	0.012	0.0252	1090.89	62.6	83.69	53.94	16.81	60	64	22.5	27	29.5	27.12	13.19	27.75	19.06
1242	104.75	272.76	264.2	123.26	0.4455	0.012	0.0228	1073.29	62.44	82.06	53.61	16.81	60	64	22.5	27	29.44	27.12	13.13	27.75	19
1260	104.14	276.42	267.26	123.87	0.4536	0.012	0.0252	1120.21	65.38	85	56.56	16.81	60	64	22.5	27	29.75	27.12	13.13	26.81	19.31
1278	104.75	276.42	267.26	123.87	0.45765	0.0144	0.024	1110.44	65.06	85.16	58.03	16.69	60	64	22.5	27	29.81	27.19	13.13	26.62	19.44
1296	104.14	275.81	268.48	123.26	0.47385	0.012	0.0228	1057.66	64.4	84.67	59.01	16.69	60	64	22.5	27	29.75	27.19	13.13	26.5	19.44
1314	104.75	275.81	265.43	123.87	0.49005	0.0144	0.0216	1100.66	65.55	85.65	57.7	16.69	60	64	22.5	27	29.75	27.19	13.13	26.37	19.5
1332	104.14	274.59	266.65	123.87	0.4536	0.012	0.0228	1106.53	64.4	85.33	58.35	16.69	60	64	22.5	27	29.75	27.19	13.13	26.25	19.5
1350	104.75	276.42	267.87	123.87	0.4698	0.0132	0.024	1104.57	65.55	86.14	59.5	16.69	60	64	22.5	27	29.75	27.19	13.13	26.19	19.56
1368	105.36	277.65	268.48	124.48	0.46575	0.0132	0.0228	1124.13	65.87	85.98	60.48	16.69	60	64	22.5	27	29.75	27.19	13.13	26.19	19.62
1386	104.75	276.42	267.87	124.48	0.45765	0.0132	0.024	1100.66	65.38	84.51	59.33	16.69	60	64	22.5	27	29.81	27.19	13.13	26.19	19.62
1404	103.53	275.81	267.26	122.65	0.4536	0.0132	0.024	1114.35	64.73	84.67	57.54	16.69	60	64	22.5	27	29.75	27.19	13.13	26.31	19.62
1422	105.36	277.65	267.87	123.87	0.4536	0.0132	0.0252	1114.35	64.57	84.67	57.86	16.69	60	64	22.5	27	29.81	27.25	13.13	26.44	19.69
1440	105.36	278.26	266.04	123.87	0.44955	0.012	0.0228	1090.89	64.08	84.67	57.37	16.69	60	64	22.5	27	29.5	27.06	13.06	26.94	19.44
1458	104.14	270.92	261.15	123.87	0.4536	0.0108	0.024	1102.62	63.58	85.98	56.56	16.69	60	64	22.5	27	29.5	27.06	13.06	27	19.37
1476	104.14	276.42	266.04	123.87	0.45765	0.012	0.0216	1151.5	64.4	83.69	57.21	16.69	60	64	22.5	27	29.56	27.06	13.06	27.06	19.37
1494	103.53	273.37	269.09	123.87	0.46575	0.0108	0.0228	1112.4	64.4	83.53	57.05	16.69	60	64	22.5	27	29.62	27.06	13.13	27.25	19.31
1512	102.92	274.59	264.82	122.65	0.4698	0.012	0.0276	1094.8	63.75	85.16	56.39	16.69	60	64	22.5	27	29.62	27.12	13.13	27.25	19.31
1530	104.14	274.59	264.82	123.26	0.45765	0.012	0.0228	1147.59	64.4	83.85	56.88	16.69	60	64	22.5	27	29.56	27.06	13.13	27.19	19.31
1548	104.75	276.42	267.87	123.87	0.5022	0.012	0.0228	1114.35	64.73	84.67	57.05	16.62	60	64	22.5	27	29.56	27.06	13.13	27.44	19.31
1566	105.36	277.03	270.31	124.48	0.4617	0.0132	0.0228	1124.13	65.55	85.98	59.66	16.62	60	64	22.5	27	29.69	27.12	13.19	27.5	19.25
1584	104.75	278.26	268.48	124.48	0.45765	0.012	0.0252	1118.26	66.36	84.51	58.03	16.62	60	64	22.5	27	29.81	27.12	13.13	27.44	19.25
1602	103.53	274.59	266.04	123.87	0.4536	0.012	0.0228	1094.8	65.22	86.47	59.01	16.62	60	64	22.5	27	29.87	27.19	13.19	27.5	19.31
1620	104.75	275.2	266.04	123.87	0.486	0.012	0.0252	1143.67	64.73	83.04	57.05	16.62	60	64	22.5	27	29.56	27.12	13.06	27.5	19.19
1638	102.92	274.59	265.43	122.65	0.4941	0.0144	0.0228	1049.83	63.58	83.85	57.05	16.62	60	64	22.5	27	29.5	27.12	13.13	27.62	19.19
1656	104.75	278.87	266.04	123.87	0.4536	0.0144	0.0252	1114.35	63.91	84.51	57.05	16.62	60	64	22.5	27	29.56	27.12	13.13	27.62	19.19
1674	104.14	274.59	266.04	123.87	0.49815	0.012	0.0228	1086.98	63.91	83.53	56.39	16.62	60	64	22.5	27	29.5	27.12	13.13	27.69	19.19
1692	104.14	275.81	266.04	123.87	0.45765	0.012	0.0228	1086.98	64.57	84.67	57.05	16.62	60	64	22.5	27	29.44	27.12	13.13	27.75	19.12
1710	104.75	275.2	267.87	123.26	0.4779	0.0132	0.0228	1071.34	64.4	85	57.86	16.62	60	64	22.5	27	29.44	27.06	13.06	27.75	19.12
1728	104.75	275.2	266.04	123.87	0.486	0.012	0.024	1096.75	64.24	83.69	57.37	16.62	60	64	22.5	27	29.5	27.12	13.06	27.5	19.19
1746	104.14	276.42	264.82	123.26	0.44955	0.0108	0.0252	1094.8	63.42	83.36	56.56	16.62	60	64	22.5	27	29.44	27.12	13.13	27.56	19.19
1764	104.14	273.98	266.04	122.65	0.4536	0.0108	0.024	1128.03	63.42	83.36	56.39	16.62	60	64	22.5	27	29.44	27.06	13.06	27.75	19.19
1782	107.19	275.2	266.04	123.87	0.4536	0.0132	0.0228	1120.21	64.08	84.51	57.05	16.62	59.5	64	22.5	27	29.5	27.06	13.06	27.81	19.12
1800	104.14	275.81	266.04	123.87	0.49815	0.012	0.024	1090.89	63.91	84.02	56.88	16.62	60	64	22.5	27	29.69	27.12	13.06	27.81	19.06
1818	102.92	275.2	264.82	123.87	0.44955	0.012	0.0276	1110.44	64.73	84.18	56.23	16.56	60	64	22.5	27	29.69	27.12	13.06	27.87	19.06
1836	102.92	273.98	266.04	123.26	0.4536	0.012	0.0228	1063.52	64.4	84.51	57.05	16.5	60	64	22.5	27	29.62	27.12	13.06	28	19.12
1854	104.14	276.42	266.65	123.87	0.4536	0.012	0.0228	1120.21	64.4	86.47	56.88	16.5	60	64	22.5	27	29.56	27.12	13.06	28.12	19.12
1872	104.75	275.2	265.43	124.48	0.4617	0.0132	0.0228	1067.43	64.24	83.69	56.88	16.5	60	64	22.5	27	29.62	27.12	13.06	28.06	19.12
1890	104.75	275.2	266.65	124.48	0.5265	0.0108	0.0228	1098.71	64.89	85.49	57.7	16.5	60	64	22.5	27	29.69	27.12	13.06	28	19.19
1908	105.36	272.76	264.82	123.87	0.47385	0.0144	0.024	1081.11	64.4	85.65	56.72	16.5	60	64	22.5	27	29.62	27.12	13.06	27.94	19.25
1926	104.14	275.2	265.43	123.87	0.4536	0.0132	0.0228	1045.92	64.73	85.33	57.7	16.5	60	64	22.5	27	29.56	27.12	13.06	28	19.25
1944	106.58	274.59	266.04	123.26	0.49005	0.0132	0.024	1114.35	64.4	84.67	57.7	16.5	60	64	22.5	27	29.56	27.12	13.06	28	19.25
1962	102.31	275.2	265.43	123.26	0.45765	0.012	0.0228	1110.44	64.73	85.33	58.84	16.5	60	64	22.5	27	29.5	27.06	13.06	27.81	19.25
1980	103.53	274.59	263.59	122.65	0.47385	0.0108	0.0228	1065.47	63.42	85	57.21	16.5	60	64	22.5	27	29.37	27	13.06	27.5	19.19
1998	103.53	275.2	265.43	123.87	0.4536	0.012	0.024	1100.66	63.91	83.85	57.21	16.5	60	64	22.5	27	29.37	27	13.06	27.69	19.12
2016	102.92	273.98	264.2	122.65	0.4455	0.012	0.0228	1086.98	62.93	83.69	56.23	16.5	60	64	22.5	26.5	29.37	27.06	13.06	27.75	19.12
2034	103.53	272.76	264.2	123.26	0.46575	0.012	0.0216	1102.62	63.42	82.22	56.39	16.5	60	64	22	26.5	29.31	27	13.06	27.87	19.12
2052	104.75	272.76	264.2	123.87	0.44955	0.012	0.0252	1075.25	62.6	82.38	55.9	16.5	60	64	22	26.5	29.37	27.06	13	27.87	19.12
2070	104.14	272.76	262.37	122.65	0.44955	0.012	0.0216	1075.25	62.44	81.57	55.74	16.5	60	64	22	26.5	29.31	27	13	27.94	19.06
2088	91.92	274.59	264.2	123.26	0.51435	0.0144	0.0228	1079.16	62.28	82.38	55.74	16.5	60	64	22	26.5	29.31	27	13	27.94	19.06
2106	104.14	271.54	263.59	123.26	0.49815	0.012	0.024	1112.4	62.6	81.73	55.74	16.5	60	64	22	26.5	29.37	27	13	27.94	19.06
2124	103.53	272.15	264.2	123.87	0.44955	0.012	0.0228	1043.97	62.93	83.04	55.74	16.5	60	64	22	26.5	29.31	26.94	13	28	19.12
2142	105.36	273.37	264.82	123.87	0.50625	0.0132	0.0252	1120.21	63.58	83.2	57.54	16.44	60	64	22	26.5	29.31	26.94	13	27.81	19.12
2160	104.14	273.37	264.82	123.26	0.50625	0.0132	0.0216	1047.88	63.42	84.34	59.01	16.44	59.5	63.5	22	26.5	29.31	26.94	12.94	27.12	19.19
2178	104.75	273.37	265.43	123.87	0.4536	0.0132	0.0276	1102.62	64.57	83.69	57.7	16.37	59.5	63.5	22	26.5	29.31	26.94	13	27.12	19.19
2196	103.53	273.37	264.82	123.87	0.44955	0.0132	0.024	1104.57	65.06	85	57.7	16.44	59.5	63.5	22	26.5	29.31	26.94	12.94	27	19.25
2214	104.75	272.15	264.82	123.26	0.46575	0.0132	0.0228	1108.48	64.24	84.18	58.03	16.44	59.5	63.5	22	26.5	29.31	26.94	13	27.12	19.25
2232	104.75	273.37	267.87	123.26	0.46575	0.012	0.0312	1092.84	64.73	84.83	57.21	16.44	59.5	63.5	22	26.5	29.31	26.94	12.94	27.31	19.25
2250	104.14	276.42	265.43	123.87	0.4536	0.012	0.0228	1088.94	64.73	85.49	57.05	16.44	59.5	63.5	22	26.5	29.31	26.94	13	27.5	19.31
2268	104.75	276.42	267.26	124.48	0.48195	0.0132	0.0228	1129.99	64.73	84.67	57.05	16.44	59.5	63.5	22	27	29.44	27	13	27.5	19.31
2286	104.75	274.59	265.43	123.87	0.4779	0.0132	0.024	1104.57	65.06	85.16	59.5	16.44	59.5	63.5	22.5	27	29.56	27	13	27.56	19.25
2304	103.53	275.2	266.04	122.65	0.44955	0.012	0.0216	1173	64.89	84.34	57.21	16.44	59.5	63.5	22.5	27	29.44	27.06	13.06	27.69	19.25
2322	104.14	275.81	266.04	123.26	0.4536	0.012	0.0216	1071.34	63.26	84.83	56.72	16.44	59.5	63.5	22.5	27	29.37	27	13	27.81	19.25
2340	104.75	274.59	266.04	123.26	0.5265	0.012	0.0264	1126.08	62.93	83.2	56.07	16.44	59.5	63.5	22.5	27	29.56	27.06	13.06	28.19	19.25
2358	104.14	276.42	266.04	123.87	0.46575	0.012	0.0228	1079.16	63.09	83.53	57.05	16.44	59.5	63.5	22.5	27	29.56	27.06	13	28.25	19.19
2376	104.14	274.59	264.82	123.87	0.44955	0.0108	0.024	1086.98	64.89	85.82	58.68	16.44	59.5	63.5	22.5	27	29.56	27.12	13.06	28.19	19.19
2394	104.75	275.2	266.65	123.87	0.45765	0.012	0.0252	1047.88	63.75	84.18	58.19	16.5	59.5	63.5	22.5	27	29.5	27.06	13.06	28	19.19
2412	104.14	273.98	265.43	123.87	0.44955	0.012	0.0252	1085.02	63.26	85.33	56.07	16.5	59.5	63.5	22.5	27	29.44	27.06	13.06	27.94	19.25
2430	104.75	275.81	268.48	124.48	0.4536	0.0108	0.0228	1094.8	64.4	84.51	57.05	16.5	59.5	63.5	22.5	27	29.5	27.06	13.06	27.94	19.25
2448	102.92	269.7	267.26	124.48	0.51435	0.012	0.0264	1112.4	65.55	86.47	58.19	16.5	59.5	63.5	22	27	29.5	27.06	13.06	27.87	19.31
2466	104.75	275.81	266.65	123.87	0.4779	0.012	0.0252	1129.99	65.22	85.65	56.23	16.5	59.5	63.5	22.5	27	29.56	27.06	13.06	27.87	19.31
2484	104.75	272.76	266.04	123.87	0.45765	0.012	0.0228	1128.03	64.73	84.02	56.39	16.5	59.5	63.5	22.5	27	29.62	27.12	13.06	27.75	19.37
2502	104.14	275.81	266.04	122.65	0.4536	0.0108	0.0228	1073.29	63.91	84.51	56.39	16.5	59.5	63.5	22.5	27	29.62	27.12	13.13	27.62	19.37
2520	105.36	275.81	267.26	125.1	0.45765	0.012	0.0264	1081.11	64.73	85.33	58.68	16.5	60	63.5	22.5	27	29.56	27.06	13.13	27.31	19.44
2538	105.36	276.42	269.09	125.1	0.45765	0.0132	0.0228	1067.43	66.53	87.45	57.21	16.5	59.5	63.5	22.5	27	29.62	27.12	13.13	27.5	19.44
2556	104.14	275.2	266.65	123.87	0.49005	0.0108	0.0228	1165.18	64.24	85.33	57.7	16.5	59.5	63.5	22.5	27	29.56	27.12	13.13	27.62	19.37
2574	104.14	275.81	267.26	123.26	0.45765	0.0132	0.0252	1085.02	64.57	83.69	56.39	16.5	59.5	63.5	22.5	27	29.62	27.12	13.19	27.69	19.37
2592	104.14	275.2	266.04	123.87	0.49005	0.012	0.0216	1108.48	65.06	84.67	58.03	16.5	59.5	63.5	22.5	27	29.62	27.12	13.19	27.56	19.44
2610	102.92	276.42	268.48	123.87	0.45765	0.012	0.0228	1102.62	64.24	85	57.05	16.5	59.5	63.5	22.5	27	29.62	27.12	13.19	27.5	19.44
2628	104.14	276.42	267.87	123.87	0.45765	0.012	0.024	1112.4	63.91	84.51	57.37	16.5	59.5	63.5	22.5	27	29.62	27.12	13.19	27.56	19.44
2646	104.14	275.81	267.87	123.26	0.4536	0.012	0.0216	1139.77	64.4	83.04	56.72	16.56	59.5	63.5	22.5	27	29.69	27.12	13.13	27.56	19.44
2664	103.53	275.81	266.65	122.65	0.4698	0.012	0.0228	1055.7	64.57	83.36	57.86	16.5	59.5	63.5	22.5	27	29.62	27.19	13.19	27.44	19.44
2682	103.53	274.59	266.65	122.04	0.4536	0.012	0.0216	1094.8	64.24	85	56.88	16.56	59.5	63.5	22.5	27	29.56	27.19	13.19	27.44	19.37
2700	104.14	274.59	264.2	120.82	0.50625	0.012	0.0264	1112.4	64.73	84.02	58.84	16.56	59.5	63.5	22.5	26.5	29.31	27	13.06	27	19.37
2718	103.53	273.37	263.59	122.65	0.50625	0.0108	0.024	1086.98	64.08	83.04	57.21	16.5	59.5	63.5	22.5	26.5	29.31	27	13.06	27	19.37
2736	104.75	275.2	264.2	123.26	0.4536	0.012	0.0228	1071.34	63.91	85	58.03	16.56	59.5	63.5	22	26.5	29.31	27	13	27	19.37
2754	104.14	275.81	259.32	123.26	0.47385	0.012	0.0228	1096.75	64.73	84.02	57.54	16.56	59.5	63.5	22	26.5	29.37	27	13	26.87	19.37
2772	105.36	275.81	266.65	125.1	0.5184	0.0132	0.024	1167.14	65.22	85	59.33	16.56	59.5	63.5	22.5	27	29.44	27	13	26.75	19.37
2790	104.14	277.03	268.48	124.48	0.45765	0.0108	0.0216	1100.66	65.38	85.49	58.52	16.5	59.5	63.5	22.5	27	29.5	27.06	13	26.81	19.44
2808	104.14	277.03	269.09	123.87	0.46575	0.012	0.024	1096.75	64.73	85.82	57.7	16.5	59.5	63.5	22.5	27	29.62	27.12	13	27.12	19.44
2826	102.92	275.81	267.26	122.65	0.4698	0.012	0.0228	1063.52	64.4	85.33	56.88	16.5	59.5	63.5	22.5	27	29.69	27.12	13	27.44	19.37
2844	103.53	275.81	266.65	123.26	0.45765	0.012	0.0216	1086.98	64.73	85.98	57.54	16.5	59.5	63.5	22.5	27	29.62	27.12	13.06	27.44	19.37
2862	104.14	277.65	267.87	124.48	0.4536	0.012	0.0276	1088.94	65.22	84.02	56.56	16.5	59.5	63.5	22.5	27	29.62	27.12	13	27.62	19.37
2880	103.53	275.2	266.65	123.87	0.50625	0.012	0.0264	1133.9	65.55	85	56.72	16.5	59.5	63.5	22.5	27	29.69	27.12	13.06	28.56	18.87
2898	105.97	274.59	265.43	122.65	0.4617	0.012	0.0228	1071.34	63.58	85.49	55.74	16.5	59.5	63.5	22.5	27	29.62	27.12	13.06	28.5	19
2916	105.97	274.59	267.26	123.87	0.4779	0.012	0.0228	1083.07	63.91	85.65	55.41	16.56	59.5	63.5	22.5	27	29.56	27.12	13.06	28.37	19
2934	109.03	277.65	267.87	124.48	0.45765	0.012	0.0228	1081.11	64.73	84.83	55.08	16.56	59.5	64	22.5	27	29.56	27.06	13.06	28.44	19
2952	104.75	277.65	267.87	123.87	0.4941	0.0132	0.0252	1131.94	63.58	84.18	54.1	16.56	59.5	64	22.5	27	29.62	27.12	13.13	28.62	18.94
2970	103.53	276.42	267.26	123.87	0.4536	0.0132	0.0228	1092.84	62.28	85	52.47	16.56	59.5	64	22.5	27	29.75	27.12	13.06	28.87	18.87
2988	104.75	275.2	267.26	123.87	0.486	0.012	0.0252	1090.89	63.26	85.16	54.43	16.56	59.5	64	22.5	27	29.75	27.19	13.06	28.87	18.81
3006	100.47	275.81	267.26	124.48	0.4617	0.012	0.0228	1090.89	64.57	86.14	53.94	16.56	59.5	64	22.5	27	29.75	27.19	13.13	29	18.81
3024	104.14	275.2	266.04	123.87	0.4536	0.012	0.0276	1043.97	63.91	85.49	53.94	16.56	59.5	64	22.5	27	29.69	27.19	13.13	29.19	18.81
3042	102.31	276.42	267.87	123.87	0.46575	0.012	0.0228	1118.26	64.24	85.33	54.43	16.56	59.5	64	22.5	27	29.69	27.19	13.13	29.19	18.75
3060	104.14	274.59	266.65	123.87	0.45765	0.0132	0.0228	1129.99	64.57	84.02	54.76	16.62	60	63.5	22.5	27	29.56	27.19	13.19	28.37	19.19
3078	105.36	276.42	266.65	123.87	0.4536	0.0108	0.024	1075.25	63.91	82.71	55.41	16.62	60	64	22.5	27	29.56	27.12	13.19	28.12	19.19
3096	104.75	278.26	266.65	123.26	0.4698	0.012	0.0228	1131.94	63.58	83.04	55.08	16.62	60	63.5	22.5	27	29.56	27.19	13.19	28	19.25
3114	105.97	275.81	266.04	122.65	0.4536	0.0108	0.0228	1045.92	63.75	82.87	55.74	16.62	60	63.5	22.5	27	29.56	27.19	13.19	27.81	19.25
3132	104.14	273.37	265.43	123.26	0.4779	0.012	0.0228	1106.53	63.58	83.36	56.07	16.62	60	64	22.5	27	29.56	27.25	13.25	27.69	19.25
3150	103.53	274.59	268.48	122.04	0.51435	0.012	0.024	1083.07	63.75	82.71	56.39	16.62	60	64	22.5	27	29.5	27.25	13.19	27.56	19.25
3168	104.14	274.59	264.82	122.65	0.4536	0.0132	0.024	1061.56	62.93	83.2	54.43	16.62	60	64	22.5	27	29.44	27.19	13.19	27.62	19.25
3186	103.53	273.98	266.04	122.65	0.4779	0.012	0.0228	1108.48	64.4	83.85	55.25	16.62	60	64	22.5	27	29.44	27.19	13.19	27.69	19.25
3204	103.53	275.81	266.65	123.26	0.46575	0.012	0.0228	1104.57	63.58	83.2	56.23	16.62	60	64	22.5	27	29.5	27.19	13.13	27.56	19.25
3222	104.14	275.2	266.65	123.87	0.49815	0.012	0.0228	1145.63	63.75	83.69	56.07	16.62	60	64	22.5	27	29.56	27.19	13.13	27.69	19.25
3240	104.14	276.42	266.04	124.48	0.5022	0.012	0.0228	1057.66	63.26	82.87	55.9	16.62	60	64	22.5	27	29.62	27.19	13.13	27.87	19.37
3258	104.75	275.2	266.04	123.87	0.486	0.0108	0.0228	1102.62	63.42	82.06	54.76	16.56	60	64	22.5	27	29.69	27.19	13.13	28	19.37
3276	104.75	274.59	267.26	123.87	0.5346	0.0144	0.0216	1094.8	64.73	83.53	55.25	16.56	60	64	22.5	27	29.69	27.19	13.13	28	19.31
3294	104.75	275.2	266.65	124.48	0.486	0.0132	0.0264	1106.53	64.08	84.02	54.43	16.56	60	64	22.5	27	29.62	27.19	13.13	27.94	19.37
3312	104.14	275.81	267.26	123.87	0.5103	0.012	0.0228	1102.62	63.26	82.71	55.41	16.62	60	64	22.5	27	29.62	27.19	13.13	27.87	19.37
3330	105.97	275.81	267.26	124.48	0.4941	0.012	0.0216	1102.62	62.77	82.06	56.07	16.62	60	64	22.5	27	29.69	27.19	13.13	28	19.37
3348	105.36	274.59	265.43	123.87	0.4536	0.0132	0.0228	1124.13	62.44	82.55	55.9	16.62	60	64	22.5	27	29.62	27.19	13.19	27.94	19.31
3366	105.36	274.59	265.43	123.87	0.4779	0.0132	0.024	1083.07	63.42	86.96	56.56	16.62	60	64	22.5	27	29.62	27.19	13.19	28	19.31
3384	103.53	276.42	266.65	124.48	0.4536	0.012	0.024	1094.8	63.75	83.69	56.56	16.62	60	64	22.5	27	29.56	27.19	13.13	27.81	19.37
3402	105.97	277.65	266.65	124.48	0.4536	0.012	0.0216	1069.38	63.75	83.69	56.88	16.62	60	64	22.5	27	29.62	27.19	13.13	28	19.37
3420	103.53	275.81	267.87	123.87	0.4536	0.0156	0.0228	1122.17	64.57	84.34	56.39	16.62	59.5	64	22.5	27	29.75	27.25	13.19	27.87	19.31
3438	102.92	277.03	266.65	123.26	0.45765	0.012	0.024	1120.21	64.89	85.65	57.21	16.62	59.5	64	22.5	27	29.75	27.25	13.19	27.87	19.37
3456	104.75	275.2	267.26	123.87	0.45765	0.012	0.0216	1083.07	65.55	85.49	58.03	16.62	59.5	64	22.5	27	29.69	27.25	13.25	27.81	19.37
3474	105.36	277.03	266.04	123.87	0.5265	0.012	0.0228	1137.81	65.22	84.51	57.21	16.62	59.5	64	22.5	27	29.69	27.25	13.19	27.81	19.44
3492	104.75	277.65	267.87	123.87	0.45765	0.012	0.0228	1120.21	63.58	84.18	56.23	16.62	59.5	64	22.5	27	29.69	27.25	13.19	28	19.44
3510	103.53	275.81	266.65	128.15	0.49815	0.0108	0.0228	1120.21	63.91	83.85	55.74	16.69	59.5	64	22.5	27	29.75	27.25	13.19	28.12	19.44
3528	105.36	277.03	267.87	123.87	0.46575	0.012	0.024	1104.57	64.08	84.67	56.07	16.69	59.5	64	22.5	27	29.75	27.25	13.19	28.25	19.37
3546	104.75	276.42	266.04	123.26	0.4536	0.0144	0.0216	1049.83	64.24	85	56.07	16.69	60	64	22.5	27	29.81	27.25	13.19	28.25	19.37
3564	104.75	274.59	266.65	123.87	0.4617	0.012	0.024	1053.75	64.57	85.65	56.72	16.69	59.5	64	22.5	27	29.75	27.25	13.19	28.19	19.37
3582	103.53	275.2	264.82	122.65	0.4698	0.0108	0.0228	1079.16	64.73	84.83	56.56	16.69	59.5	64	22.5	27	29.69	27.31	13.19	28.19	19.37
3600	104.75	275.81	264.2	123.87	0.45765	0.012	0.0264	1067.43	62.93	84.51	53.29	16.69	60	64	22.5	27	29.75	27.25	13.13	28.5	19.31
3618	103.53	278.26	267.87	123.26	0.4617	0.0156	0.0228	1149.54	63.58	83.2	55.08	16.69	60	64	22.5	27	29.75	27.25	13.13	28.56	19.25
3636	104.14	277.03	269.09	124.48	0.46575	0.012	0.0216	1131.94	63.42	83.36	55.08	16.69	60	64	22.5	27	29.81	27.31	13.19	28.37	19.25
3654	103.53	276.42	267.87	123.26	0.45765	0.012	0.024	1098.71	63.75	83.85	57.05	16.69	60	64	22.5	27	29.75	27.31	13.19	28.25	19.31
3672	107.19	276.42	267.26	125.1	0.4617	0.0108	0.0228	1098.71	64.4	83.85	56.23	16.69	60	64	22.5	27	29.75	27.31	13.19	28.19	19.31
3690	104.75	276.42	267.26	123.26	0.4617	0.0132	0.0228	1129.99	63.42	83.2	56.23	16.69	60	64	22.5	27	29.81	27.31	13.19	28.19	19.31
3708	104.75	277.03	266.65	122.65	0.4536	0.0108	0.03	1086.98	64.08	84.18	56.23	16.69	60	64	22.5	27	29.81	27.31	13.25	28.12	19.31
3726	104.14	271.54	266.04	123.87	0.49815	0.012	0.0252	1088.94	63.26	84.18	55.74	16.62	60	64	22.5	27	29.87	27.31	13.19	28.44	19.31
3744	104.75	277.03	267.26	123.87	0.4536	0.012	0.0228	1085.02	61.79	82.87	55.25	16.69	60	64	22.5	27	29.81	27.31	13.19	28.5	19.25
3762	103.53	277.03	267.26	123.26	0.4617	0.0132	0.0216	1126.08	61.79	81.89	54.27	16.69	59.5	64	22.5	27	29.81	27.31	13.19	28.69	19.12
3780	104.14	275.81	263.59	124.48	0.4536	0.012	0.0228	1059.61	63.09	84.02	54.59	16.69	60	64	22.5	27	29.75	27.31	13.25	28.62	19.12
3798	103.53	275.81	265.43	122.65	0.4779	0.012	0.024	1118.26	64.57	83.53	55.41	16.62	60	64	22.5	27	29.69	27.31	13.19	28.69	19.06
3816	104.14	276.42	266.04	123.26	0.4779	0.012	0.024	1118.26	63.58	83.2	55.25	16.62	60	64	22.5	27	29.69	27.31	13.19	28.56	19.06
3834	104.14	274.59	266.65	123.87	0.4536	0.012	0.0252	1096.75	63.09	82.38	54.92	16.62	60	64	22.5	27	29.69	27.31	13.19	28.44	19
3852	100.47	274.59	266.04	123.26	0.44955	0.012	0.0228	1114.35	63.09	82.55	54.92	16.62	60	64	22.5	27	29.62	27.31	13.13	28.44	19
3870	104.14	274.59	265.43	123.26	0.44955	0.0132	0.0228	1079.16	62.77	82.55	54.43	16.62	60	64	22.5	27	29.5	27.25	13.13	28.44	18.94
3888	103.53	273.98	263.59	123.87	0.5184	0.012	0.0228	1086.98	63.58	81.57	55.25	16.62	60	64	22.5	27	29.44	27.25	13.06	28.37	18.94
3906	103.53	275.2	266.04	123.26	0.4536	0.0144	0.0228	1114.35	62.6	82.38	54.92	16.62	60	64	22.5	27	29.44	27.19	13.06	28.44	18.94
3924	104.75	275.81	265.43	120.82	0.4536	0.0132	0.024	1098.71	63.42	82.87	54.27	16.62	60	64	22.5	27	29.5	27.19	13.06	28.5	18.94
3942	103.53	275.2	270.31	123.87	0.44955	0.012	0.0228	1118.26	63.58	84.18	55.58	16.62	60	64	22.5	27	29.56	27.19	13.06	28.56	19
3960	107.19	277.03	267.87	124.48	0.4536	0.012	0.0228	1090.89	64.89	84.51	57.54	16.62	60	64	22.5	27	29.62	27.12	13.06	28.44	19.06
3978	104.14	275.81	265.43	123.87	0.47385	0.0132	0.0228	1120.21	63.58	85.82	56.23	16.5	60	64	22.5	27	29.62	27.19	13.13	28.31	19.06
3996	107.19	275.81	266.04	123.87	0.49005	0.012	0.0228	1112.4	63.42	83.69	56.39	16.56	59.5	64	22.5	27	29.69	27.19	13.06	28.19	19.12
4014	105.36	276.42	267.26	124.48	0.4536	0.0132	0.024	1088.94	64.4	83.85	56.07	16.56	59.5	64	22.5	27	29.69	27.19	13.06	28.25	19.12
4032	104.14	277.03	267.26	123.87	0.45765	0.0144	0.024	1133.9	63.58	82.38	55.08	16.56	60	64	22.5	27	29.69	27.25	13.13	28.5	19.12
4050	104.14	276.42	266.04	123.87	0.44955	0.012	0.0228	1135.85	62.77	82.55	53.45	16.56	60	64	22.5	27	29.81	27.25	13.13	28.62	19.12
4068	103.53	274.59	265.43	122.65	0.4536	0.012	0.0228	1088.94	62.6	84.67	55.58	16.56	59.5	64	22.5	27	29.75	27.25	13.13	28.69	19.12
4086	104.75	275.2	265.43	123.26	0.45765	0.0108	0.024	1077.2	64.4	88.59	56.23	16.56	60	64	22.5	27	29.75	27.19	13.06	28.56	19.12
4104	104.75	277.03	267.26	123.87	0.4617	0.0144	0.024	1100.66	64.08	84.51	56.39	16.56	59.5	64	22.5	27	29.69	27.25	13.13	28.5	19.19
4122	105.36	277.03	266.65	123.87	0.4779	0.0144	0.0264	1104.57	63.75	84.18	55.41	16.56	60	64	22.5	27	29.69	27.19	13.06	28.56	19.19
4140	106.58	276.42	267.26	124.48	0.4536	0.012	0.0216	1085.02	63.58	85.16	54.76	16.56	60	64	22.5	27	29.69	27.19	13.13	29	19.31
4158	104.75	275.81	266.65	123.87	0.45765	0.0132	0.024	1104.57	64.08	85.33	56.07	16.56	60	64	22.5	27	29.62	27.19	13.13	29	19.31
4176	102.92	276.42	266.04	123.26	0.48195	0.012	0.024	1100.66	64.4	83.53	54.92	16.62	60	64	22.5	27	29.56	27.19	13.13	29.12	19.31
4194	104.14	275.2	265.43	123.87	0.53055	0.012	0.024	1108.48	63.09	83.36	55.25	16.62	60	64	22.5	27	29.62	27.19	13.13	29	19.31
4212	104.75	275.2	266.04	123.26	0.4941	0.012	0.0228	1057.66	62.77	82.55	55.74	16.62	60	64	22.5	27	29.62	27.19	13.19	28.75	19.31
4230	104.14	275.2	265.43	123.26	0.44955	0.012	0.0228	1065.47	63.09	82.22	55.08	16.62	60	64	22.5	27	29.56	27.19	13.13	28.75	19.31
4248	104.75	275.81	266.04	123.87	0.45765	0.0132	0.0228	1086.98	63.26	82.71	55.74	16.62	60	64	22.5	27	29.56	27.19	13.19	28.69	19.25
4266	104.75	274.59	266.65	123.87	0.49815	0.0132	0.0228	1106.53	62.77	81.4	54.43	16.62	60	64	22.5	27	29.62	27.19	13.19	28.62	19.25
4284	104.14	274.59	265.43	123.26	0.48195	0.012	0.0264	1088.94	61.79	80.58	53.61	16.62	60	64	22.5	27	29.62	27.19	13.19	28.56	19.19
4302	104.14	276.42	267.26	123.26	0.5022	0.012	0.0264	1094.8	61.46	81.24	53.94	16.62	60	64	22.5	27	29.62	27.19	13.13	28.5	19.19
4320	102.92	273.98	263.59	123.26	0.46575	0.012	0.0264	1096.75	62.6	82.55	54.92	16.62	60	64	22.5	27	29.44	27.12	13.06	28.56	19.19
4338	104.14	273.37	264.2	122.65	0.4617	0.0132	0.0252	1067.43	63.42	86.96	55.9	16.5	60	64	22.5	27	29.37	27.12	13.06	28.62	19.19
4356	104.75	274.59	263.59	123.26	0.44955	0.0108	0.0228	1057.66	63.26	85.16	55.74	16.5	60	64	22.5	27	29.37	27.12	13.06	28.62	19.31
4374	103.53	273.98	263.59	123.26	0.50625	0.0132	0.024	1102.62	63.09	83.53	55.41	16.5	60	64	22.5	27	29.5	27.06	13.06	28.69	19.31
4392	102.92	272.76	264.82	122.65	0.53865	0.012	0.0252	1081.11	60.97	81.57	53.78	16.5	60	64	22.5	27	29.5	27.06	13.06	28.69	19.25
4410	104.75	272.76	264.2	122.04	0.53055	0.012	0.0252	1043.97	61.79	83.69	55.08	16.5	59.5	64	22.5	26.5	29.44	27.06	13.06	28.75	19.25
4428	104.75	275.2	266.04	123.87	0.49005	0.012	0.0312	1053.75	62.44	83.85	54.59	16.5	59.5	64	22.5	27	29.5	27.06	13.06	28.62	19.25
4446	104.14	275.81	266.65	123.26	0.5427	0.0108	0.0228	1092.84	64.57	83.53	55.9	16.56	59.5	64	22.5	27	29.56	27.06	13.06	28.44	19.25
4464	104.14	274.59	264.2	123.26	0.5184	0.012	0.0228	1116.31	63.75	83.04	54.76	16.56	60	64	22.5	27	29.56	27.12	13.13	28.37	19.25
4482	104.75	274.59	264.82	123.26	0.4536	0.0132	0.024	1085.02	63.09	82.38	54.92	16.5	60	64	22.5	27	29.5	27.12	13.13	28.37	19.19
4500	107.19	272.76	262.98	115.32	0.4941	0.0144	0.0228	1067.43	62.28	82.87	54.27	16.5	59.5	64	22.5	27	29.62	27.12	13.13	29.12	19
4518	103.53	273.37	264.82	122.65	0.4455	0.012	0.0228	1081.11	61.3	81.89	52.8	16.5	59.5	64	22.5	27	29.5	27.12	13.13	29.25	19
4536	104.14	273.98	267.87	123.87	0.46575	0.012	0.024	1104.57	61.95	81.4	52.8	16.5	59.5	64	22.5	27	29.44	27.06	13.06	29.44	19
4554	104.75	275.2	266.65	123.26	0.5022	0.0132	0.0252	1090.89	63.91	84.67	55.58	16.5	59.5	64	22.5	27	29.5	27.06	13.06	29.37	19
4572	104.14	275.2	266.04	123.87	0.4536	0.012	0.024	1128.03	63.58	84.02	54.76	16.5	59.5	64	22.5	27	29.62	27.06	13.13	29.31	19
4590	103.53	288.64	266.65	122.65	0.486	0.0132	0.0228	1075.25	62.28	82.22	54.92	16.5	59.5	63.5	22.5	27	29.62	27.06	13.13	29.37	19
4608	104.75	273.37	266.04	123.26	0.4779	0.0132	0.024	1085.02	63.09	84.02	54.92	16.5	59.5	64	22.5	27	29.62	27.12	13.13	29.37	19.06
4626	104.14	275.2	266.04	123.26	0.4536	0.0132	0.024	1114.35	63.09	83.85	54.92	16.5	59.5	64	22.5	27	29.56	27.12	13.13	29.37	19.06
4644	104.14	275.81	265.43	123.87	0.45765	0.012	0.024	1139.77	62.77	82.87	54.27	16.5	59.5	64	22.5	27	29.56	27.12	13.13	29.25	19.06
4662	104.75	277.03	267.87	123.87	0.4536	0.012	0.0252	1090.89	63.75	82.87	55.74	16.5	59.5	63.5	22.5	27	29.56	27.12	13.13	29.06	19.06
4680	104.14	275.81	266.65	123.87	0.4536	0.012	0.0216	1069.38	63.09	85.49	54.59	16.5	60	64	22.5	27	29.56	27.12	13.13	29.12	19
4698	104.14	275.81	266.04	124.48	0.4941	0.012	0.0228	1129.99	63.26	84.34	55.41	16.5	60	63.5	22.5	27	29.56	27.19	13.06	29	19.06
4716	103.53	276.42	266.65	123.26	0.4536	0.0144	0.0228	1131.94	64.24	84.67	57.05	16.5	60	63.5	22.5	27	29.62	27.19	13.13	28.81	19.12
4734	102.92	274.59	264.2	123.26	0.5346	0.0144	0.0276	1085.02	64.08	84.83	56.07	16.5	60	64	22.5	27	29.69	27.19	13.13	28.75	19.19
4752	102.92	273.98	264.82	123.26	0.44955	0.012	0.0228	1085.02	63.42	84.18	55.74	16.5	60	64	22.5	27	29.62	27.19	13.13	28.69	19.25
4770	102.92	273.98	265.43	123.26	0.4698	0.012	0.0228	1088.94	62.77	83.04	54.76	16.5	60	64	22.5	27	29.56	27.19	13.13	28.62	19.25
4788	102.31	273.98	264.2	122.65	0.45765	0.0132	0.0228	1100.66	63.26	83.53	56.39	16.5	59.5	64	22.5	27	29.44	27.12	13.13	28.69	19.25
4806	103.53	274.59	264.82	123.87	0.4455	0.0132	0.0216	1104.57	62.93	83.69	54.43	16.5	60	64	22.5	27	29.37	27.06	13.06	28.62	19.25
4824	104.14	277.03	266.04	125.1	0.4536	0.012	0.024	1071.34	64.4	85.16	54.76	16.5	60	63.5	22.5	27	29.37	27.12	13.06	28.69	19.25
4842	105.36	276.42	267.26	124.48	0.4536	0.012	0.0216	1133.9	63.26	82.87	54.43	16.5	60	63.5	22.5	27	29.5	27.12	13.13	28.81	19.25
4860	103.53	273.98	266.65	123.87	0.47385	0.012	0.0264	1079.16	62.44	82.55	52.63	16.5	60	63.5	22.5	27	29.5	27.12	13.06	28.81	19
4878	103.53	275.2	263.59	122.65	0.44955	0.012	0.0228	1090.89	63.58	83.36	55.25	16.5	60	63.5	22.5	27	29.56	27.19	13.06	28.94	19.06
4896	104.75	273.98	265.43	123.87	0.4617	0.012	0.024	1088.94	63.42	83.36	54.43	16.5	60	63.5	22.5	27	29.56	27.19	13.06	29.12	19.06
4914	104.14	275.2	265.43	123.26	0.4536	0.012	0.0264	1116.31	63.26	83.69	55.41	16.5	60	63.5	22.5	27	29.5	27.12	13.06	28.94	19.06
4932	104.14	275.81	265.43	123.26	0.47385	0.012	0.0264	1079.16	62.44	82.87	55.25	16.5	60	64	22.5	27	29.5	27.12	13.06	28.75	19.12
4950	104.75	276.42	263.59	125.1	0.4536	0.012	0.0252	1085.02	62.77	83.36	55.41	16.5	60	63.5	22.5	27	29.56	27.12	13.06	28.56	19.19
4968	104.75	275.81	267.26	124.48	0.4536	0.0108	0.0228	1104.57	62.93	82.55	55.08	16.5	60	63.5	22.5	27	29.62	27.12	13.06	28.5	19.19
4986	104.75	275.81	265.43	123.87	0.4536	0.0132	0.0252	1206.23	63.91	84.18	55.74	16.5	60	63.5	22.5	27	29.62	27.19	13.06	28.5	19.25
5004	104.14	274.59	265.43	123.87	0.45765	0.0132	0.0264	1102.62	63.09	83.69	56.07	16.5	60	64	22.5	27	29.56	27.19	13.06	28.44	19.25
5022	104.75	275.2	283.14	123.87	0.4779	0.012	0.0228	1098.71	63.91	83.85	55.74	16.5	60	64	22.5	27	29.56	27.12	13.13	28.56	19.25
5040	104.14	270.92	265.43	122.04	0.4536	0.0108	0.0228	1124.13	61.95	81.89	54.43	16.5	60	63.5	22.5	27	29.44	27.06	13	28.94	19.06
5058	104.14	275.2	265.43	123.26	0.4536	0.012	0.024	1096.75	61.79	82.71	53.61	16.44	59.5	63.5	22	27	29.37	27.06	13	28.81	19.06
5076	103.53	266.65	266.04	123.87	0.4536	0.0132	0.0228	1071.34	63.91	83.53	54.92	16.5	59.5	63.5	22.5	27	29.44	27.06	13	28.81	19.06
5094	103.53	273.98	265.43	122.65	0.50625	0.012	0.0228	1110.44	62.6	83.69	55.58	16.5	59.5	63.5	22	27	29.44	27.06	13	28.69	19.06
5112	104.75	273.37	265.43	122.65	0.4536	0.012	0.0252	1122.17	64.4	84.02	55.41	16.44	59.5	63.5	22.5	27	29.44	27.06	13	28.56	19.06
5130	104.14	273.98	266.04	123.26	0.4536	0.0108	0.0228	1077.2	62.28	82.38	55.9	16.44	59.5	63.5	22.5	27	29.56	27.12	13	28.62	19.06
5148	103.53	277.03	267.26	123.87	0.44955	0.012	0.024	1106.53	62.77	81.08	53.61	16.44	59.5	63.5	22.5	27	29.56	27.12	13.06	28.5	19
5166	106.58	275.2	267.26	123.87	0.5103	0.0108	0.024	1092.84	62.77	81.89	53.61	16.44	59.5	63.5	22.5	27	29.56	27.12	13	28.5	19
5184	104.14	277.03	269.09	123.87	0.4617	0.012	0.0228	1073.29	62.6	85.49	54.43	16.44	59.5	63.5	22.5	27	29.56	27.12	13	28.62	19
5202	104.14	276.42	267.26	122.65	0.45765	0.012	0.0228	1106.53	61.79	83.53	53.45	16.44	59.5	63.5	22.5	27	29.56	27.12	13	28.81	19
5220	103.53	275.81	267.26	123.87	0.4536	0.0108	0.0228	1079.16	62.93	82.38	55.74	16.44	59.5	63.5	22.5	27	29.37	27.06	13	28.37	19.06
5238	104.14	276.42	267.87	123.87	0.4536	0.0144	0.0264	1114.35	63.09	82.87	54.76	16.44	59.5	63.5	22.5	27	29.5	27.06	13	28.31	19.06
5256	103.53	275.81	266.65	123.26	0.45765	0.012	0.024	1131.94	63.75	83.85	55.58	16.44	59.5	63.5	22.5	27	29.56	27.12	13	28.31	19.06
5274	104.75	275.2	266.04	123.26	0.5022	0.0132	0.0228	1106.53	63.75	84.51	57.05	16.44	59.5	63.5	22.5	27	29.56	27.12	13	28.19	19.06
5292	104.14	270.92	264.82	122.65	0.4617	0.012	0.024	1075.25	64.08	84.18	56.23	16.44	59.5	63.5	22.5	27	29.5	27.12	13	28.12	19.12
5310	103.53	276.42	265.43	123.26	0.44955	0.012	0.0228	1149.54	63.75	82.55	54.59	16.44	59.5	63.5	22.5	27	29.5	27.12	13	28.25	19.12
5328	102.92	275.81	266.65	123.26	0.45765	0.012	0.0252	1120.21	62.93	83.53	53.94	16.44	59.5	63.5	22.5	27	29.5	27.12	13.06	28.31	19.12
5346	104.14	278.87	270.31	123.87	0.46575	0.012	0.0252	1147.59	63.42	82.87	54.59	16.44	60	63.5	22.5	27	29.56	27.12	13	28.31	19.12
5364	105.36	278.26	272.76	124.48	0.52245	0.012	0.0264	1131.94	64.57	83.53	54.76	16.44	60	63.5	22.5	27	29.75	27.19	13.06	28.44	19.12
5382	102.92	276.42	266.04	122.65	0.5103	0.012	0.0228	1081.11	64.08	85.16	54.76	16.44	60	63.5	22.5	27	29.75	27.25	13.06	28.44	19.06
5400	104.14	277.65	266.65	123.87	0.4536	0.012	0.0252	1106.53	63.09	82.87	53.94	16.44	60	63.5	22.5	27	29.5	27.19	13.06	28.31	19.12
5418	103.53	275.81	266.04	123.26	0.4941	0.0156	0.0252	1069.38	62.93	81.57	53.61	16.44	59.5	63.5	22.5	27	29.56	27.19	13.13	28.56	19.06
5436	102.92	273.98	266.04	122.65	0.44955	0.0108	0.0252	1116.31	62.93	83.2	54.27	16.44	60	63.5	22.5	27	29.56	27.19	13.13	28.62	19.06
5454	104.14	273.98	264.2	122.65	0.49005	0.012	0.0264	1094.8	63.09	83.69	55.25	16.44	60	63.5	22.5	27	29.5	27.19	13.13	28.75	19.06
5472	104.75	273.98	266.04	123.87	0.4536	0.012	0.0228	1116.31	62.77	83.69	55.41	16.44	60	63.5	22.5	27	29.5	27.19	13.13	28.75	19.06
5490	104.14	275.2	266.65	123.26	0.47385	0.012	0.0228	1106.53	62.93	82.71	53.78	16.44	60	63.5	22.5	27	29.5	27.19	13.13	28.69	19.06
5508	103.53	274.59	267.26	123.26	0.45765	0.0108	0.0228	1098.71	63.42	82.38	54.59	16.44	60	63.5	22.5	27	29.5	27.19	13.06	28.69	19.06
5526	103.53	273.98	266.04	122.65	0.49005	0.0144	0.0228	1100.66	63.42	82.55	55.74	16.44	60	63.5	22.5	27	29.5	27.19	13.06	28.62	19.06
5544	103.53	275.81	266.04	123.87	0.45765	0.0144	0.0228	1233.6	63.26	82.22	54.1	16.44	60	63.5	22.5	27	29.5	27.19	13.06	28.69	19.06
5562	104.75	273.98	266.04	123.87	0.4536	0.012	0.0228	1131.94	63.09	83.04	53.29	16.44	60	63.5	22.5	27	29.56	27.19	13.06	28.69	19.06
5580	105.97	272.76	263.59	122.65	0.53055	0.0108	0.024	1096.75	62.28	81.73	54.1	16.44	59.5	63.5	22.5	26.5	29.31	27.06	12.94	28.44	19
5598	103.53	273.37	264.82	123.26	0.4455	0.0132	0.0216	1096.75	61.95	80.75	52.96	16.37	59.5	63.5	22.5	26.5	29.31	27	12.94	28.56	19
5616	104.75	273.98	265.43	123.26	0.45765	0.0108	0.0216	1120.21	61.62	80.42	53.61	16.44	59.5	63.5	22.5	26.5	29.31	27	12.94	28.75	18.94
5634	103.53	275.81	295.36	123.26	0.44955	0.012	0.024	1133.9	60.97	79.6	53.45	16.44	59.5	63.5	22.5	26.5	29.31	27.06	13	28.75	18.94
5652	104.14	277.03	266.04	123.26	0.50625	0.012	0.0216	1067.43	61.79	81.89	53.45	16.37	59.5	63.5	22.5	27	29.37	27.06	13	28.62	18.94
5670	91.31	276.42	264.82	123.26	0.4698	0.012	0.0228	1114.35	62.11	82.55	53.45	16.37	59.5	63.5	22.5	27	29.44	27.06	12.94	28.62	18.94
5688	104.14	277.03	266.65	123.26	0.4536	0.012	0.024	1114.35	62.77	82.22	54.43	16.37	59.5	63.5	22.5	27	29.44	27.06	12.94	28.56	18.94
5706	104.14	275.81	266.65	123.87	0.45765	0.012	0.0228	1086.98	62.6	82.38	53.78	16.37	59.5	63.5	22.5	27	29.44	27.12	13	28.56	18.94
5724	104.75	280.7	266.65	123.87	0.45765	0.012	0.024	1075.25	61.46	81.57	53.12	16.37	59.5	63.5	22.5	27	29.5	27.12	13	28.69	18.94
5742	104.14	275.2	264.82	123.26	0.4536	0.0108	0.0228	1090.89	60.32	80.58	53.12	16.37	59.5	63.5	22.5	27	29.56	27.12	12.94	28.75	18.94
5760	104.14	274.59	265.43	119.6	0.45765	0.012	0.024	1059.61	61.95	82.06	53.45	16.37	59.5	63.5	22.5	27	29.37	27.06	12.94	28.37	18.94
5778	103.53	274.59	265.43	122.04	0.45765	0.012	0.024	1141.72	61.3	80.42	51.33	16.31	59.5	63.5	22.5	27	29.44	27.06	12.88	28.44	18.94
5796	104.75	276.42	270.92	123.87	0.47385	0.012	0.024	1102.62	61.13	80.09	51.82	16.31	59.5	63.5	22.5	27	29.5	27.06	12.88	28.5	18.94
5814	103.53	274.59	266.04	123.26	0.44955	0.012	0.0228	1135.85	60.81	80.91	51.82	16.31	59.5	63.5	22.5	27	29.56	27.06	12.94	28.69	18.87
5832	101.08	273.98	265.43	123.87	0.4536	0.012	0.0228	1145.63	61.62	82.55	53.45	16.31	59.5	63.5	22.5	27	29.62	27.06	12.88	28.62	18.87
5850	127.35	274.59	264.2	122.65	0.4536	0.012	0.0228	1094.8	61.62	83.2	53.61	16.31	59.5	63.5	22	26.5	29.56	27	12.88	28.62	18.94
5868	103.53	272.76	264.2	122.65	0.52245	0.0132	0.0252	1128.03	61.62	82.71	53.78	16.31	59.5	63.5	22	26.5	29.44	27	12.88	28.75	18.94
5886	106.58	273.37	267.26	123.26	0.5508	0.012	0.0252	1094.8	60.48	80.91	52.96	16.31	59.5	63.5	22	26.5	29.37	27	12.88	28.81	18.94
5904	103.53	275.2	266.65	123.87	0.50625	0.012	0.0228	1149.54	60.97	80.58	52.31	16.25	59.5	63.5	22	26.5	29.44	27	12.88	28.94	18.87
5922	104.14	275.2	266.04	122.65	0.4617	0.012	0.0228	1110.44	59.66	79.93	52.47	16.31	59.5	63.5	22.5	27	29.44	27.06	12.88	28.87	18.87
5940	102.92	274.59	265.43	123.87	0.4536	0.012	0.0264	1090.89	60.15	80.91	51.98	16.25	59.5	63.5	22	26.5	29.44	27	12.88	29	18.75
5958	100.47	273.98	264.82	123.26	0.44955	0.0132	0.024	1090.89	60.48	80.91	52.31	16.19	59.5	63.5	22.5	27	29.5	27	12.88	28.81	18.75
5976	104.75	273.37	263.59	123.26	0.45765	0.012	0.0228	1075.25	61.3	81.08	51.82	16.19	59.5	63.5	22.5	27	29.5	27	12.88	28.75	18.75
5994	103.53	272.15	262.98	123.26	0.4455	0.012	0.0216	1067.43	60.48	81.73	51.82	16.19	59.5	63.5	22	26.5	29.37	27	12.88	28.87	18.75
6012	102.92	273.37	263.59	123.87	0.44955	0.012	0.024	1088.94	60.64	81.73	51.65	16.19	59.5	63.5	22	26.5	29.31	26.94	12.88	28.94	18.75
6030	104.14	269.7	263.59	123.87	0.44955	0.012	0.0252	1079.16	60.97	82.22	52.14	16.19	59.5	63.5	22	26.5	29.25	26.94	12.81	28.81	18.81
6048	105.97	273.37	265.43	124.48	0.4617	0.0132	0.024	1110.44	62.44	81.57	53.94	16.12	59.5	63.5	22	26.5	29.31	26.94	12.88	28.81	18.87
6066	104.14	273.37	264.82	123.87	0.49005	0.012	0.0264	1086.98	62.11	83.53	53.78	16.12	59.5	63.5	22.5	26.5	29.31	27	12.88	28.81	18.94
6084	104.14	275.2	265.43	124.48	0.51435	0.012	0.024	1118.26	62.44	83.53	53.78	16.12	59.5	63.5	22.5	26.5	29.31	26.94	12.88	28.94	18.94
6102	104.75	274.59	266.04	124.48	0.5022	0.012	0.0228	1112.4	62.28	82.38	54.1	16.12	59.5	63.5	22.5	27	29.37	27	12.88	28.81	19
6120	104.75	279.48	270.31	125.1	0.4941	0.012	0.0228	1147.59	63.09	84.83	54.1	16.12	59.5	63.5	22.5	27	29.69	27.12	12.94	29.87	19.12
6138	105.36	284.37	270.31	125.1	0.4617	0.0132	0.0228	1145.63	63.75	83.69	53.78	16.19	59.5	63.5	22.5	27	29.81	27.19	13	29.75	19.19
6156	116.97	281.31	271.54	125.1	0.5103	0.0144	0.024	1100.66	63.42	84.34	54.43	16.25	59.5	63.5	23	27.5	29.94	27.25	13.13	29.81	19.25
6174	105.36	283.14	272.15	125.1	0.4698	0.012	0.0228	1143.67	64.24	85	55.08	16.25	59.5	63.5	23	27.5	30.06	27.31	13.19	29.75	19.31
6192	105.97	282.53	272.15	125.1	0.4698	0.012	0.024	1131.94	63.75	85.49	54.76	16.25	59.5	63.5	23	27.5	30.25	27.37	13.19	29.87	19.37
6210	105.36	280.7	273.37	125.1	0.47385	0.012	0.024	1069.38	65.55	86.63	58.19	16.25	59.5	63.5	23	27.5	30.31	27.44	13.25	29.69	19.44
6228	104.75	283.14	274.59	125.71	0.55485	0.0108	0.0228	1153.45	64.89	85.98	56.07	16.31	59.5	63.5	23	27.5	30.37	27.5	13.25	29.44	19.56
6246	105.97	283.75	275.2	125.1	0.51435	0.012	0.0228	1151.5	65.06	85.16	55.41	16.37	59.5	63.5	23	27.5	30.56	27.56	13.31	29.37	19.69
6264	104.75	283.14	273.98	125.1	0.4941	0.0132	0.0228	1120.21	65.22	84.02	55.08	16.37	59.5	63.5	23.5	28	30.62	27.56	13.38	29.44	19.75
6282	104.75	284.37	274.59	124.48	0.5265	0.012	0.0264	1192.55	66.36	85.82	57.05	16.44	59.5	63.5	23.5	28	30.69	27.62	13.44	29.31	19.87
6300	105.36	283.14	284.98	124.48	0.4698	0.012	0.0228	1118.26	64.24	85	56.07	16.44	59.5	63.5	23.5	28	30.69	27.81	13.63	29.25	20.37
6318	104.75	283.14	273.98	125.1	0.47385	0.0144	0.0252	1149.54	65.55	85.16	56.39	16.75	59.5	63.5	23.5	28	30.69	27.87	13.63	29.19	20.37
6336	104.75	284.98	274.59	125.71	0.4698	0.012	0.0216	1159.31	65.55	84.83	56.88	16.81	59.5	63.5	23.5	28	30.69	27.87	13.63	29.12	20.44
6354	105.36	283.14	274.59	125.71	0.4698	0.0132	0.0216	1116.31	65.38	83.69	55.41	16.87	60	63.5	23.5	28	30.75	27.94	13.63	29.25	20.5
6372	105.36	284.37	280.09	126.32	0.5265	0.012	0.0252	1133.9	66.2	83.53	55.25	16.87	60	63.5	24	28	30.81	28	13.63	29.25	20.56
6390	105.97	284.37	275.2	126.32	0.48195	0.0144	0.0228	1161.27	65.06	83.2	55.41	16.94	60	64	24	28	30.87	28	13.75	29.19	20.62
6408	108.42	283.14	273.37	125.71	0.53865	0.012	0.0264	1112.4	64.89	83.36	55.9	16.94	60	64	24	28	30.87	28	13.75	29.19	20.69
6426	105.97	285.59	275.81	126.32	0.4698	0.012	0.0252	1128.03	65.55	83.85	55.08	17	60	64	24	28	30.87	28.06	13.75	29	20.69
6444	106.58	284.98	275.2	126.32	0.53055	0.012	0.0252	1149.54	64.89	85	55.9	17.06	60	64	24	28	30.94	28.06	13.75	29.12	20.75
6462	106.58	284.98	277.03	126.93	0.47385	0.0132	0.0264	1204.28	66.53	85.65	57.54	17.06	60	64	24	28.5	31	28.12	13.81	29.12	20.75

## Sheet: Run3
Time (s)	P1 (PSIa)	P2 (PSIa)	P3 (PSIa)	P4 (PSIa)	Power 1 (kW)	Power 2 (kW)	Power 3 (kW)	F1 (mL/min)	HR 1 (%)	HR 2 (%)	HR 3 (%)	T1 (°C)	T2 (°C)	T3 (°C)	T4 (°C)	T5 (°C)	T6 (°C)	T7 (°C)	T8 (°C)	T9 (°C)	T10 (°C)
0	92.53	266.04	258.71	112.27	0.41715	0.0132	0.024	1071.34	68.82	78.3	61.62	11.19	58	62	22.5	26.5	28.31	25.75	11.19	22.44	14.19
18	93.75	261.76	258.71	114.71	0.44145	0.012	0.024	1092.84	60.97	78.62	62.28	11.19	58	62	22.5	26.5	28.25	25.75	11.19	22.37	14.25
36	93.75	267.87	258.71	113.49	0.42525	0.012	0.024	1178.86	61.46	78.79	62.93	11.25	58	62	22.5	26.5	28.31	25.81	11.19	22.37	14.25
54	93.14	269.09	259.93	114.1	0.4212	0.0132	0.0252	1059.61	61.46	78.62	62.44	11.19	58	62	22.5	26.5	28.37	25.81	11.25	22.37	14.19
72	98.64	266.65	257.48	113.49	0.41715	0.0132	0.0252	1139.77	61.79	77.32	62.93	11.19	58	62	22.5	26.5	28.31	25.81	11.25	22.31	14.19
90	94.36	268.48	258.71	114.1	0.4617	0.012	0.0264	1083.07	61.13	78.46	61.62	11.19	58	62	22.5	26.5	28.25	25.81	11.25	22.37	14.19
108	93.14	265.43	258.1	112.88	0.41715	0.0132	0.0252	1053.75	61.3	78.62	61.79	11.19	58	62	22.5	26.5	28.31	25.81	11.31	22.37	14.25
126	93.14	266.65	257.48	114.1	0.41715	0.012	0.0276	1108.48	62.28	79.28	62.77	11.19	58	62	22.5	26.5	28.25	25.81	11.25	22.31	14.19
144	93.75	266.04	257.48	112.27	0.4131	0.012	0.0252	1096.75	60.81	78.62	62.11	11.25	58	62	22.5	26.5	28.25	25.81	11.25	22.31	14.19
162	92.53	265.43	257.48	112.88	0.4212	0.012	0.0264	1081.11	60.64	79.6	61.95	11.19	58	62	22.5	26.5	28.19	25.81	11.25	22.44	14.25
180	92.53	262.98	256.87	113.49	0.41715	0.0132	0.0252	1071.34	60.32	78.62	60.81	11.19	57.5	61.5	22.5	26.5	28.25	25.75	11.19	22.44	14.25
198	92.53	265.43	255.65	112.27	0.4212	0.012	0.0252	1102.62	60.81	77.81	62.28	11.19	57.5	61.5	22.5	26.5	28.19	25.75	11.19	22.44	14.31
216	92.53	266.04	256.26	112.27	0.4212	0.012	0.0252	1124.13	59.66	78.62	62.11	11.19	57.5	61.5	22.5	26	28.12	25.75	11.19	22.5	14.44
234	90.09	266.04	257.48	112.88	0.4536	0.012	0.024	1086.98	61.46	78.13	62.93	11.25	57.5	61.5	22.5	26	28.12	25.75	11.19	22.44	14.5
252	93.14	265.43	257.48	112.88	0.41715	0.012	0.024	1110.44	60.97	78.46	61.46	11.25	57.5	61.5	22.5	26.5	28.12	25.75	11.13	22.44	14.56
270	93.14	264.82	255.65	112.27	0.4131	0.012	0.0264	1057.66	60.64	78.3	61.3	11.25	57.5	61.5	22.5	26.5	28.12	25.75	11.19	22.5	14.56
288	92.53	264.82	257.48	112.88	0.41715	0.012	0.024	1086.98	61.13	79.77	62.11	11.25	57.5	61.5	22.5	26	28.12	25.75	11.19	22.62	14.56
306	93.75	265.43	256.26	112.88	0.4131	0.012	0.0252	1067.43	61.13	78.3	60.81	11.25	57.5	61.5	22.5	26.5	28.19	25.75	11.19	22.81	14.56
324	93.75	264.82	258.71	113.49	0.41715	0.0144	0.0252	1086.98	60.48	79.28	61.13	11.25	58	61.5	22.5	26.5	28.19	25.75	11.19	22.87	14.56
342	94.36	268.48	259.32	114.1	0.44145	0.0132	0.0228	1086.98	59.99	79.28	62.11	11.19	58	61.5	22.5	26.5	28.25	25.81	11.25	22.75	14.38
360	94.36	268.48	259.32	114.1	0.4374	0.012	0.0228	1067.43	60.64	78.3	61.95	11.19	58	62	22.5	26.5	28.37	25.87	11.25	22.37	14.06
378	93.14	269.09	259.32	112.88	0.4212	0.0132	0.0228	1110.44	60.81	79.11	62.28	11.19	58	62	22.5	26.5	28.37	25.87	11.19	22.44	14
396	93.75	268.48	260.54	113.49	0.4779	0.012	0.0228	1098.71	60.81	79.11	62.93	11.19	58	61.5	22.5	26.5	28.37	25.87	11.25	22.37	14.06
414	93.14	267.26	258.71	113.49	0.4212	0.0132	0.0252	1051.79	60.32	78.46	62.11	11.19	58	62	22.5	26.5	28.37	25.87	11.19	22.44	14.13
432	93.14	267.26	258.71	113.49	0.4212	0.012	0.0216	1096.75	59.99	79.28	61.79	11.19	57.5	61.5	22.5	26.5	28.37	25.87	11.13	22.37	14.13
450	93.75	267.26	258.71	113.49	0.4293	0.012	0.0216	1098.71	59.99	78.95	61.46	11.19	57.5	62	22.5	26.5	28.37	25.81	11.19	22.37	14.13
468	94.36	268.48	260.54	114.1	0.4212	0.0132	0.0228	1092.84	60.64	78.62	62.28	11.19	57.5	62	22.5	26.5	28.37	25.87	11.19	22.31	14.13
486	93.14	269.09	258.71	114.1	0.4212	0.012	0.0252	1106.53	60.48	78.95	62.11	11.19	58	62	22.5	26.5	28.44	25.87	11.25	22.31	14
504	93.14	266.65	262.37	114.1	0.4212	0.0144	0.0216	1098.71	60.97	79.77	62.6	11.19	58	62	22.5	26.5	28.44	25.94	11.25	22.25	13.94
522	93.75	268.48	259.93	113.49	0.4617	0.012	0.0216	1100.66	60.48	79.11	62.11	11.19	58	62	22	26.5	28.44	25.94	11.25	22.25	13.94
540	93.75	269.7	259.32	113.49	0.41715	0.012	0.0216	1133.9	60.97	79.28	62.44	11.13	58	62	22	26.5	28.31	25.87	11.25	22.12	13.81
558	93.14	268.48	260.54	113.49	0.4212	0.012	0.0216	1071.34	60.48	77.48	62.6	11.19	58	62	22	26.5	28.37	25.87	11.25	22.12	13.88
576	94.97	266.65	258.1	113.49	0.41715	0.012	0.0228	1094.8	60.97	78.79	63.58	11.19	58	62	22	26.5	28.37	25.87	11.31	22.12	13.81
594	92.53	266.04	258.71	113.49	0.48195	0.012	0.0252	1083.07	60.15	79.6	62.44	11.13	58	62	22	26.5	28.25	25.87	11.38	22.25	13.88
612	93.75	268.48	258.71	114.1	0.46575	0.012	0.0216	1106.53	60.81	79.6	62.93	11.19	58	62	22.5	26.5	28.25	25.87	11.31	22.25	14.06
630	93.75	267.26	259.32	114.1	0.4212	0.012	0.0216	1112.4	60.48	80.26	63.58	11.19	58	62	22.5	27	28.31	25.87	11.31	22.19	14
648	93.14	267.87	259.93	113.49	0.4212	0.0156	0.0204	1086.98	60.32	79.11	61.95	11.19	58	62	22.5	26.5	28.25	25.87	11.31	22.31	14
666	94.36	267.87	259.32	111.65	0.42525	0.0132	0.0228	1100.66	61.46	81.08	62.6	11.19	58	62	22.5	26.5	28.31	25.87	11.25	22.25	14
684	93.75	266.65	265.43	113.49	0.4212	0.012	0.0216	1114.35	60.81	78.79	63.42	11.19	58	62	22	26.5	28.37	25.87	11.31	22.19	13.88
702	93.75	268.48	258.1	113.49	0.4293	0.012	0.0228	1083.07	60.81	79.44	62.93	11.13	58	62	22	26.5	28.31	25.87	11.31	22.25	13.94
720	97.42	264.82	256.87	115.32	0.49815	0.012	0.024	1071.34	62.28	79.6	63.75	11.19	58	61.5	21.5	26	28.19	25.75	11.38	21.94	13.69
738	98.03	266.04	258.71	115.32	0.44145	0.0132	0.024	1147.59	61.46	79.93	64.24	11.19	58	61.5	21.5	26	28.12	25.81	11.38	21.81	13.63
756	98.03	265.43	257.48	115.32	0.52245	0.012	0.024	1098.71	61.3	79.11	64.08	11.19	58	61.5	21.5	26	28.06	25.81	11.44	21.75	13.56
774	99.25	265.43	256.26	116.54	0.486	0.012	0.0228	1139.77	61.3	79.28	63.58	11.25	58	61.5	21.5	26	28.12	25.81	11.5	21.69	13.5
792	97.42	263.59	256.26	115.93	0.4374	0.0132	0.0228	1086.98	62.11	79.6	63.91	11.25	58	61.5	21.5	26	28.06	25.81	11.56	21.62	13.5
810	96.81	265.43	257.48	115.32	0.44145	0.0132	0.0228	1131.94	61.13	80.09	63.26	11.25	58	61.5	21.5	26	28	25.81	11.56	21.56	13.5
828	97.42	266.65	258.1	116.54	0.4617	0.012	0.0252	1131.94	61.13	79.11	63.58	11.25	58	61.5	21.5	26	28	25.81	11.63	21.62	13.56
846	97.42	267.26	258.71	117.15	0.44145	0.012	0.024	1106.53	62.77	80.42	63.91	11.31	58	61.5	21.5	26	28.06	25.81	11.63	21.56	13.56
864	96.81	266.04	258.1	115.93	0.49815	0.012	0.0228	1081.11	61.46	79.77	63.75	11.31	58	61.5	21.5	26	28.06	25.81	11.69	21.5	13.56
882	98.03	264.82	256.87	115.93	0.486	0.012	0.024	1151.5	61.46	79.6	64.24	11.31	57.5	61.5	21.5	26	28.06	25.81	11.63	21.44	13.63
900	98.64	262.37	255.65	117.76	0.2354	0.012	0.0216	1116.31	61.62	78.62	63.42	11.38	57.5	61	21.5	26	27.87	25.75	11.75	21.56	13.63
918	99.86	262.98	255.65	118.37	0.2343	0.012	0.0228	1155.4	61.3	81.57	64.4	11.44	57.5	61	21.5	26	27.75	25.75	11.75	21.56	13.75
936	100.47	264.2	255.65	118.37	0.2365	0.012	0.0216	1083.07	61.62	79.11	64.08	11.5	57	61	21.5	26	27.69	25.69	11.75	21.5	13.75
954	101.08	263.59	256.87	118.37	0.2365	0.0132	0.0228	1161.27	61.3	79.44	63.91	11.56	57	61	21.5	26	27.75	25.69	11.81	21.5	13.69
972	101.08	264.2	255.65	118.37	0.2354	0.0132	0.0228	1100.66	61.62	79.6	64.4	11.56	57	61	21.5	26	27.75	25.69	11.81	21.56	13.75
990	99.86	262.98	258.1	118.37	0.2332	0.012	0.0252	1147.59	61.95	80.09	64.57	11.63	57	61	21.5	26	27.69	25.69	11.88	21.5	13.75
1008	100.47	262.37	253.21	118.37	0.2354	0.012	0.0228	1161.27	61.46	79.6	64.24	11.63	57	60.5	21.5	26	27.62	25.62	11.88	21.5	13.75
1026	101.08	261.15	252.6	118.37	0.2332	0.012	0.0228	1092.84	61.46	80.26	63.91	11.69	57	60.5	21.5	26	27.62	25.62	11.88	21.44	13.81
1044	102.31	261.76	251.99	117.76	0.2354	0.0132	0.0228	1137.81	61.13	80.26	63.42	11.69	57	60.5	21.5	26	27.56	25.56	11.88	21.5	13.81
1062	101.08	264.2	256.87	119.6	0.2354	0.0132	0.0216	1110.44	61.13	79.11	64.08	11.75	56.5	60.5	21.5	25.5	27.62	25.56	11.88	21.5	13.81
1080	102.92	261.76	252.6	120.21	0.2431	0.012	0.024	1116.31	61.13	79.11	63.91	11.88	56.5	60	21.5	25.5	27.56	25.5	11.88	21.44	13.69
1098	104.14	260.54	256.87	120.82	0.242	0.0132	0.0228	1129.99	61.95	79.44	64.08	11.94	56.5	60	21.5	26	27.5	25.5	11.94	21.44	13.69
1116	104.75	260.54	253.21	121.43	0.2497	0.012	0.0228	1120.21	61.46	79.44	64.4	12	56	60	21.5	25.5	27.44	25.5	12	21.37	13.75
1134	104.75	262.98	255.65	121.43	0.2453	0.012	0.0228	1131.94	62.44	79.77	64.57	12.06	56	60	21.5	25.5	27.44	25.5	12.06	21.37	13.75
1152	104.14	261.15	254.43	120.82	0.2409	0.0144	0.024	1133.9	61.13	79.77	64.24	12.06	56	60	21.5	25.5	27.44	25.5	12.06	21.44	13.75
1170	104.14	259.93	252.6	120.82	0.2442	0.0132	0.024	1143.67	61.79	79.28	64.08	12.13	56	59.5	21.5	25.5	27.37	25.5	12.06	21.5	13.81
1188	104.14	260.54	252.6	121.43	0.242	0.012	0.0228	1180.82	61.79	79.93	63.91	12.13	56	59.5	21.5	25.5	27.31	25.44	12.06	21.44	13.88
1206	88.25	261.76	255.04	120.21	0.2442	0.012	0.024	1116.31	61.79	79.6	64.08	12.19	55.5	59.5	21.5	25.5	27.37	25.44	12	21.5	13.94
1224	104.14	261.15	253.82	121.43	0.2453	0.012	0.024	1163.22	61.79	78.13	64.08	12.19	55.5	59.5	21.5	25.5	27.5	25.5	12.06	21.44	13.94
1242	104.14	261.15	250.76	120.82	0.2431	0.012	0.0228	1182.77	61.13	78.62	64.4	12.19	55.5	59.5	21.5	25.5	27.56	25.5	12	21.44	13.94
1260	106.58	256.87	252.6	123.26	0.2519	0.012	0.0252	1145.63	60.97	78.95	65.06	12.31	55	59	21.5	25.5	27	25.37	12.06	21.44	13.81
1278	108.42	258.71	251.37	124.48	0.2475	0.0132	0.024	1184.73	60.81	79.11	63.75	12.38	55	59	21.5	25.5	27	25.31	12.19	21.44	13.81
1296	108.42	257.48	250.15	123.87	0.2464	0.012	0.0228	1149.54	61.46	79.77	65.22	12.44	55	58.5	21.5	25.5	27	25.31	12.19	21.44	13.69
1314	105.97	258.1	251.37	123.87	0.2453	0.012	0.024	1190.59	61.13	79.11	64.4	12.44	55	58.5	21.5	25.5	27	25.31	12.19	21.44	13.69
1332	109.03	258.1	250.76	124.48	0.2475	0.012	0.024	1167.14	61.95	79.11	64.24	12.56	54.5	58.5	21.5	25.5	26.94	25.31	12.13	21.44	13.63
1350	108.42	259.32	251.99	124.48	0.2475	0.012	0.024	1143.67	61.3	78.95	64.24	12.5	54.5	58.5	21.5	25.5	26.87	25.25	12.19	21.37	13.56
1368	108.42	260.54	253.82	123.87	0.2497	0.012	0.024	1173	61.95	80.91	65.06	12.63	54.5	58	21.5	25.5	26.94	25.31	12.25	21.37	13.44
1386	110.25	259.93	252.6	123.87	0.2486	0.0132	0.0228	1192.55	61.46	80.75	65.38	12.63	54.5	58	21.5	25.5	27	25.37	12.19	21.44	13.38
1404	109.03	262.98	256.87	124.48	0.2519	0.012	0.024	1182.77	62.6	79.93	64.57	12.69	54	58	21.5	25.5	27.06	25.37	12.25	21.44	13.31
1422	107.8	258.71	253.82	123.87	0.2519	0.0144	0.0228	1135.85	61.3	79.44	64.24	12.69	54	58	21.5	25.5	27.12	25.37	12.25	21.37	13.25
1440	107.8	258.1	250.15	123.87	0.2442	0.0132	0.024	1163.22	61.62	79.11	64.4	12.81	53.5	57.5	21.5	25.5	26.94	25.25	12.25	21.31	13.13
1458	108.42	256.26	250.76	124.48	0.2574	0.012	0.0228	1192.55	61.79	78.95	64.4	12.88	53.5	57.5	21.5	25.5	26.87	25.31	12.25	21.37	13.13
1476	106.58	261.76	255.04	123.26	0.2387	0.012	0.0228	1182.77	61.95	78.79	64.57	12.94	53.5	57.5	21.5	25.5	26.94	25.31	12.25	21.37	13.19
1494	104.75	261.15	253.82	122.65	0.2453	0.0132	0.024	1126.08	61.46	78.95	64.4	12.94	53.5	57	21.5	25.5	27.12	25.37	12.19	21.37	13.19
1512	104.75	261.76	253.82	119.6	0.2453	0.012	0.024	1126.08	61.46	77.81	64.4	13	53.5	57	21.5	25.5	27.19	25.44	12.19	21.37	13.31
1530	104.14	262.37	255.65	121.43	0.242	0.012	0.0228	1178.86	60.81	78.3	64.24	13	53.5	57	21.5	25.5	27.25	25.44	12.13	21.37	13.44
1548	104.75	261.76	254.43	121.43	0.242	0.0132	0.0264	1149.54	60.81	78.79	64.57	13.06	53.5	57	21.5	25.5	27.31	25.5	12.13	21.37	13.44
1566	103.53	263.59	255.04	122.04	0.2431	0.012	0.0228	1137.81	61.46	78.13	64.89	13.06	53.5	57	21.5	25.5	27.25	25.5	12.06	21.44	13.44
1584	104.14	262.37	253.21	121.43	0.242	0.012	0.024	1094.8	61.62	77.97	63.91	13.06	53.5	57	21.5	25.5	27.31	25.5	12	21.44	13.5
1602	106.58	262.37	255.04	120.82	0.242	0.0132	0.0228	1143.67	61.62	77.81	63.91	13.06	53.5	57	21.5	25.5	27.31	25.5	12.06	21.37	13.56
1620	104.75	260.54	256.26	120.82	0.2409	0.0132	0.024	1120.21	61.3	77.81	64.89	13.13	53.5	57	21.5	26	27.31	25.56	12	21.37	13.63
1638	104.14	262.98	254.43	120.82	0.2409	0.012	0.024	1124.13	60.48	76.99	64.4	13.06	53.5	57	21.5	25.5	27.31	25.56	12	21.31	13.63
1656	102.92	264.82	259.32	120.21	0.2365	0.012	0.0228	1096.75	60.81	76.83	64.57	13.06	53.5	57	21.5	25.5	27.31	25.56	12	21.31	13.56
1674	101.08	265.43	258.71	118.99	0.2453	0.012	0.024	1131.94	60.97	77.48	64.24	13.06	53.5	57	21.5	25.5	27.44	25.62	12	21.31	13.56
1692	100.47	266.65	258.1	119.6	0.2365	0.0144	0.024	1108.48	61.3	77.64	65.55	13.06	54	57	21.5	26	27.62	25.69	12	21.31	13.5
1710	101.08	264.82	256.87	118.99	0.2365	0.012	0.024	1157.36	60.32	77.81	64.24	13.06	54	57	21.5	26	27.69	25.75	11.94	21.37	13.5
1728	100.47	266.04	258.1	119.6	0.2354	0.0144	0.0228	1147.59	60.48	77.64	63.58	13	54	57	21.5	26	27.75	25.75	11.94	21.44	13.56
1746	101.7	266.04	256.26	118.99	0.2354	0.0132	0.0228	1100.66	59.99	77.15	65.22	13	54	57	21.5	26	27.69	25.81	11.88	21.5	13.63
1764	101.7	263.59	256.87	119.6	0.2761	0.012	0.024	1149.54	61.13	77.32	64.57	13	54	57	21.5	26	27.62	25.75	11.88	21.44	13.56
1782	100.47	268.48	256.26	119.6	0.2354	0.0144	0.024	1098.71	60.48	77.64	64.57	12.94	54	57.5	21.5	26	27.62	25.75	11.88	21.37	13.5
1800	101.7	265.43	256.87	119.6	0.2354	0.012	0.0228	1161.27	60.64	76.83	64.08	12.81	54.5	57.5	21.5	26	27.69	25.75	11.81	21.37	13.38
1818	101.7	264.82	257.48	119.6	0.2376	0.0144	0.0264	1120.21	60.64	76.99	63.91	12.81	54.5	57.5	21.5	26	27.69	25.75	11.81	21.37	13.31
1836	99.25	269.7	260.54	118.99	0.49005	0.012	0.024	1174.95	60.32	76.83	64.08	12.88	54.5	58	21.5	26	27.81	25.81	11.88	21.37	13.31
1854	98.03	264.2	256.87	117.15	0.4374	0.012	0.024	1151.5	61.13	77.81	63.75	12.81	55	58	21.5	26	27.87	25.87	11.81	21.37	13.25
1872	96.81	265.43	256.87	115.93	0.44145	0.0132	0.024	1096.75	59.33	76.83	64.57	12.81	55	58	21.5	26	27.81	25.81	11.75	21.5	13.31
1890	97.42	266.04	257.48	116.54	0.4374	0.0144	0.024	1102.62	59.33	76.99	64.24	12.75	55	58	21.5	26	27.81	25.81	11.75	21.5	13.38
1908	98.03	266.04	258.1	117.15	0.44145	0.012	0.024	1096.75	59.83	76.66	64.24	12.75	55	58	21.5	26	27.81	25.75	11.75	21.44	13.31
1926	97.42	266.04	256.87	117.15	0.4374	0.012	0.024	1086.98	59.83	77.81	63.75	12.75	55	58	21.5	26	27.81	25.75	11.69	21.44	13.25
1944	98.03	266.65	258.1	115.93	0.43335	0.0144	0.0228	1079.16	59.99	77.32	64.57	12.69	55	58	21.5	26	27.87	25.75	11.69	21.44	13.25
1962	96.2	264.82	259.93	116.54	0.48195	0.0132	0.0228	1051.79	59.83	77.81	63.75	12.63	55.5	58.5	21.5	26	27.81	25.75	11.69	21.44	13.25
1980	98.03	264.2	256.87	116.54	0.4374	0.012	0.0228	1114.35	59.83	77.48	64.57	12.5	55.5	58.5	21.5	26	27.94	25.81	11.63	21.31	13.13
1998	98.64	266.65	258.1	116.54	0.4455	0.0132	0.024	1098.71	60.97	77.64	64.4	12.5	55.5	58.5	21.5	26	27.87	25.81	11.69	21.44	13.19
2016	94.97	267.87	258.1	115.93	0.42525	0.012	0.0228	1096.75	59.83	77.81	63.91	12.5	55.5	59	21.5	26	27.94	25.81	11.69	21.44	13.06
2034	94.97	267.26	259.32	115.93	0.41715	0.0144	0.0216	1096.75	59.83	77.64	64.89	12.44	55.5	59	21.5	26	28	25.81	11.69	21.44	13.13
2052	94.97	268.48	261.76	114.71	0.4374	0.012	0.0228	1098.71	61.46	78.13	64.24	12.44	56	59	21.5	26	28.06	25.81	11.63	21.44	13.13
2070	94.36	267.87	259.93	114.71	0.43335	0.0132	0.0228	1108.48	59.5	76.99	64.4	12.44	56	59	21.5	26	28.06	25.87	11.63	21.44	13.13
2088	94.36	272.76	257.48	114.1	0.4617	0.012	0.0228	1098.71	59.5	77.97	64.4	12.38	56	59	21.5	26	28.12	25.87	11.63	21.5	13.13
2106	94.36	269.09	257.48	114.71	0.4374	0.0132	0.024	1053.75	59.17	78.79	64.08	12.38	56	59	22	26.5	28.12	25.87	11.63	21.5	13.19
2124	95.59	268.48	260.54	115.32	0.4212	0.0144	0.024	1086.98	59.66	77.32	64.08	12.31	56	59.5	22	26.5	28.19	25.87	11.56	21.5	13.13
2142	96.2	271.54	258.1	115.32	0.42525	0.012	0.024	1075.25	60.32	77.97	64.73	12.31	56.5	59.5	22	26.5	28.31	25.94	11.63	21.5	12.94
2160	77.87	272.15	262.98	116.54	0.41715	0.012	0.024	1083.07	59.83	77.48	63.75	12.19	56.5	60	21.5	26	28.19	25.87	11.56	21.44	12.63
2178	94.36	271.54	261.15	115.32	0.40905	0.012	0.0228	1128.03	59.99	78.3	64.24	12.19	57	60	21.5	26	28.25	25.87	11.63	21.44	12.63
2196	89.48	271.54	266.04	114.1	0.40905	0.012	0.0228	1069.38	59.5	78.13	63.91	12.13	57	60	21.5	26	28.37	25.94	11.63	21.44	12.63
2214	90.7	269.09	261.76	112.88	0.40095	0.0156	0.0228	1073.29	60.15	78.13	64.57	12.13	57	60	21.5	26.5	28.5	26	11.56	21.5	12.69
2232	91.31	270.31	259.93	113.49	0.4131	0.0108	0.0252	1055.7	59.99	78.13	63.75	12.06	57	60	21.5	26.5	28.44	26	11.56	21.44	12.81
2250	91.92	271.54	262.37	112.88	0.5022	0.012	0.0276	1075.25	59.83	77.64	64.57	12.06	57.5	60.5	21.5	26.5	28.5	26	11.56	21.5	12.81
2268	89.48	271.54	261.76	113.49	0.405	0.012	0.024	1065.47	59.33	77.48	63.42	12	57.5	60.5	21.5	26.5	28.56	26	11.5	21.44	12.69
2286	94.97	272.15	262.37	114.1	0.40095	0.012	0.0228	1057.66	59.83	78.13	64.08	11.94	57.5	60.5	21.5	26.5	28.62	26	11.5	21.44	12.56
2304	91.31	270.31	264.82	113.49	0.405	0.012	0.0228	1090.89	59.33	77.64	63.91	11.94	57.5	61	21.5	26.5	28.69	26.06	11.5	21.44	12.44
2322	92.53	270.31	262.37	110.43	0.43335	0.012	0.024	1067.43	59.33	78.46	64.73	11.94	58	61	21.5	26.5	28.69	26.06	11.56	21.44	12.38
2340	91.92	272.15	262.98	114.1	0.405	0.012	0.024	1053.75	59.17	78.3	64.24	11.75	58.5	61.5	21.5	26.5	28.75	26	11.5	21.5	12.13
2358	91.31	270.92	261.15	114.1	0.405	0.012	0.024	1010.73	58.84	78.3	63.75	11.75	58.5	61.5	21.5	26.5	28.75	26.06	11.56	21.5	12.06
2376	92.53	269.7	259.32	113.49	0.405	0.0144	0.0216	1085.02	59.5	78.46	64.24	11.69	58.5	61.5	21.5	26.5	28.69	26.06	11.5	21.44	12
2394	91.92	274.59	262.37	114.1	0.405	0.012	0.0216	1055.7	59.83	78.46	63.91	11.69	58.5	61.5	21.5	26.5	28.69	26.06	11.56	21.44	11.88
2412	90.7	273.37	265.43	114.71	0.4374	0.0144	0.0216	1051.79	59.5	79.11	64.73	11.69	59	62	21.5	26.5	28.69	26.06	11.56	21.5	11.81
2430	92.53	273.37	267.26	114.1	0.40095	0.012	0.0228	1047.88	59.99	78.46	64.57	11.69	59	62	21.5	26.5	28.75	26.06	11.56	21.5	11.81
2448	92.53	275.2	262.98	114.1	0.46575	0.012	0.0228	1071.34	59.5	77.32	64.73	11.63	59	62	21.5	26.5	28.81	26.12	11.63	21.44	11.81
2466	90.7	270.92	262.37	112.27	0.4374	0.0132	0.0264	1073.29	59.83	78.3	64.08	11.63	59	62	21.5	26.5	28.69	26.06	11.63	21.62	11.88
2484	91.92	270.92	261.76	113.49	0.40905	0.012	0.024	1083.07	60.48	78.13	63.09	11.63	59	62.5	22	26.5	28.75	26.06	11.63	21.69	12.13
2502	92.53	272.76	264.2	113.49	0.41715	0.012	0.024	1057.66	59.33	78.62	63.58	11.63	59	62.5	22	26.5	28.75	26.06	11.63	21.69	12.13
2520	92.53	272.76	264.82	114.1	0.4536	0.012	0.0228	1059.61	60.15	79.44	64.73	11.63	59.5	62.5	21.5	26.5	28.81	26.06	11.56	21.56	11.69
2538	91.92	271.54	261.15	113.49	0.40905	0.012	0.0228	1053.75	59.33	77.81	63.91	11.56	59.5	62.5	22	26.5	28.81	26.06	11.63	21.75	11.75
2556	92.53	272.15	261.76	114.1	0.405	0.012	0.024	1047.88	59.83	78.62	64.08	11.63	59.5	63	22	26.5	28.81	26.06	11.63	21.69	11.88
2574	92.53	272.15	264.2	114.71	0.405	0.012	0.0228	1079.16	60.32	79.44	64.24	11.56	59.5	63	22	26.5	28.87	26.06	11.69	21.62	11.75
2592	94.97	270.31	265.43	111.04	0.40095	0.0132	0.024	1047.88	59.66	79.93	64.24	11.63	59.5	63	22	26.5	28.81	26.06	11.75	21.56	11.63
2610	91.92	275.81	263.59	114.1	0.4455	0.012	0.024	1057.66	59.99	80.09	63.42	11.56	59.5	63	22	26.5	28.81	26.06	11.69	21.62	11.69
2628	92.53	273.37	264.2	114.71	0.4536	0.012	0.0252	1108.48	59.99	79.93	64.4	11.63	59.5	63	22	26.5	28.87	26.06	11.69	21.62	11.63
2646	93.14	275.2	263.59	114.1	0.405	0.012	0.0252	1071.34	59.99	79.93	64.4	11.63	59.5	63	22	26.5	29	26.06	11.69	21.56	11.56
2664	91.92	272.15	261.76	114.1	0.42525	0.012	0.0252	1051.79	59.66	79.77	64.73	11.63	59.5	63	22	26.5	29	26.06	11.75	21.56	11.5
2682	92.53	272.15	255.65	114.71	0.4212	0.0144	0.024	1051.79	59.99	79.77	63.91	11.56	59.5	63	22	26.5	29	26.06	11.75	21.56	11.5
2700	93.14	271.54	262.37	114.71	0.4212	0.012	0.0228	1051.79	59.5	79.11	64.57	11.5	60	63	21.5	26.5	28.94	26.06	11.75	21.44	11.31
2718	91.92	266.65	262.98	114.1	0.48195	0.012	0.024	1061.56	59.66	79.44	63.91	11.56	60	63.5	21.5	26.5	28.94	26.06	11.75	21.5	11.38
2736	92.53	272.15	264.82	114.1	0.4212	0.0144	0.0252	1190.59	60.81	79.44	64.73	11.56	59.5	63	21.5	26.5	28.94	26.06	11.75	21.5	11.44
2754	91.92	271.54	261.76	114.1	0.405	0.012	0.0228	1071.34	59.99	78.95	64.57	11.56	60	63.5	21.5	26.5	28.87	26.12	11.75	21.56	11.44
2772	93.14	272.76	262.37	114.1	0.40905	0.0144	0.0228	1083.07	60.15	79.44	64.57	11.56	60	63.5	21.5	26.5	28.87	26.06	11.75	21.56	11.38
2790	91.92	272.15	262.98	114.1	0.40095	0.012	0.0228	1061.56	59.66	78.79	63.75	11.56	60	63.5	21.5	26.5	28.87	26.12	11.75	21.56	11.38
2808	91.92	270.92	260.54	111.65	0.405	0.012	0.024	1077.2	59.83	79.44	64.4	11.56	60	63.5	21.5	26.5	28.94	26.12	11.75	21.56	11.44
2826	93.14	270.31	261.15	114.1	0.44955	0.012	0.0228	1090.89	59.33	78.46	64.4	11.56	60	63.5	21.5	26.5	28.94	26.12	11.75	21.56	11.38
2844	92.53	271.54	262.37	114.1	0.40095	0.0132	0.0228	1086.98	60.32	79.44	64.73	11.56	60	63.5	21.5	26.5	28.87	26.06	11.75	21.5	11.31
2862	91.92	273.37	261.76	114.1	0.45765	0.0132	0.024	1026.38	60.15	79.44	64.24	11.56	60	63.5	21.5	26.5	28.87	26.06	11.75	21.5	11.31
2880	91.31	272.15	262.98	113.49	0.4779	0.0144	0.024	1000.96	60.32	78.95	63.58	11.5	60	63.5	21.5	26.5	29	26.12	11.81	21.5	11.25
2898	93.14	272.76	262.37	113.49	0.41715	0.0132	0.024	1081.11	60.32	78.79	64.24	11.56	60	63.5	21.5	26.5	28.94	26.12	11.75	21.44	11.31
2916	95.59	270.31	261.15	114.1	0.47385	0.012	0.024	1092.84	59.83	78.46	64.4	11.56	60	63.5	21.5	26.5	28.94	26.12	11.69	21.44	11.31
2934	91.31	270.31	261.15	113.49	0.40095	0.012	0.0228	1067.43	59.83	78.62	64.57	11.56	60	63.5	21.5	26.5	28.87	26.12	11.75	21.5	11.31
2952	92.53	270.92	262.37	113.49	0.405	0.012	0.024	1051.79	59.99	78.62	64.73	11.56	60	63.5	21.5	26.5	28.87	26.06	11.75	21.44	11.38
2970	92.53	272.76	264.82	114.1	0.49005	0.012	0.024	1053.75	59.5	80.42	64.08	11.56	60	63.5	21.5	26.5	28.81	26.06	11.75	21.44	11.31
2988	96.81	275.2	263.59	114.71	0.44145	0.0132	0.0216	1061.56	59.5	80.26	64.4	11.5	60	63.5	21.5	26.5	28.94	26.12	11.75	21.5	11.25
3006	92.53	272.76	263.59	114.1	0.4698	0.012	0.0228	1059.61	59.83	79.28	64.24	11.56	60	63.5	21.5	26.5	29	26.12	11.75	21.5	11.25
3024	94.36	273.98	264.82	114.71	0.4779	0.0108	0.024	1104.57	59.5	80.42	62.77	11.56	60	63.5	21.5	26.5	29	26.19	11.75	21.5	11.25
3042	93.75	271.54	263.59	114.1	0.405	0.0132	0.0216	1069.38	59.5	79.28	64.08	11.5	60	63.5	21.5	26.5	29.06	26.19	11.81	21.5	11.25
3060	98.64	272.15	260.54	111.04	0.405	0.012	0.0228	1049.83	59.83	79.77	64.24	11.5	60	63.5	21.5	26.5	28.94	26.12	11.75	21.44	11.25
3078	92.53	272.15	261.76	112.27	0.42525	0.012	0.024	1079.16	59.99	79.44	63.75	11.5	60	63.5	21.5	26.5	28.94	26.12	11.75	21.44	11.25
3096	91.92	270.92	261.76	114.1	0.40905	0.012	0.0228	1067.43	59.66	79.28	63.91	11.5	60	63.5	21.5	26.5	28.94	26.12	11.75	21.44	11.25
3114	92.53	272.15	261.76	114.1	0.40905	0.0132	0.0228	1073.29	59.66	79.11	64.57	11.5	60	63.5	21.5	26.5	28.94	26.12	11.75	21.44	11.25
3132	91.92	272.15	262.37	111.65	0.405	0.012	0.0228	1036.15	60.15	79.77	65.38	11.5	60	63.5	21.5	26.5	28.94	26.12	11.81	21.5	11.25
3150	93.14	272.15	262.98	113.49	0.4698	0.012	0.0228	1057.66	59.5	79.77	64.24	11.5	60	63.5	21.5	26.5	28.94	26.12	11.81	21.5	11.25
3168	91.92	272.76	262.37	113.49	0.40905	0.012	0.0228	1077.2	59.99	79.93	64.57	11.5	60	63.5	21.5	26.5	28.94	26.12	11.75	21.5	11.25
3186	93.14	273.37	262.98	114.1	0.405	0.0156	0.0228	1063.52	59.33	79.44	64.4	11.56	60	63.5	21.5	26.5	28.94	26.12	11.75	21.56	11.31
3204	93.75	272.76	261.76	114.1	0.44145	0.0144	0.0228	1073.29	60.15	79.11	63.58	11.5	60	63.5	21.5	26.5	29	26.19	11.75	21.56	11.31
3222	92.53	271.54	260.54	114.1	0.48195	0.012	0.0216	1073.29	58.84	78.79	63.42	11.5	60	63.5	21.5	26.5	28.94	26.12	11.75	21.5	11.25
3240	92.53	269.7	262.37	114.1	0.405	0.0132	0.024	1071.34	59.83	79.6	64.24	11.44	60	63.5	22	26.5	28.87	26.06	11.69	21.44	11.25
3258	92.53	270.92	261.76	113.49	0.405	0.012	0.0252	1067.43	59.99	79.28	63.42	11.5	60	64	21.5	26.5	28.94	26.06	11.69	21.56	11.25
3276	91.92	271.54	264.2	114.1	0.41715	0.012	0.0216	1092.84	60.48	79.6	64.89	11.5	60	64	21.5	26.5	28.87	26.06	11.75	21.56	11.25
3294	91.92	272.76	262.98	112.88	0.405	0.012	0.0228	1053.75	59.33	79.28	64.57	11.5	60	63.5	21.5	26.5	28.94	26.12	11.75	21.5	11.31
3312	93.14	269.7	264.82	113.49	0.40095	0.012	0.024	1073.29	60.32	79.28	64.08	11.5	60	63.5	21.5	26.5	28.94	26.12	11.75	21.5	11.31
3330	91.92	269.7	262.37	113.49	0.45765	0.012	0.0228	1096.75	59.99	79.44	63.75	11.5	60	63.5	21.5	26.5	28.87	26.06	11.75	21.5	11.31
3348	93.14	272.15	264.2	111.65	0.405	0.0132	0.0252	1055.7	59.99	79.28	64.24	11.5	60	64	21.5	26.5	28.87	26.06	11.75	21.5	11.38
3366	93.75	272.15	264.2	112.88	0.405	0.0156	0.0228	1047.88	59.99	79.44	63.91	11.5	60	64	22	26.5	28.94	26.12	11.75	21.5	11.38
3384	91.92	272.15	265.43	114.1	0.5103	0.0132	0.024	1061.56	59.66	78.46	63.91	11.5	60	63.5	22	26.5	28.94	26.12	11.75	21.5	11.38
3402	93.14	272.15	261.76	114.71	0.40905	0.012	0.0228	1055.7	59.33	77.97	63.58	11.5	60	64	22	26.5	28.94	26.12	11.81	21.44	11.31
3420	93.75	271.54	261.76	114.71	0.405	0.012	0.0216	1063.52	59.66	78.3	64.57	11.5	60	64	21.5	26.5	28.87	26.06	11.75	21.44	11.31
3438	92.53	270.92	261.76	113.49	0.47385	0.012	0.024	1086.98	60.48	78.62	63.91	11.44	60	63.5	21.5	26.5	28.81	26.06	11.75	21.5	11.31
3456	92.53	273.98	263.59	114.71	0.4131	0.012	0.0216	1100.66	60.32	78.79	63.42	11.5	60	64	21.5	26.5	28.87	26.06	11.75	21.5	11.38
3474	91.92	271.54	264.2	114.1	0.44955	0.012	0.0216	1086.98	60.15	78.79	64.08	11.44	60	64	21.5	26.5	29	26.12	11.75	21.44	11.38
3492	90.7	272.76	264.82	113.49	0.405	0.012	0.0228	1071.34	59.66	77.81	64.57	11.44	60	64	21.5	26.5	29	26.19	11.75	21.44	11.38
3510	91.92	272.15	261.76	113.49	0.4293	0.0132	0.0228	1067.43	59.99	79.11	64.89	11.44	60	64	21.5	26.5	28.94	26.19	11.81	21.44	11.31
3528	91.92	271.54	261.76	113.49	0.405	0.012	0.0228	1110.44	59.5	78.3	64.24	11.44	60	64	21.5	26.5	28.94	26.12	11.81	21.44	11.31
3546	91.31	270.92	263.59	113.49	0.49005	0.012	0.0216	1100.66	59.5	78.79	64.24	11.5	60	64	21.5	26.5	28.81	26.12	11.81	21.44	11.38
3564	93.75	270.92	261.15	112.88	0.4455	0.012	0.024	1090.89	59.99	78.95	64.57	11.44	60	64	21.5	26.5	28.87	26.12	11.75	21.44	11.38
3582	94.36	272.15	262.98	113.49	0.42525	0.012	0.0228	1053.75	59.83	78.62	63.75	11.44	60	64	21.5	26.5	28.81	26.12	11.81	21.5	11.38
3600	91.92	271.54	264.2	113.49	0.405	0.012	0.0228	1061.56	59.33	79.11	64.24	11.44	60	64	21.5	26.5	28.94	26.12	11.75	21.44	11.31
3618	91.92	271.54	262.37	114.1	0.40095	0.012	0.0228	1057.66	58.68	78.13	64.4	11.44	60	64	21.5	26.5	28.94	26.12	11.75	21.44	11.31
3636	93.14	270.92	261.15	114.71	0.405	0.012	0.0228	1043.97	59.33	78.3	63.58	11.44	60	64	21.5	26.5	28.94	26.12	11.75	21.44	11.31
3654	90.09	270.92	266.04	114.1	0.45765	0.012	0.0216	1090.89	59.33	79.11	64.24	11.44	60.5	64	21.5	26.5	28.94	26.12	11.75	21.5	11.31
3672	91.92	272.15	259.93	113.49	0.405	0.012	0.0216	1079.16	59.01	78.95	64.24	11.44	60	64	21.5	26.5	28.94	26.12	11.81	21.5	11.31
3690	92.53	272.15	262.98	114.71	0.405	0.012	0.0216	1036.15	59.01	78.3	63.42	11.44	60	64	21.5	26.5	28.87	26.06	11.75	21.5	11.31
3708	92.53	269.7	260.54	111.04	0.4374	0.0132	0.0216	1086.98	59.17	78.95	63.26	11.44	60	64	21.5	26.5	28.94	26.06	11.75	21.5	11.31
3726	90.09	272.15	261.76	113.49	0.43335	0.012	0.0228	1075.25	58.84	79.28	63.09	11.44	60	64	21.5	26.5	28.81	26.06	11.75	21.5	11.31
3744	91.92	270.92	261.76	113.49	0.48195	0.0144	0.0228	1053.75	58.68	78.62	63.91	11.44	60.5	64	21.5	26.5	28.87	26	11.69	21.5	11.38
3762	91.92	268.48	259.32	112.88	0.4617	0.012	0.024	1051.79	59.5	78.79	63.26	11.44	60	64	21.5	26.5	28.81	26	11.69	21.5	11.38
3780	91.92	270.92	267.26	114.1	0.41715	0.012	0.0228	1067.43	59.66	79.11	63.26	11.38	60	64	21.5	26.5	28.87	26.06	11.75	21.44	11.31
3798	91.31	272.15	261.76	113.49	0.4941	0.012	0.024	1073.29	59.5	78.62	63.91	11.38	60	64	21.5	26.5	28.94	26.06	11.75	21.44	11.31
3816	91.31	298.42	262.98	113.49	0.4131	0.0144	0.024	1032.24	59.5	79.11	63.91	11.38	60	64	21.5	26.5	28.94	26.06	11.75	21.44	11.38
3834	91.92	272.76	262.37	114.1	0.405	0.012	0.0228	1057.66	59.17	79.11	63.58	11.38	60	64	21.5	26.5	28.81	26.06	11.75	21.5	11.38
3852	93.14	272.15	261.76	112.88	0.405	0.0156	0.0228	1077.2	59.5	76.99	63.91	11.44	60	64	21.5	26.5	28.87	26.06	11.81	21.5	11.44
3870	92.53	272.76	262.37	114.1	0.4779	0.0132	0.024	1085.02	59.33	79.28	63.26	11.38	60	64	21.5	26.5	28.87	26.06	11.75	21.5	11.44
3888	90.7	269.7	260.54	112.88	0.40905	0.012	0.024	1071.34	59.33	78.95	63.42	11.38	60	64	21.5	26.5	28.87	26.06	11.75	21.5	11.38
3906	91.92	270.31	261.76	113.49	0.405	0.0144	0.0228	1081.11	59.01	78.62	63.91	11.38	60	64	21.5	26.5	28.81	26.06	11.75	21.5	11.44
3924	65.04	271.54	262.37	114.1	0.405	0.012	0.0228	1049.83	59.01	79.77	63.91	11.38	60	64	21.5	26.5	28.81	26.06	11.75	21.44	11.44
3942	91.31	271.54	261.76	114.71	0.45765	0.012	0.024	1057.66	59.33	79.28	63.42	11.38	60	64	21.5	26.5	28.81	26.06	11.75	21.44	11.38
3960	91.92	271.54	261.76	112.88	0.4293	0.0132	0.0228	1079.16	58.68	79.44	63.26	11.31	60	64	21.5	26.5	28.87	26.06	11.69	21.44	11.38
3978	91.31	271.54	263.59	112.88	0.405	0.012	0.0228	1053.75	59.01	78.95	63.75	11.31	60	64	22	26.5	28.87	26.06	11.69	21.5	11.44
3996	94.97	271.54	261.15	113.49	0.4293	0.012	0.0228	1057.66	59.83	79.28	63.58	11.38	60	64	22	26.5	28.87	26.06	11.69	21.5	11.44
4014	91.92	271.54	264.2	112.88	0.46575	0.012	0.0228	1077.2	59.33	78.95	63.91	11.38	60	63.5	21.5	26.5	28.87	26.06	11.69	21.44	11.44
4032	91.92	271.54	261.15	113.49	0.40905	0.012	0.0228	1063.52	59.33	79.77	63.75	11.38	60	63.5	21.5	26.5	28.81	26.06	11.69	21.44	11.44
4050	94.97	271.54	261.76	114.1	0.405	0.0132	0.0216	1061.56	59.33	78.62	63.42	11.31	60	64	21.5	26.5	28.81	26.06	11.69	21.5	11.5
4068	91.92	270.92	261.15	113.49	0.44145	0.012	0.024	1040.06	59.17	78.79	63.75	11.38	60	64	21.5	26.5	28.87	26.06	11.69	21.5	11.5
4086	91.31	270.31	260.54	112.88	0.4374	0.012	0.0228	1065.47	59.83	78.79	63.09	11.31	60	64	21.5	26.5	28.81	26	11.69	21.5	11.5
4104	93.14	272.15	264.82	113.49	0.44955	0.012	0.024	1067.43	59.33	79.28	63.58	11.31	60	63.5	21.5	26.5	28.75	25.94	11.69	21.5	11.56
4122	91.31	274.59	262.37	113.49	0.405	0.012	0.0252	1079.16	59.01	79.28	62.77	11.38	60	64	21.5	26.5	28.81	26	11.69	21.62	11.56
4140	92.53	272.15	262.37	114.1	0.40095	0.012	0.0216	1071.34	58.68	78.46	63.42	11.31	60	63.5	21.5	26.5	28.81	26	11.63	21.75	11.56
4158	92.53	271.54	262.37	114.1	0.40905	0.012	0.0228	1059.61	59.17	78.62	63.42	11.31	60	63.5	21.5	26.5	28.87	26	11.63	21.69	11.56
4176	91.92	270.31	262.98	113.49	0.40095	0.0132	0.0228	1069.38	59.33	78.62	62.77	11.31	60	64	21.5	26.5	28.87	26	11.63	21.69	11.56
4194	93.14	270.31	262.37	113.49	0.405	0.012	0.0228	1067.43	59.5	78.79	62.44	11.31	60	63.5	21.5	26.5	28.81	26	11.69	21.75	11.56
4212	91.31	275.81	263.59	114.1	0.47385	0.0132	0.0228	1047.88	59.01	80.26	62.93	11.31	60	64	21.5	26.5	28.81	26	11.69	21.75	11.56
4230	91.92	273.98	263.59	113.49	0.405	0.012	0.024	1057.66	59.01	78.95	62.77	11.38	60	64	21.5	26.5	28.81	26.06	11.69	21.75	11.56
4248	91.31	272.76	262.98	107.99	0.48195	0.012	0.0228	1069.38	59.5	78.13	62.77	11.31	60	63.5	21.5	26.5	28.87	26.06	11.69	21.69	11.56
4266	91.31	271.54	261.76	114.1	0.46575	0.012	0.0216	1069.38	59.5	78.3	63.58	11.31	60	63.5	21.5	26.5	28.87	26.06	11.69	21.62	11.56
4284	91.31	270.92	262.37	111.65	0.47385	0.012	0.0228	1065.47	59.17	79.11	63.26	11.38	60	63.5	21.5	26.5	28.87	26.06	11.69	21.62	11.56
4302	91.92	272.76	263.59	114.1	0.405	0.012	0.0216	1083.07	59.5	79.28	63.09	11.31	60	63.5	21.5	26.5	28.87	26.06	11.69	21.56	11.56
4320	91.92	271.54	262.98	114.1	0.4131	0.0144	0.0216	1047.88	58.68	79.44	63.26	11.31	60	63.5	21.5	26.5	28.87	26.06	11.69	21.5	11.56
4338	93.75	272.15	262.98	113.49	0.40905	0.0132	0.024	1042.02	59.33	78.3	62.77	11.31	60	63.5	21.5	26.5	28.87	26.06	11.69	21.5	11.63
4356	90.09	272.15	264.2	113.49	0.40095	0.012	0.0252	1063.52	58.68	78.95	62.77	11.31	60	63.5	21.5	26.5	28.94	26.06	11.69	21.5	11.63
4374	92.53	270.31	260.54	113.49	0.40095	0.0132	0.0228	1081.11	58.52	78.13	61.95	11.31	60	63.5	21.5	26.5	28.87	26.06	11.69	21.56	11.56
4392	91.31	270.92	261.15	112.88	0.49005	0.0156	0.0216	1085.02	59.01	79.28	62.6	11.31	60	63.5	21.5	26.5	28.81	26.06	11.69	21.69	11.63
4410	92.53	273.37	264.2	114.1	0.4779	0.012	0.024	1073.29	59.66	79.28	62.6	11.25	60	63.5	21.5	26.5	28.81	26.06	11.69	21.69	11.63
4428	92.53	270.31	261.15	113.49	0.405	0.012	0.0228	1065.47	58.68	79.11	63.09	11.31	60	63.5	21.5	26.5	28.87	26.12	11.63	21.69	11.63
4446	92.53	271.54	261.76	114.1	0.405	0.0144	0.0252	1040.06	58.52	78.3	62.6	11.25	60	63.5	21.5	26.5	28.81	26.06	11.56	21.75	11.69
4464	93.14	272.15	263.59	113.49	0.405	0.012	0.024	1049.83	59.01	78.79	62.28	11.25	60	63.5	21.5	26.5	28.81	26	11.63	21.69	11.69
4482	91.92	272.76	264.2	114.1	0.405	0.012	0.024	1028.33	58.84	78.79	63.09	11.31	60	63.5	21.5	26.5	28.87	26.06	11.69	21.62	11.69
4500	91.92	271.54	261.15	113.49	0.40095	0.0132	0.0252	1088.94	58.52	77.97	62.77	11.25	60	63.5	21.5	26.5	28.81	26	11.69	21.56	11.69
4518	91.92	272.15	262.98	114.1	0.40905	0.012	0.0228	1104.57	59.17	78.3	62.6	11.25	60	63.5	21.5	26.5	28.87	26.06	11.69	21.56	11.69
4536	91.92	273.37	262.98	110.43	0.4293	0.0144	0.024	1077.2	58.84	78.3	62.77	11.25	60	63.5	21.5	26.5	28.87	26.06	11.69	21.56	11.69
4554	105.97	271.54	261.15	112.88	0.40095	0.0144	0.024	1045.92	58.35	78.95	62.44	11.25	60	63.5	21.5	26.5	28.87	26.06	11.69	21.56	11.69
4572	90.09	269.09	259.93	112.88	0.3969	0.012	0.0228	1083.07	58.19	79.28	61.95	11.25	60	63.5	21.5	26.5	28.81	26.06	11.69	21.62	11.69
4590	91.31	270.92	262.98	113.49	0.486	0.0132	0.0228	1055.7	58.35	78.95	62.44	11.25	60	63.5	21.5	26.5	28.75	26	11.63	21.69	11.69
4608	91.92	270.92	262.37	114.1	0.405	0.012	0.0228	1061.56	59.01	77.64	63.09	11.25	60	63.5	21.5	26.5	28.87	26.06	11.69	21.69	11.69
4626	90.7	274.59	262.37	114.1	0.4212	0.0144	0.0228	1045.92	58.52	78.79	62.11	11.25	60	63.5	21.5	26.5	28.87	26	11.69	21.69	11.69
4644	91.92	270.92	262.37	113.49	0.4779	0.012	0.0228	1069.38	58.68	78.13	62.44	11.25	60	63.5	21.5	26.5	28.87	26	11.69	21.62	11.75
4662	91.92	270.92	262.98	114.1	0.4536	0.0144	0.0228	1063.52	58.84	78.13	63.26	11.25	60	63.5	21.5	26.5	28.87	26	11.69	21.62	11.75
4680	91.31	270.92	263.59	114.1	0.40905	0.012	0.0228	1063.52	59.17	78.62	62.44	11.25	60	63.5	21.5	26.5	28.87	26	11.63	21.56	11.69
4698	92.53	272.15	262.98	113.49	0.40095	0.0132	0.0216	1079.16	59.01	77.64	63.09	11.19	60	63.5	21.5	26.5	28.87	26.06	11.63	21.56	11.69
4716	90.7	270.31	260.54	113.49	0.40095	0.0132	0.024	1038.1	58.84	78.46	61.62	11.19	60	63.5	21.5	26.5	28.87	26.06	11.63	21.56	11.69
4734	91.92	271.54	262.37	112.88	0.40095	0.012	0.0228	1108.48	58.52	79.28	62.11	11.19	60	63.5	21.5	26.5	28.81	26	11.63	21.62	11.69
4752	88.87	269.09	263.59	112.88	0.40095	0.0132	0.0228	1063.52	58.03	78.46	62.6	11.19	60	63.5	21.5	26.5	28.75	26	11.56	21.62	11.69
4770	91.92	270.31	262.37	113.49	0.40905	0.0132	0.0216	1055.7	58.84	78.3	62.6	11.19	60	63.5	21.5	26.5	28.75	26	11.56	21.69	11.75
4788	91.31	268.48	259.32	112.88	0.4212	0.0144	0.024	1036.15	58.68	78.95	62.93	11.19	60	63.5	21.5	26.5	28.81	26	11.56	21.69	11.75
4806	91.92	271.54	262.98	113.49	0.405	0.0132	0.024	1043.97	58.68	78.95	62.6	11.19	60	63.5	22	26.5	28.69	25.94	11.56	21.81	11.88
4824	91.92	270.92	261.76	114.1	0.40905	0.012	0.0228	1079.16	58.68	78.95	63.09	11.19	60	63.5	22	26.5	28.75	25.94	11.56	21.81	11.81
4842	91.92	269.09	263.59	114.71	0.41715	0.012	0.0228	1053.75	58.68	78.95	62.93	11.19	60	63.5	21.5	26.5	28.75	26	11.63	21.75	11.81
4860	91.92	270.92	261.15	114.1	0.42525	0.0132	0.0228	1063.52	59.17	78.3	62.44	11.19	60	63.5	21.5	26.5	28.75	25.94	11.63	21.62	11.69
4878	92.53	271.54	262.37	113.49	0.42525	0.012	0.0228	1030.29	59.01	79.11	62.93	11.19	60	63.5	21.5	26.5	28.75	26	11.63	21.62	11.75
4896	93.14	270.31	261.76	114.1	0.40905	0.0132	0.0228	1067.43	59.17	78.95	62.6	11.19	60	63.5	21.5	26.5	28.81	25.94	11.63	21.62	11.75
4914	93.14	272.15	262.37	113.49	0.4212	0.012	0.0216	1057.66	59.33	78.46	63.09	11.19	60	63.5	21.5	26.5	28.87	26	11.63	21.62	11.75
4932	91.92	272.15	262.37	113.49	0.40095	0.012	0.0216	1047.88	59.17	79.44	63.26	11.19	60	63.5	21.5	26.5	28.87	26	11.63	21.69	11.75
4950	92.53	272.76	264.2	114.1	0.4212	0.012	0.0216	1063.52	59.66	79.11	62.93	11.19	60	63.5	21.5	26.5	28.87	26	11.56	21.69	11.81
4968	91.92	271.54	260.54	107.38	0.405	0.012	0.0228	1051.79	59.01	77.97	62.93	11.19	60	63.5	22	26.5	28.81	26	11.63	21.75	11.81
4986	92.53	270.31	266.04	114.1	0.40095	0.012	0.0216	1067.43	58.68	79.28	62.44	11.19	60	63.5	22	26.5	28.81	26	11.63	21.81	11.81
5004	94.36	273.37	263.59	114.71	0.486	0.012	0.0216	1067.43	59.17	79.6	62.44	11.19	60	63.5	22	26.5	28.81	26	11.56	21.81	11.81
5022	89.48	272.76	262.98	114.1	0.405	0.0132	0.0228	1071.34	59.17	78.79	63.58	11.25	60	63.5	22	26.5	28.94	26.06	11.63	21.81	11.81
5040	91.31	272.15	262.98	113.49	0.4374	0.012	0.0216	1038.1	59.17	79.77	63.26	11.19	60	63.5	21.5	26.5	28.81	26	11.63	21.69	11.75
5058	91.31	281.31	261.15	113.49	0.40095	0.012	0.0252	1077.2	59.17	78.79	63.26	11.25	60	63.5	21.5	26.5	28.87	26.06	11.63	21.75	11.81
5076	94.36	271.54	262.37	113.49	0.4779	0.012	0.024	1073.29	59.5	78.79	62.6	11.25	60	63.5	21.5	26.5	28.87	26.06	11.63	21.69	11.81
5094	91.92	272.15	261.76	112.88	0.4131	0.0132	0.024	1081.11	59.33	79.11	62.93	11.25	60	63.5	21.5	26.5	28.81	26.06	11.63	21.69	11.81
5112	93.14	272.15	262.98	114.1	0.42525	0.012	0.0228	1073.29	59.17	79.28	63.42	11.25	60	63.5	21.5	26.5	28.81	26.06	11.63	21.69	11.81
5130	91.92	272.76	262.37	113.49	0.405	0.012	0.0228	1063.52	59.83	79.93	65.38	11.25	60	63.5	21.5	26.5	28.87	26.06	11.69	21.69	11.81
5148	93.14	273.37	264.2	114.1	0.40905	0.012	0.0228	1051.79	59.83	78.95	62.44	11.25	60	63.5	21.5	26.5	28.94	26.06	11.69	21.62	11.75
5166	91.92	272.15	262.98	113.49	0.43335	0.012	0.0228	1061.56	59.01	78.95	63.75	11.25	60	63.5	21.5	26.5	28.94	26.06	11.69	21.69	11.75
5184	93.14	269.7	261.15	113.49	0.42525	0.012	0.0228	1030.29	59.17	78.79	63.42	11.25	60	63.5	21.5	26.5	28.87	26.06	11.69	21.69	11.81
5202	90.7	268.48	261.76	112.88	0.46575	0.012	0.0228	1059.61	58.68	78.79	63.42	11.25	60	63.5	21.5	26.5	28.81	26.06	11.69	21.69	11.81
5220	94.97	275.2	262.37	114.1	0.41715	0.012	0.0228	1083.07	59.5	78.79	63.75	11.25	60	63.5	21.5	26.5	28.81	26	11.56	21.75	11.81
5238	91.92	273.37	262.37	113.49	0.43335	0.0144	0.0216	1061.56	59.66	79.28	63.58	11.25	60	63.5	21.5	26.5	28.87	26.06	11.63	21.75	11.81
5256	91.92	272.15	262.98	114.1	0.40095	0.012	0.0216	1075.25	59.33	78.79	63.26	11.25	60	63.5	21.5	26.5	28.94	26.06	11.63	21.75	11.81
5274	94.36	272.15	261.76	114.1	0.40095	0.012	0.0228	1083.07	59.17	79.28	63.09	11.25	60	63.5	21.5	26.5	28.87	26.06	11.63	21.75	11.81
5292	92.53	272.15	262.37	113.49	0.45765	0.0168	0.0228	1047.88	59.66	78.62	63.42	11.25	60	63.5	21.5	26.5	28.87	26.06	11.56	21.75	11.81
5310	92.53	271.54	262.98	114.1	0.405	0.012	0.0228	1071.34	59.99	79.77	62.93	11.25	60	63.5	21.5	26.5	28.94	26.06	11.63	21.75	11.81
5328	91.92	270.92	264.2	113.49	0.4131	0.0132	0.0216	1100.66	59.5	79.28	63.09	11.25	60	63.5	21.5	26.5	28.87	26.06	11.56	21.87	11.88
5346	92.53	270.92	261.15	113.49	0.405	0.0132	0.0216	1057.66	58.84	78.79	63.26	11.25	60	63.5	21.5	26.5	28.87	26.06	11.63	21.94	11.88
5364	91.92	273.98	261.15	111.04	0.4131	0.0132	0.024	1067.43	59.17	79.11	63.75	11.25	60	63.5	21.5	26.5	28.81	26.06	11.63	21.87	11.88
5382	94.36	269.7	259.93	112.88	0.43335	0.012	0.0228	1061.56	59.01	79.28	62.77	11.25	60	63.5	21.5	26.5	28.81	26.06	11.56	21.87	11.88
5400	93.14	271.54	261.15	112.88	0.40905	0.0144	0.024	1073.29	59.17	81.24	63.75	11.19	60	63.5	21.5	26.5	28.87	26	11.56	21.81	11.81
5418	93.75	272.15	263.59	113.49	0.42525	0.012	0.024	1030.29	58.84	78.62	62.6	11.25	60	63.5	21.5	26.5	28.87	26.06	11.63	21.81	11.88
5436	91.92	272.76	262.98	113.49	0.4941	0.0132	0.024	1057.66	59.33	80.09	63.09	11.25	60	63.5	21.5	26.5	28.87	26.06	11.63	21.87	11.88
5454	91.92	271.54	261.76	111.65	0.405	0.0156	0.0252	1067.43	59.01	79.6	62.28	11.25	60	63.5	21.5	26.5	28.94	26.06	11.56	21.81	11.88
5472	91.92	271.54	261.76	114.1	0.40905	0.0156	0.0252	1047.88	59.66	78.46	63.26	11.25	60	63.5	21.5	26.5	28.94	26.06	11.63	21.81	11.88
5490	91.31	271.54	264.82	114.1	0.4212	0.012	0.024	1034.19	59.33	78.79	63.75	11.25	60	63.5	21.5	26.5	28.87	26.06	11.56	21.75	11.81
5508	91.92	270.92	266.04	114.1	0.40905	0.012	0.0228	1069.38	59.66	79.44	63.09	11.25	60	63.5	21.5	26.5	28.94	26.06	11.63	21.75	11.81
5526	92.53	273.37	264.2	114.1	0.405	0.012	0.0228	1085.02	59.66	79.6	63.75	11.31	60	63.5	21.5	26.5	29	26.06	11.63	21.75	11.81
5544	92.53	272.76	263.59	113.49	0.40905	0.012	0.024	1071.34	59.33	78.46	62.93	11.25	60	63.5	21.5	26.5	29	26.06	11.63	21.75	11.81
5562	91.31	272.15	261.15	112.88	0.47385	0.012	0.024	1042.02	59.17	80.42	63.26	11.31	60	63.5	21.5	26.5	28.87	26.06	11.63	21.75	11.81
5580	93.14	272.76	262.37	114.1	0.405	0.012	0.0252	1131.94	59.33	80.26	64.24	11.25	60	63.5	21.5	26.5	28.81	26	11.5	21.62	11.81
5598	91.92	271.54	262.98	112.88	0.4698	0.0132	0.0264	1063.52	59.33	78.79	64.08	11.25	60	63.5	21.5	26.5	28.87	26.06	11.5	21.62	11.81
5616	92.53	272.76	264.2	114.1	0.40905	0.0144	0.024	1092.84	60.32	79.44	64.4	11.25	60	63.5	21.5	26.5	28.87	26.06	11.56	21.62	11.88
5634	91.31	269.7	259.93	113.49	0.40095	0.012	0.0252	1036.15	59.5	79.6	63.09	11.25	60	63.5	21.5	26.5	28.87	26.06	11.5	21.69	11.88
5652	91.31	271.54	262.37	112.27	0.4536	0.012	0.0264	1077.2	59.01	78.79	63.91	11.25	60	63.5	21.5	26.5	28.81	26.06	11.5	21.69	11.94
5670	91.31	272.15	263.59	111.65	0.405	0.0144	0.024	1088.94	59.17	78.46	63.58	11.25	60	63.5	21.5	26.5	28.87	26.06	11.56	21.69	11.94
5688	91.92	272.15	263.59	113.49	0.405	0.012	0.0252	1083.07	59.83	78.95	63.75	11.25	60	63.5	21.5	26.5	28.94	26.12	11.5	21.69	11.88
5706	91.92	271.54	261.76	112.88	0.405	0.012	0.0252	1051.79	59.01	79.44	63.91	11.25	60	63.5	21.5	26.5	28.94	26.12	11.5	21.75	11.88
5724	91.92	270.92	262.98	113.49	0.4131	0.0132	0.0252	1051.79	59.17	79.77	63.26	11.25	60	63.5	21.5	26.5	28.87	26.06	11.5	21.75	11.88
5742	91.92	272.76	264.2	113.49	0.40905	0.0132	0.024	1071.34	58.84	79.93	63.58	11.25	60	63.5	21.5	26.5	28.87	26.12	11.5	21.75	11.88
5760	90.7	270.92	262.37	113.49	0.405	0.012	0.024	1077.2	58.68	79.44	62.44	11.25	60	63.5	21.5	26.5	28.87	26	11.44	22	11.88
5778	92.53	270.31	264.2	114.71	0.4131	0.012	0.024	1090.89	59.33	79.44	62.93	11.25	60	63.5	21.5	26.5	28.87	26.06	11.5	21.94	11.94
5796	92.53	273.37	262.37	114.1	0.42525	0.012	0.0264	1081.11	59.33	79.6	63.91	11.25	60	63.5	21.5	26.5	28.94	26.12	11.5	21.94	11.94
5814	90.7	272.76	262.37	114.1	0.49815	0.0132	0.0252	1028.33	58.68	77.32	63.75	11.25	60	63.5	21.5	26.5	28.94	26.12	11.5	21.87	11.88
5832	92.53	272.15	261.76	114.1	0.4293	0.0132	0.0252	1083.07	59.5	80.09	63.26	11.25	60	63.5	21.5	26.5	28.94	26.12	11.5	21.81	11.94
5850	93.75	272.15	262.98	114.1	0.40905	0.012	0.0252	1063.52	59.33	78.95	63.09	11.25	60	63.5	21.5	26.5	28.94	26.12	11.5	21.81	11.88
5868	90.7	273.37	263.59	113.49	0.44145	0.012	0.024	1069.38	59.33	79.28	63.09	11.25	60	63.5	21.5	26.5	29	26.12	11.5	21.81	11.88
5886	91.92	272.76	261.76	113.49	0.44145	0.0132	0.0252	1075.25	59.33	79.44	63.09	11.25	60	63.5	21.5	26.5	28.94	26.12	11.5	21.75	11.88
5904	92.53	272.15	261.15	113.49	0.40095	0.012	0.0252	1069.38	59.17	79.28	63.26	11.25	60	63.5	21.5	26.5	28.87	26.06	11.44	21.81	11.94
5922	93.14	271.54	262.98	114.1	0.48195	0.012	0.0252	1071.34	59.17	79.44	63.09	11.25	60	63.5	21.5	26.5	28.87	26.06	11.5	21.81	11.94
5940	91.92	270.92	261.76	114.1	0.405	0.0132	0.0252	1071.34	58.84	79.11	63.09	11.25	60	63.5	21.5	26.5	28.87	26.06	11.5	21.75	11.88
5958	91.92	270.92	262.98	113.49	0.40905	0.0132	0.0252	1079.16	59.17	79.6	63.42	11.31	60	63.5	21.5	26.5	28.87	26.06	11.56	21.75	11.88
5976	93.14	273.37	262.37	112.27	0.48195	0.0132	0.024	1071.34	59.66	79.28	63.09	11.25	60	63.5	21.5	26.5	28.87	26.06	11.5	21.75	11.88
5994	95.59	272.76	262.98	114.1	0.40905	0.012	0.024	1090.89	59.01	79.28	64.08	11.25	60	63.5	21.5	26.5	29	26.12	11.5	21.75	11.94
6012	94.36	273.37	262.37	114.1	0.405	0.012	0.024	1065.47	58.84	78.46	63.58	11.25	60	63.5	21.5	26.5	29	26.12	11.5	21.75	11.88
6030	94.36	271.54	261.76	113.49	0.41715	0.012	0.024	1075.25	59.33	79.93	63.09	11.25	60	63.5	21.5	26.5	29	26.12	11.5	21.75	11.94
6048	101.08	272.15	260.54	114.1	0.4131	0.012	0.024	1094.8	59.66	79.44	64.08	11.25	60	63.5	21.5	26.5	29	26.12	11.56	21.75	11.94
6066	92.53	272.76	264.2	114.1	0.40905	0.012	0.024	1034.19	59.33	78.3	63.91	11.25	60	63.5	21.5	26.5	28.94	26.12	11.56	21.75	11.94
6084	90.7	272.76	264.2	114.1	0.40905	0.0132	0.024	1088.94	59.17	78.95	63.75	11.25	60	63.5	21.5	26.5	29	26.12	11.56	21.75	11.94
6102	92.53	273.37	260.54	114.1	0.4131	0.012	0.024	1073.29	59.01	78.46	63.75	11.25	60	63.5	21.5	26.5	29	26.19	11.56	21.75	11.94
6120	91.92	271.54	261.76	113.49	0.405	0.0144	0.024	1065.47	59.17	79.28	62.6	11.19	60	63.5	21.5	26.5	28.94	26.12	11.44	21.81	11.88
6138	92.53	272.76	265.43	114.1	0.40905	0.0144	0.024	1071.34	59.17	78.95	63.26	11.25	60	63.5	21.5	26.5	29	26.19	11.44	21.81	11.94
6156	91.92	272.15	263.59	111.65	0.405	0.0132	0.0228	1057.66	58.84	78.79	63.26	11.19	60	63.5	21.5	26.5	29	26.19	11.44	21.75	11.94
6174	91.31	273.37	263.59	113.49	0.41715	0.0132	0.024	1075.25	59.01	79.28	63.91	11.19	60	63.5	21.5	26.5	29	26.19	11.44	21.75	11.94
6192	91.31	272.76	262.98	114.1	0.405	0.012	0.024	1073.29	59.17	79.28	63.42	11.25	60	64	21.5	26.5	28.94	26.12	11.44	21.81	11.94
6210	92.53	273.37	261.76	113.49	0.405	0.012	0.024	1059.61	58.84	80.09	63.42	11.19	60	63.5	22	26.5	28.94	26.12	11.44	21.75	11.94
6228	91.92	270.92	261.76	111.04	0.43335	0.012	0.024	1094.8	59.01	78.79	63.58	11.19	60	63.5	21.5	26.5	28.94	26.12	11.5	21.75	11.88
6246	91.92	272.15	263.59	113.49	0.4212	0.0132	0.024	1081.11	59.83	79.6	63.09	11.19	60	63.5	21.5	26.5	28.87	26.12	11.5	21.75	11.88
6264	95.59	272.76	263.59	113.49	0.44145	0.012	0.024	1092.84	58.52	79.93	62.6	11.19	60	63.5	22	26.5	28.94	26.19	11.5	21.75	11.94
6282	92.53	273.98	263.59	113.49	0.4374	0.012	0.024	1077.2	59.5	79.28	63.09	11.19	60	63.5	21.5	26.5	28.94	26.19	11.5	21.75	11.94
6300	92.53	270.92	261.76	113.49	0.4212	0.0144	0.0252	1077.2	58.84	78.95	62.6	11.13	60	64	21.5	26.5	28.94	26.12	11.44	21.75	11.94
6318	91.92	271.54	261.76	114.1	0.405	0.0132	0.0252	1055.7	59.33	79.28	62.11	11.19	60	64	21.5	26.5	28.94	26.12	11.44	21.81	11.94
6336	92.53	273.37	265.43	114.71	0.4293	0.012	0.0252	1083.07	59.33	78.95	63.09	11.19	60	63.5	21.5	26.5	28.94	26.12	11.38	21.81	11.94
6354	88.25	272.76	262.98	114.1	0.46575	0.012	0.0252	1081.11	58.03	79.28	62.93	11.19	60	63.5	21.5	26.5	29	26.19	11.44	21.75	11.88
6372	92.53	272.76	261.76	114.1	0.4131	0.012	0.024	1073.29	58.84	79.28	62.44	11.19	60	64	21.5	26.5	28.94	26.19	11.44	21.75	11.88
6390	92.53	270.92	261.76	113.49	0.40095	0.0132	0.0252	1049.83	59.01	79.6	63.09	11.19	60	63.5	21.5	26.5	28.94	26.12	11.44	21.81	11.88
6408	92.53	272.76	262.98	111.65	0.40905	0.012	0.024	1059.61	59.33	79.44	62.77	11.13	60	63.5	21.5	26.5	28.94	26.12	11.44	21.75	11.88
6426	94.36	267.87	259.93	114.1	0.44955	0.0132	0.024	1112.4	59.33	78.95	61.46	11.19	60	63.5	21.5	26.5	29	26.19	11.5	21.75	11.88
6444	94.36	268.48	260.54	115.32	0.42525	0.012	0.0252	1086.98	59.33	79.77	62.77	11.19	60	63.5	21.5	26.5	28.75	26.06	11.44	21.75	11.88
6462	95.59	269.09	259.32	115.32	0.5103	0.0132	0.0252	1088.94	59.33	80.09	62.93	11.19	60	63.5	21.5	26.5	28.69	26.06	11.5	21.69	11.88
6480	95.59	272.76	259.93	115.93	0.4212	0.012	0.024	1083.07	59.01	79.77	62.77	11.19	59.5	63.5	21.5	26.5	28.56	25.94	11.5	21.56	11.75
6498	94.36	272.15	261.15	115.93	0.4293	0.012	0.0252	1088.94	59.01	81.73	62.77	11.25	59.5	63.5	21.5	26	28.62	26	11.5	21.5	11.75
6516	94.36	267.87	259.93	114.71	0.42525	0.012	0.024	1069.38	59.01	80.42	63.09	11.25	59.5	63.5	21.5	26	28.56	26	11.5	21.5	11.75
6534	98.03	267.87	258.71	114.71	0.4212	0.0132	0.0228	1077.2	58.68	80.09	61.95	11.31	59.5	63.5	21.5	26	28.5	25.94	11.56	21.62	11.88
6552	95.59	269.7	258.71	115.93	0.4212	0.012	0.0276	1085.02	59.17	79.77	61.79	11.31	59.5	63.5	21.5	26	28.5	25.94	11.5	21.69	11.94
6570	95.59	268.48	258.1	116.54	0.43335	0.0132	0.024	1088.94	59.17	79.77	62.44	11.31	59.5	63	21.5	26	28.5	25.94	11.5	21.62	11.94
6588	97.42	269.09	263.59	115.32	0.4212	0.012	0.024	1086.98	58.68	79.28	62.28	11.38	59.5	63	21.5	26.5	28.5	25.94	11.5	21.56	11.94
6606	94.97	268.48	259.32	115.32	0.4212	0.0132	0.0252	1077.2	58.68	78.79	62.44	11.38	59	63	21.5	26	28.5	25.94	11.5	21.56	11.94
6624	94.97	268.48	261.15	115.93	0.4212	0.012	0.0252	1085.02	58.68	78.79	62.77	11.38	59	63	21.5	26	28.5	25.94	11.5	21.5	11.94
6642	95.59	269.7	259.93	116.54	0.4212	0.0132	0.024	1086.98	59.5	79.93	62.93	11.38	59	63	21.5	26	28.5	25.94	11.5	21.5	11.94

## Sheet: Run4
Time (s)	P1 (PSIa)	P2 (PSIa)	P3 (PSIa)	P4 (PSIa)	Power 1 (kW)	Power 2 (kW)	Power 3 (kW)	F1 (mL/min)	HR 1 (%)	HR 2 (%)	HR 3 (%)	T1 (°C)	T2 (°C)	T3 (°C)	T4 (°C)	T5 (°C)	T6 (°C)	T7 (°C)	T8 (°C)	T9 (°C)	T10 (°C)
0	90.7	276.42	268.48	112.88	0.42525	0.012	0.042	1028.33	76.66	93.33	75.03	12.94	62	65.5	23	27.5	30.19	27.06	14.5	23	15.38
18	90.09	275.81	267.26	112.88	0.42525	0.012	0.048	1043.97	76.33	92.19	76.5	12.94	62.5	65.5	23	27.5	30.19	27.06	14.5	23.06	15.44
36	90.7	275.2	267.26	112.27	0.46575	0.012	0.0456	1047.88	74.7	91.54	76.17	13	62.5	65.5	23	27.5	30.19	27.12	14.56	23.12	15.5
54	91.31	275.2	267.87	112.27	0.4941	0.0108	0.0432	1053.75	75.84	90.56	76.33	13	62.5	65.5	23	27.5	30.12	27.12	14.5	23.19	15.5
72	90.09	275.2	269.7	112.27	0.45765	0.0108	0.0432	1049.83	75.52	90.88	75.84	13	62.5	65.5	23	27.5	30.19	27.12	14.44	23.19	15.56
90	90.7	275.2	267.87	112.27	0.47385	0.0144	0.042	995.09	75.84	90.56	76.17	12.94	62	65.5	23	27.5	30.12	27.12	14.44	23.19	15.56
108	91.31	277.03	270.31	113.49	0.4617	0.0108	0.0444	1028.33	76.33	92.19	75.84	12.94	62.5	65.5	23	27.5	30.12	27.12	14.44	23.25	15.56
126	90.7	278.87	271.54	114.1	0.44955	0.0108	0.0432	1043.97	75.68	91.54	75.35	13	62.5	65.5	23	27.5	30.37	27.25	14.5	23.37	15.69
144	90.7	277.65	270.92	114.1	0.41715	0.012	0.0408	1034.19	75.84	92.35	74.86	12.94	62.5	65.5	23	27.5	30.44	27.25	14.56	23.37	15.88
162	91.92	278.87	271.54	114.71	0.486	0.0132	0.042	1040.06	77.15	93.66	77.97	13.25	62.5	66	23.5	27.5	30.5	27.37	14.63	23.5	16.19
180	91.31	276.42	268.48	113.49	0.41715	0.012	0.0372	979.46	76.01	91.86	76.33	13.38	62.5	66	23.5	27.5	30.56	27.44	14.69	23.62	16.31
198	91.92	275.2	268.48	114.1	0.4212	0.012	0.0348	1045.92	75.84	91.86	76.66	13.44	62.5	66	23.5	27.5	30.44	27.44	14.69	23.75	16.37
216	91.92	275.81	268.48	114.1	0.41715	0.0108	0.0384	1012.69	76.5	92.19	78.62	13.5	62.5	66	23.5	27.5	30.31	27.37	14.69	23.81	16.44
234	92.53	277.03	269.09	114.71	0.4212	0.012	0.0372	1018.55	75.84	91.37	76.66	13.63	62.5	66	23.5	27.5	30.25	27.37	14.69	23.94	16.5
252	91.31	275.2	266.65	114.1	0.44955	0.012	0.0336	997.05	74.86	89.25	74.37	13.69	62.5	66	23.5	27.5	30.19	27.37	14.75	23.81	16.5
270	91.92	269.7	266.65	114.1	0.40905	0.0132	0.0312	1012.69	74.7	90.56	74.86	13.81	62.5	66	23	27.5	30.12	27.31	14.75	23.75	16.44
288	91.31	273.98	266.04	113.49	0.4131	0.012	0.0312	999	73.72	88.76	74.21	13.88	62.5	66	23	27.5	30	27.25	14.69	23.62	16.37
306	91.92	273.98	266.04	114.1	0.40905	0.012	0.0312	999	73.23	87.94	75.68	13.94	62.5	66	23	27	29.87	27.19	14.63	23.5	16.31
324	91.92	273.37	265.43	114.1	0.41715	0.0108	0.0396	1028.33	73.07	88.1	73.56	13.94	62.5	66	23	27	29.81	27.12	14.63	23.44	16.25
342	83.37	272.15	264.2	114.1	0.4131	0.012	0.0312	948.17	71.76	87.61	72.74	14	62.5	66.5	22.5	27	29.62	26.94	14.5	23.25	16.06
360	92.53	270.92	265.43	114.1	0.4617	0.0132	0.0312	1024.42	73.23	86.8	73.39	14	62.5	66.5	22.5	27	29.62	26.94	14.5	23.06	15.94
378	91.92	270.31	264.82	114.1	0.40905	0.012	0.03	1108.48	73.23	87.78	74.7	14	62.5	66.5	22.5	27	29.56	26.94	14.5	23.06	15.94
396	91.31	272.76	264.82	113.49	0.47385	0.0132	0.0324	955.99	73.07	86.47	73.56	14	62.5	66.5	22.5	27	29.56	26.87	14.38	23	15.88
414	92.53	276.42	270.92	113.49	0.41715	0.012	0.0312	1043.97	73.39	88.92	75.52	14	62.5	66.5	22.5	27	29.75	26.94	13.94	22.94	15.88
432	91.92	276.42	269.09	114.71	0.41715	0.0108	0.03	1042.02	73.88	89.08	73.72	13.94	62.5	66.5	22.5	27	30	27	13.69	23.06	15.88
450	91.92	274.59	269.09	114.1	0.41715	0.0132	0.0336	1010.73	73.07	88.59	74.86	13.94	62.5	66.5	23	27	30	27.06	13.44	23.06	15.94
468	91.31	273.98	267.26	114.1	0.5022	0.0108	0.0288	993.14	73.07	87.45	74.54	13.94	62.5	66.5	23	27	29.87	27.06	13.19	23.12	15.94
486	91.31	277.03	264.82	113.49	0.4698	0.012	0.0144	1000.96	71.76	87.12	73.56	13.88	62.5	66.5	22.5	27	29.87	27.06	13.06	23.12	15.94
504	92.53	277.65	266.65	114.71	0.44955	0.012	0.0204	1045.92	73.39	88.27	73.56	13.88	62.5	66.5	22.5	27	29.81	27	12.94	23.12	15.94
522	91.92	276.42	269.09	114.71	0.4455	0.0108	0.0252	995.09	74.21	89.25	75.03	13.81	62.5	66.5	23	27	30.06	27.06	12.69	23.12	15.94
540	91.92	275.2	267.87	113.49	0.4617	0.012	0.0276	1014.64	73.23	88.43	75.84	13.88	62.5	66.5	23	27.5	30.12	27.19	12.69	23.19	15.94
558	92.53	275.2	265.43	114.1	0.4131	0.012	0.0312	1012.69	73.07	87.29	73.56	13.88	62.5	66.5	23	27.5	30.06	27.12	12.63	23.31	16
576	91.31	273.37	266.65	113.49	0.40905	0.012	0.0252	1030.29	72.9	87.61	75.03	13.81	62.5	66.5	23	27	29.94	27.12	12.63	23.31	16
594	91.92	272.76	265.43	114.1	0.4131	0.012	0.0252	1055.7	71.92	86.47	73.72	13.81	62.5	66.5	23	27	29.87	27.06	12.56	23.37	16
612	93.14	274.59	266.65	113.49	0.41715	0.0132	0.024	1002.92	71.59	86.31	73.39	13.81	62.5	66.5	22.5	27	29.81	27	12.56	23.19	16
630	92.53	275.81	267.26	114.1	0.43335	0.012	0.0264	1012.69	72.08	87.12	73.56	13.81	62.5	66.5	22.5	27	29.87	27.06	12.56	23.12	15.94
648	92.53	274.59	267.26	114.1	0.4131	0.012	0.0264	1030.29	71.92	86.8	73.39	13.81	62.5	66.5	22.5	27	29.94	27.06	12.5	23.06	15.94
666	92.53	275.2	267.87	114.71	0.4131	0.0108	0.0288	1061.56	72.74	87.29	74.37	13.81	62.5	66.5	22.5	27	29.94	27.06	12.44	23.06	15.88
684	91.92	275.2	268.48	114.71	0.42525	0.012	0.03	999	73.56	89.58	76.17	13.81	62.5	66.5	22.5	27	30	27.12	12.44	23.25	15.94
702	91.92	273.98	266.65	115.32	0.4131	0.012	0.0252	1018.55	72.08	87.12	74.37	13.75	62.5	66.5	23	27	29.94	27.06	12.44	23.56	16.12
720	91.92	273.37	275.81	114.1	0.4131	0.012	0.0288	1016.6	71.43	86.31	75.19	13.81	62.5	66.5	23	27	29.87	27	12.44	23.56	16.12
738	93.14	275.81	268.48	114.71	0.41715	0.0108	0.0276	1032.24	73.88	89.58	75.03	13.88	62.5	66.5	22.5	27	30	27	12.44	23.69	16.19
756	93.14	276.42	268.48	114.1	0.4374	0.012	0.0312	1047.88	71.92	86.96	73.88	13.88	62.5	66.5	23	27	30.06	27.12	12.5	23.62	16.12
774	91.92	278.26	269.7	114.1	0.41715	0.012	0.0228	1018.55	72.74	88.27	73.72	13.88	62.5	66.5	23	27	30.12	27.12	12.56	23.5	16.06
792	93.75	277.65	270.31	114.71	0.4212	0.012	0.024	1049.83	74.05	87.94	74.7	13.88	62.5	66.5	23	27.5	30.37	27.19	12.56	23.56	16.06
810	93.75	277.65	270.92	114.71	0.42525	0.0108	0.024	1038.1	74.21	88.76	74.7	13.88	62.5	66.5	23	27.5	30.37	27.25	12.63	23.62	16.12
828	91.92	277.03	271.54	114.1	0.42525	0.0108	0.0252	1051.79	73.88	89.74	74.7	13.88	62.5	66.5	23	27.5	30.44	27.31	12.63	23.69	16.25
846	93.14	280.09	272.15	115.32	0.5346	0.012	0.024	1088.94	74.86	88.76	74.86	13.94	62.5	66.5	23	27.5	30.44	27.31	12.63	23.69	16.25
864	93.14	278.26	270.92	114.71	0.4212	0.012	0.0264	1036.15	73.88	90.56	75.68	13.94	62.5	66.5	23	27.5	30.62	27.44	12.63	23.81	16.31
882	92.53	275.2	267.26	114.71	0.4131	0.0132	0.024	1022.46	72.41	85.82	73.23	14	63	66.5	23	27.5	30.19	27.25	11.25	23.62	16.37
900	93.14	275.81	270.31	115.32	0.4131	0.012	0.0228	1008.78	72.74	86.63	74.05	14.06	63	67	23	27.5	30.12	27.31	11.13	23.69	16.31
918	93.14	276.42	269.09	114.71	0.41715	0.012	0.0396	1034.19	73.88	88.92	75.52	14.06	63	67	23	27.5	30.19	27.31	11	23.69	16.37
936	92.53	277.03	269.09	112.27	0.4536	0.0108	0.03	1016.6	75.35	88.76	75.19	14.06	62.5	67	23	27.5	30.19	27.31	10.94	23.75	16.37
954	92.53	277.03	270.31	115.32	0.41715	0.012	0.0264	1045.92	73.56	89.9	74.54	14.06	63	67	23	27.5	30.19	27.31	10.94	23.81	16.44
972	91.92	274.59	270.31	114.1	0.4212	0.012	0.0288	1083.07	72.74	88.76	73.72	14.06	63	67	23	27.5	30.25	27.31	10.94	23.94	16.44
990	92.53	275.81	267.87	114.71	0.41715	0.0108	0.0288	1018.55	73.07	88.1	74.21	14.13	63	67	23	27.5	30.06	27.25	10.81	23.87	16.44
1008	93.14	276.42	271.54	116.54	0.46575	0.012	0.0276	1059.61	72.25	87.29	72.9	14.13	63	67	23	27.5	30.12	27.25	10.81	23.87	16.44
1026	92.53	277.65	269.7	114.71	0.486	0.012	0.0312	1002.92	73.23	87.45	74.7	14.13	63	67	23	27.5	30.19	27.31	10.81	23.75	16.37
1044	94.36	277.03	272.76	114.71	0.46575	0.0132	0.0264	1036.15	72.41	87.94	72.9	14.13	62.5	67	23	27.5	30.25	27.31	10.81	23.87	16.37
1062	93.14	273.98	266.65	114.71	0.41715	0.012	0.0288	1034.19	74.21	89.08	75.68	14.13	63	67	23	27.5	30.06	27.19	10.75	23.5	16.25
1080	93.14	275.2	267.87	114.71	0.41715	0.0108	0.0264	1010.73	72.08	89.08	75.03	14.13	63	67	23	27.5	30.12	27.19	10.81	23.75	16.31
1098	91.92	274.59	266.65	113.49	0.4455	0.012	0.0264	997.05	71.43	86.96	73.07	14.19	63	67	23	27.5	30	27.25	10.81	23.69	16.31
1116	91.92	274.59	266.04	113.49	0.4131	0.012	0.0252	1010.73	71.1	85.98	71.59	14.13	62.5	67	23	27	29.94	27.19	10.75	23.44	16.19
1134	91.92	274.59	267.87	114.1	0.48195	0.012	0.0264	1016.6	70.94	85.65	72.08	14.13	63	67	23	27	29.87	27.12	10.75	23.25	16.12
1152	92.53	276.42	269.7	115.32	0.43335	0.0108	0.0264	1042.02	72.08	88.1	73.56	14.13	63	67	23	27	29.94	27.12	10.75	23.25	16.06
1170	92.53	275.81	268.48	114.1	0.41715	0.0132	0.0276	1026.38	72.41	88.27	73.88	14.13	63	67	23	27.5	30.12	27.19	10.75	23.37	16.06
1188	92.53	275.2	267.87	114.71	0.41715	0.012	0.024	985.32	72.08	88.59	74.54	14.06	63	67	23	27.5	30.12	27.25	10.75	23.37	16.12
1206	93.14	274.59	268.48	114.71	0.4131	0.012	0.0252	1036.15	72.41	86.8	73.88	14.06	63	67	23	27.5	30.06	27.19	10.69	23.44	16.12
1224	87.03	275.2	268.48	114.71	0.4374	0.0108	0.0276	1036.15	73.56	88.92	75.35	14.06	63	67	23	27	30	27.19	10.69	23.5	16.19
1242	91.31	273.98	264.2	114.71	0.47385	0.0108	0.0312	1018.55	72.08	88.27	73.56	14.06	63	67	23	27	29.87	27.06	10.56	23.31	16.12
1260	93.14	278.26	269.7	115.32	0.4212	0.012	0.0312	1071.34	73.23	88.76	74.54	14.06	63	67	23	27	30.06	27.12	10.63	23.37	16.06
1278	91.92	275.81	267.87	114.71	0.41715	0.0132	0.0288	1043.97	71.92	87.45	73.72	14.06	63	67	23	27.5	30.19	27.25	10.63	23.44	16.06
1296	93.14	275.2	269.09	117.15	0.4212	0.0108	0.03	1043.97	72.58	87.45	73.88	14.06	63	67	23	27.5	30.19	27.25	10.63	23.5	16.12
1314	91.92	274.59	266.04	114.1	0.4374	0.012	0.036	997.05	72.25	87.94	72.9	14.06	63	67	23	27.5	30.12	27.19	10.63	23.5	16.19
1332	92.53	275.2	267.26	114.71	0.4779	0.012	0.0312	995.09	71.43	86.31	73.23	14.06	63	67	23	27.5	30	27.19	10.63	23.37	16.12
1350	92.53	275.2	267.87	114.1	0.48195	0.0132	0.0336	1038.1	72.41	87.45	74.37	14.06	63	67	23	27	30	27.19	10.5	23.31	16.12
1368	91.92	275.2	267.87	114.71	0.41715	0.012	0.036	1043.97	72.25	88.76	73.72	14.06	63	67	23	27.5	30.12	27.19	10.56	23.37	16.12
1386	92.53	273.98	267.87	114.71	0.4131	0.0108	0.0384	1006.82	70.94	86.8	72.25	14.06	63	67	23	27	30.06	27.19	10.56	23.37	16.12
1404	91.92	273.98	266.65	113.49	0.4131	0.012	0.036	977.5	70.94	87.29	72.25	14.06	63	67	23	27	30	27.19	10.5	23.31	16.06
1422	92.53	275.2	267.87	114.71	0.44145	0.0108	0.0324	1004.87	71.1	86.47	72.74	14	63	67	22.5	27	29.87	27.06	10.44	23.12	15.94
1440	90.09	273.37	267.26	114.1	0.4293	0.012	0.0324	1000.96	71.1	86.63	74.21	14	63	67	23	27	29.94	27.12	10.44	23.19	15.88
1458	93.75	277.03	269.7	114.71	0.4779	0.0108	0.0288	1020.51	72.9	87.29	74.54	14	63	67	22.5	27	30.06	27.12	10.44	23.19	15.88
1476	93.75	278.26	270.31	115.32	0.41715	0.012	0.0264	1020.51	73.56	90.56	74.54	13.94	63	67	23	27	30.12	27.25	10.5	23.25	15.94
1494	92.53	280.09	271.54	115.93	0.44955	0.012	0.0276	1026.38	74.54	91.21	76.17	13.94	63	67	23	27.5	30.31	27.31	10.56	23.37	16.06
1512	94.36	284.37	273.98	115.93	0.43335	0.0132	0.0288	1051.79	75.68	92.19	78.95	13.94	63	67	23	27.5	30.5	27.44	10.63	23.44	16.12
1530	91.92	280.09	271.54	115.93	0.44955	0.012	0.03	1061.56	74.86	90.56	76.83	13.94	63	67	23	28	30.69	27.5	10.75	23.69	16.37
1548	93.75	279.48	271.54	115.32	0.4212	0.012	0.0288	1036.15	74.37	90.23	77.15	14	62.5	67	23.5	28	30.62	27.56	10.81	23.81	16.44
1566	93.14	279.48	270.92	115.32	0.42525	0.0132	0.03	1014.64	74.37	90.39	76.66	14.06	63	67	23.5	28	30.62	27.5	10.81	23.87	16.5
1584	93.14	274.59	270.92	115.32	0.44955	0.012	0.0288	1012.69	73.39	89.41	76.99	14.13	63	67	23.5	28	30.62	27.56	10.81	23.81	16.5
1602	93.14	276.42	269.09	115.32	0.42525	0.012	0.03	1010.73	73.23	89.41	75.35	14.25	63	67	23	27.5	30.31	27.44	10.63	23.69	16.44
1620	93.14	277.03	269.09	115.32	0.42525	0.012	0.0312	1028.33	72.9	88.1	74.54	14.31	63	67	23	27.5	30.31	27.5	10.69	23.62	16.44
1638	93.75	278.87	269.7	115.32	0.43335	0.0108	0.0288	1026.38	75.03	90.56	77.15	14.31	63	67	23	27.5	30.44	27.5	10.75	23.81	16.5
1656	92.53	275.2	267.87	114.71	0.44145	0.0108	0.0336	987.27	73.23	89.25	74.05	14.31	63	67	23	27.5	30.44	27.56	10.75	23.87	16.56
1674	93.14	274.59	266.65	114.71	0.4536	0.012	0.03	1014.64	71.76	86.8	74.37	14.38	63	67	23	27.5	30.19	27.5	10.75	23.75	16.5
1692	94.97	275.2	267.26	114.71	0.43335	0.0144	0.0312	991.19	73.23	86.8	74.21	14.38	63	67	23	27.5	30.06	27.44	10.69	23.69	16.44
1710	93.14	274.59	266.04	114.71	0.4374	0.012	0.0324	1016.6	71.92	87.12	73.88	14.38	63	67	23	27.5	30	27.37	10.63	23.56	16.37
1728	94.36	273.98	266.04	114.1	0.4212	0.0132	0.0324	1020.51	71.1	85.49	74.05	14.38	63	67	23	27	29.94	27.31	10.56	23.44	16.25
1746	92.53	273.98	266.65	114.71	0.4293	0.012	0.0348	1032.24	71.43	85.65	73.72	14.38	63	67	23	27	29.81	27.31	10.56	23.31	16.12
1764	94.36	274.59	266.04	114.71	0.4131	0.012	0.0312	1081.11	71.92	87.12	74.7	14.31	63	67	22.5	27	29.81	27.31	10.5	23.25	16.06
1782	93.14	273.98	267.26	114.71	0.41715	0.0144	0.0312	1014.64	70.29	85.82	71.59	14.19	63	67	22.5	27	29.87	27.19	10.25	23.12	16
1800	93.14	275.2	269.09	114.71	0.4131	0.0132	0.0336	987.27	71.27	87.12	75.03	14.19	63	67	22.5	27	30	27.19	10.31	23.12	15.94
1818	93.14	274.59	271.54	114.1	0.4212	0.0132	0.0336	997.05	71.1	87.29	74.05	14.13	63	67	22.5	27.5	30.06	27.25	10.31	23.31	16
1836	92.53	276.42	266.65	114.71	0.41715	0.0132	0.0336	995.09	71.59	86.96	73.23	14.13	63	67	22.5	27	30	27.25	10.25	23.5	16.12
1854	93.75	276.42	269.09	114.71	0.41715	0.0144	0.0336	1018.55	71.92	87.61	75.19	14.06	63	67	22.5	27	30	27.19	10.19	23.5	16.19
1872	91.92	274.59	267.87	114.71	0.44145	0.012	0.0324	1002.92	70.61	86.14	72.25	14.06	63	67	23	27	30.06	27.19	10.25	23.44	16.12
1890	92.53	273.37	266.04	114.1	0.4131	0.012	0.0312	999	70.78	86.14	73.39	14.06	63	67	22.5	27	29.94	27.19	10.13	23.37	16.06
1908	93.14	271.54	265.43	114.71	0.4131	0.012	0.0312	993.14	70.29	85.82	72.41	14.06	62.5	67	22.5	27	29.81	27.12	10.06	23.25	16
1926	91.92	273.37	264.82	114.1	0.40905	0.012	0.0312	1006.82	69.96	85.49	71.92	14.06	62.5	67	22.5	27	29.75	27.06	10.06	23.12	15.94
1944	92.53	273.98	267.26	114.1	0.4131	0.0108	0.0324	995.09	70.12	86.96	73.07	14.06	62.5	67	22.5	27	29.69	27.06	10	23.06	15.88
1962	91.92	274.59	266.65	114.71	0.41715	0.012	0.0324	1042.02	70.45	86.31	71.59	13.94	62.5	67	22.5	27	29.75	27	9.88	22.94	15.69
1980	92.53	275.81	269.09	114.71	0.43335	0.0144	0.0384	1024.42	70.61	85.49	71.59	13.94	62.5	67	22.5	27	29.87	27	9.94	22.94	15.69
1998	93.14	278.87	269.7	115.32	0.4455	0.0144	0.0348	1069.38	74.05	88.59	74.37	13.88	62.5	67	22.5	27	30.12	27.12	9.94	23	15.75
2016	91.92	277.65	270.31	115.32	0.4212	0.012	0.0336	1010.73	72.58	88.92	74.37	13.88	62.5	67	22.5	27.5	30.31	27.25	10	23.06	15.81
2034	91.92	276.42	268.48	114.71	0.4374	0.012	0.0348	1022.46	70.94	86.8	71.59	13.88	62.5	67	22.5	27.5	30.25	27.25	10	23.12	15.88
2052	92.53	273.98	265.43	114.1	0.43335	0.012	0.0336	1008.78	70.61	86.14	73.07	13.88	62.5	67	22.5	27.5	30.19	27.19	10	23.06	15.88
2070	93.14	275.2	266.65	114.71	0.45765	0.012	0.0336	1014.64	72.58	89.25	75.35	13.88	62.5	67	23	27.5	30.06	27.19	10	23.25	15.94
2088	91.92	272.76	266.04	114.1	0.44955	0.012	0.0324	989.23	69.96	86.8	73.23	13.88	62.5	67	23	27	29.94	27.12	10	23.19	15.94
2106	93.14	274.59	267.87	114.71	0.43335	0.012	0.0348	999	71.27	87.29	72.58	13.88	62.5	67	22.5	27	29.87	27.12	9.94	23.06	15.94
2124	93.14	270.31	265.43	113.49	0.4293	0.012	0.0336	979.46	70.61	87.61	73.88	13.88	62.5	67	22.5	27	29.94	27.12	10	23.12	15.88
2142	91.92	271.54	269.09	113.49	0.4617	0.012	0.0336	991.19	69.63	84.51	72.41	13.88	62.5	66.5	22.5	27	29.62	26.94	9.94	23.19	15.88
2160	93.14	275.81	266.65	114.71	0.4131	0.012	0.0336	1045.92	70.29	85.49	71.92	13.88	62.5	66.5	22.5	27	29.62	26.94	9.88	23.12	15.81
2178	92.53	273.98	266.65	114.71	0.40905	0.012	0.0336	1008.78	71.27	88.27	74.37	13.88	62.5	66.5	22.5	27	29.75	27	9.94	23.19	15.81
2196	92.53	274.59	266.04	114.1	0.4131	0.012	0.0312	1010.73	70.94	86.8	74.37	13.88	62.5	66.5	22.5	27	29.81	27	9.94	23.19	15.81
2214	93.75	275.81	265.43	115.32	0.4617	0.0132	0.0312	1053.75	71.27	87.61	73.88	13.88	62.5	66.5	22.5	27	29.87	27	9.94	23.19	15.81
2232	93.75	277.03	267.87	114.71	0.41715	0.0132	0.0324	1036.15	72.9	88.76	75.35	13.88	62.5	66.5	22.5	27	30	27.12	10	23.25	15.88
2250	93.14	275.81	267.87	114.1	0.44145	0.012	0.0312	973.59	70.78	87.12	72.41	13.88	62.5	66.5	22.5	27.5	30	27.19	10	23.31	15.94
2268	91.92	277.03	269.7	115.32	0.4212	0.012	0.0288	1043.97	70.94	87.78	74.21	13.88	62.5	66.5	22.5	27	29.94	27.12	10	23.19	15.88
2286	94.36	280.09	272.76	114.1	0.4293	0.0132	0.0276	1079.16	73.56	89.41	74.37	13.88	62.5	66.5	23	27.5	30.19	27.19	10.06	23.31	15.94
2304	93.14	275.81	269.09	114.71	0.42525	0.0132	0.03	985.32	72.74	90.72	75.35	13.94	62.5	66.5	23	27.5	30.37	27.31	10.13	23.44	16
2322	93.14	276.42	268.48	114.71	0.4455	0.012	0.03	1010.73	70.94	86.14	73.88	13.94	62.5	66.5	23	27	29.94	27.19	9.94	23.37	16
2340	91.92	274.59	266.04	114.71	0.4131	0.0132	0.03	1006.82	71.76	87.61	74.05	14	62.5	66.5	23	27.5	30	27.19	10.06	23.44	16
2358	91.92	276.42	267.87	114.1	0.42525	0.012	0.0276	1030.29	70.61	87.29	73.39	14	62.5	66.5	23	27	29.87	27.12	10.06	23.44	16
2376	91.92	274.59	266.04	114.1	0.4131	0.012	0.0276	1014.64	70.29	87.12	73.23	14.06	62.5	66.5	23	27	29.87	27.12	10	23.37	16
2394	94.97	275.81	266.65	114.1	0.4131	0.012	0.03	983.36	70.29	85.33	71.43	14.06	62.5	66.5	23	27	29.81	27.12	10	23.31	15.94
2412	92.53	272.76	264.82	113.49	0.41715	0.012	0.0276	995.09	68.98	85.49	71.76	14.06	62.5	66.5	23	27	29.75	27.12	10	23.12	15.88
2430	93.14	271.54	263.59	114.1	0.40905	0.0132	0.03	991.19	69.8	85.65	72.25	14.06	62.5	66.5	22.5	27	29.62	27.06	9.94	23	15.75
2448	92.53	273.37	265.43	114.71	0.47385	0.0108	0.0312	1024.42	70.45	86.31	71.27	14.06	62.5	66.5	22.5	27	29.56	27	9.94	23	15.69
2466	92.53	273.98	266.65	114.1	0.4293	0.012	0.0288	1040.06	70.12	85.65	72.9	14	62.5	66.5	22.5	27	29.62	27	9.94	23	15.69
2484	93.14	273.98	266.04	114.71	0.4212	0.0108	0.0312	997.05	70.29	87.12	73.23	14	62.5	66.5	22.5	27	29.69	27	9.94	23.06	15.63
2502	93.14	272.76	266.04	114.1	0.43335	0.0132	0.03	989.23	69.96	84.67	73.39	13.94	62	66.5	22.5	27	29.62	26.94	9.88	22.94	15.56
2520	91.92	272.15	264.2	114.1	0.40905	0.0132	0.0264	971.64	69.96	85.33	70.94	13.88	62.5	66.5	22.5	27	29.62	26.94	9.88	23	15.56
2538	91.92	274.59	264.2	114.1	0.44145	0.0132	0.0312	997.05	68.82	88.59	71.1	13.88	62	66.5	22.5	27	29.56	26.94	9.88	22.87	15.5
2556	92.53	273.37	265.43	114.1	0.4131	0.012	0.03	1010.73	69.8	87.12	72.58	13.88	62	66.5	22.5	27	29.56	26.94	9.88	22.87	15.5
2574	94.97	272.76	264.82	115.93	0.4293	0.012	0.0336	1036.15	71.27	90.56	73.88	13.81	62	66.5	22.5	27	29.62	26.94	9.81	23.06	15.56
2592	96.2	273.98	266.04	116.54	0.486	0.012	0.0348	1002.92	71.76	87.94	74.54	13.88	62	66.5	22.5	27	29.69	26.94	9.94	23.31	15.69
2610	97.42	280.09	268.48	117.76	0.44145	0.012	0.0324	1104.57	72.9	89.58	75.19	13.88	62	66.5	22.5	27	29.75	27	10	23.31	15.69
2628	96.81	273.37	265.43	116.54	0.45765	0.0132	0.036	1018.55	71.76	87.78	71.43	13.81	62	66.5	23	27	29.94	27.06	10.13	23.31	15.75
2646	95.59	273.37	265.43	116.54	0.45765	0.012	0.0372	1047.88	70.29	87.12	72.74	13.88	62	66.5	23	27	29.81	27.06	10.13	23.19	15.75
2664	96.81	272.76	258.71	116.54	0.4293	0.012	0.0336	1004.87	71.27	87.12	72.9	13.94	62	66.5	23	27	29.75	27.06	10.13	23.19	15.81
2682	97.42	273.98	266.04	117.15	0.4374	0.0108	0.0336	1030.29	71.1	87.29	72.74	14	62	66	22.5	27	29.69	27	10.19	22.94	15.81
2700	96.81	274.59	267.26	117.76	0.4698	0.012	0.0336	1030.29	71.92	88.43	74.37	14.06	62	66	23	27	29.75	27.06	10.25	23.06	15.81
2718	97.42	275.2	267.87	118.37	0.4374	0.012	0.0324	1016.6	72.08	88.92	75.19	14.06	62	66	23	27	29.87	27.12	10.31	23.25	15.94
2736	93.75	276.42	269.09	115.32	0.4212	0.012	0.0312	1016.6	72.08	89.08	75.19	14.19	61.5	66	23	27.5	29.94	27.12	10.31	23.37	16.06
2754	93.14	276.42	266.65	114.71	0.44955	0.0132	0.0336	989.23	70.61	86.63	72.41	14.19	61.5	66	23	27.5	29.94	27.19	10.25	23.37	16.12
2772	93.14	277.65	270.31	114.1	0.41715	0.0108	0.0312	1047.88	71.27	88.27	72.9	14.19	61.5	66	23	27	29.94	27.12	10.19	23.25	16.12
2790	93.75	279.48	271.54	115.32	0.41715	0.0108	0.03	1045.92	71.76	88.1	73.88	14.25	61.5	66	23	27.5	30.12	27.25	10.19	23.25	16.06
2808	93.14	277.65	272.15	115.32	0.4212	0.012	0.036	1043.97	72.58	89.74	75.35	14.25	61.5	66	23	27.5	30.37	27.31	10.19	23.37	16.19
2826	94.36	278.87	272.15	115.32	0.42525	0.012	0.036	1028.33	73.07	88.27	75.35	14.31	61.5	66	23	27.5	30.44	27.44	10.25	23.37	16.19
2844	93.14	280.7	269.09	114.1	0.41715	0.012	0.0348	1006.82	72.08	88.59	74.7	14.31	61.5	66	23	27.5	30.37	27.44	10.25	23.5	16.25
2862	92.53	275.2	266.04	114.71	0.4455	0.012	0.0336	1012.69	70.61	85.98	72.08	14.38	61.5	66	23	27.5	29.87	27.25	10.13	23.06	16
2880	93.14	275.81	267.87	114.71	0.4374	0.0144	0.0336	1022.46	70.78	86.14	73.39	14.38	62	66	23	27	29.87	27.25	10.06	22.94	15.94
2898	93.14	274.59	266.65	114.71	0.4131	0.0108	0.036	1028.33	70.78	86.8	75.19	14.31	62	66	23	27	29.94	27.25	10.13	22.94	15.88
2916	92.53	274.59	266.65	114.1	0.4131	0.0108	0.0372	997.05	71.1	87.45	74.05	14.31	62	66	23	27	29.94	27.25	10.13	23.06	15.88
2934	113.91	275.2	269.09	115.32	0.4131	0.012	0.0336	1010.73	71.76	87.78	74.37	14.25	62	66	23	27	29.94	27.25	10.13	23.25	15.94
2952	91.92	275.81	267.87	115.32	0.41715	0.012	0.0324	1002.92	71.27	86.8	74.7	14.25	62	66	23	27	29.94	27.25	10.19	23.25	15.94
2970	93.75	274.59	267.87	114.71	0.4131	0.0108	0.0348	954.04	71.27	86.8	72.08	14.25	62	66	23	27.5	29.87	27.19	10.19	23.25	15.94
2988	93.14	279.48	270.92	115.93	0.4293	0.012	0.0348	1045.92	72.08	88.59	73.23	14.19	62	66	23	27	29.94	27.25	10.19	23.19	15.94
3006	93.14	277.65	270.92	115.32	0.42525	0.0132	0.036	1032.24	72.9	88.27	75.35	14.19	62	66	23	27.5	30.12	27.31	10.19	23.19	16
3024	93.75	281.31	273.37	116.54	0.42525	0.0156	0.0336	1083.07	73.72	90.39	75.35	14.19	62	66	23	27.5	30.37	27.44	10.31	23.44	16.12
3042	93.75	274.59	268.48	114.71	0.4455	0.012	0.036	1034.19	70.94	86.96	73.07	14.25	62	66.5	23	27.5	30.12	27.37	10.31	23.44	16.25
3060	94.36	275.81	271.54	115.32	0.41715	0.012	0.0336	1010.73	71.76	87.94	74.86	14.25	62	66.5	23	27.5	30.12	27.37	10.25	23.5	16.25
3078	92.53	277.65	269.09	115.32	0.486	0.012	0.0372	1040.06	71.1	87.45	73.88	14.31	62	66.5	23	27.5	30.19	27.44	10.31	23.5	16.19
3096	91.92	274.59	267.26	115.32	0.46575	0.0132	0.0372	1004.87	71.76	87.78	75.03	14.31	62.5	66.5	23	27.5	30.12	27.44	10.31	23.5	16.19
3114	94.36	277.03	268.48	114.71	0.48195	0.012	0.0324	1020.51	71.92	87.29	74.7	14.31	62.5	66.5	23	27.5	30.06	27.37	10.25	23.56	16.25
3132	93.75	275.81	269.09	114.1	0.41715	0.0132	0.0348	1012.69	71.1	87.29	73.23	14.31	62.5	66.5	23	27.5	30.12	27.44	10.25	23.56	16.25
3150	94.36	276.42	267.87	114.71	0.47385	0.012	0.0336	989.23	70.78	87.29	72.9	14.31	62.5	66.5	23	27.5	30.06	27.37	10.25	23.56	16.25
3168	94.36	274.59	267.87	114.71	0.4131	0.0144	0.0348	1004.87	70.45	86.31	72.74	14.38	62.5	66.5	23	27.5	30	27.37	10.19	23.44	16.19
3186	97.42	275.2	266.65	115.32	0.41715	0.012	0.0348	1047.88	70.78	86.47	73.56	14.38	62.5	66.5	23	27	29.94	27.31	10.13	23.37	16.12
3204	93.14	275.2	269.09	115.32	0.41715	0.012	0.0348	1016.6	70.45	86.63	72.74	14.31	62.5	66.5	23	27	29.94	27.31	10.19	23.37	16.12
3222	93.75	275.81	268.48	114.71	0.4131	0.012	0.036	997.05	71.1	87.45	72.41	14.25	62.5	66.5	23	27.5	30.12	27.37	10.19	23.31	16.06
3240	93.75	277.03	269.09	114.71	0.4212	0.0108	0.0336	1047.88	72.41	88.76	75.84	14.25	62.5	66.5	23	27.5	30.06	27.37	10.19	23.31	16.12
3258	90.7	275.2	267.87	114.71	0.4779	0.012	0.0348	1012.69	70.45	87.94	74.05	14.31	62.5	66.5	23	27.5	30.19	27.37	10.19	23.37	16.12
3276	93.14	273.98	267.26	114.71	0.41715	0.0108	0.0348	1008.78	70.78	87.61	73.23	14.25	62.5	66.5	23	27.5	30.06	27.31	10.19	23.37	16.12
3294	93.75	277.03	269.09	115.32	0.486	0.0132	0.0348	1000.96	71.59	87.61	74.54	14.25	62.5	67	23	27.5	30.12	27.31	10.19	23.37	16.12
3312	92.53	275.2	261.76	114.71	0.44955	0.012	0.0372	1002.92	70.94	87.45	72.25	14.25	62.5	67	23	27.5	30.12	27.31	10.19	23.31	16.12
3330	92.53	273.37	266.04	114.71	0.4131	0.0144	0.0348	975.54	69.96	87.29	72.08	14.25	62.5	67	23	27.5	30.06	27.31	10.19	23.25	16.06
3348	93.14	274.59	267.26	114.71	0.4131	0.0132	0.036	1063.52	69.31	85.82	73.07	14.25	62.5	66.5	23	27.5	29.94	27.25	10.13	23.12	16
3366	92.53	272.76	266.04	115.32	0.46575	0.012	0.0324	1020.51	71.1	87.12	74.54	14.25	62.5	67	23	27	29.94	27.25	10.13	23.06	15.94
3384	93.75	274.59	266.04	114.71	0.4131	0.012	0.036	997.05	69.63	85.98	71.76	14.19	62.5	67	23	27	29.87	27.19	10.13	23.06	15.88
3402	93.14	276.42	267.87	114.71	0.4698	0.0144	0.036	1040.06	70.29	86.8	73.23	14.06	62.5	67	22.5	27	29.94	27.19	10.06	23.06	15.81
3420	93.14	275.2	269.09	115.32	0.44955	0.0108	0.0384	1010.73	71.1	88.1	73.39	14.06	62.5	67	23	27.5	30.06	27.25	10.13	23.19	15.88
3438	93.14	275.81	269.09	114.1	0.4779	0.0132	0.0384	1010.73	71.59	87.94	73.56	14.06	62.5	67	23	27.5	30	27.19	10.13	23.31	15.94
3456	93.14	276.42	267.87	115.32	0.41715	0.012	0.0384	1002.92	72.25	89.41	75.52	14.06	62.5	67	23	27.5	30	27.19	10.06	23.37	16.06
3474	93.14	275.81	267.87	114.1	0.43335	0.0132	0.036	999	70.61	87.29	72.58	14.06	62.5	67	23	27.5	30.06	27.25	10.13	23.5	16.06
3492	93.14	273.98	266.65	114.71	0.4131	0.0108	0.0384	1006.82	69.63	86.14	72.41	14.06	62.5	67	23	27.5	30	27.25	10.06	23.37	16.06
3510	93.14	276.42	267.26	114.71	0.4131	0.012	0.036	1038.1	71.43	86.47	71.92	14.06	62.5	67	23	27	29.94	27.19	10.06	23.25	15.94
3528	93.14	273.98	266.04	114.71	0.4536	0.012	0.0372	1004.87	69.63	86.14	71.92	14.06	62.5	67	22.5	27	29.87	27.19	10	23.19	15.88
3546	92.53	272.15	266.65	115.32	0.40905	0.0144	0.036	965.77	69.47	87.45	71.92	14.06	62.5	67	22.5	27	29.81	27.12	9.94	23.12	15.88
3564	93.75	273.98	266.04	114.71	0.4455	0.012	0.0384	999	69.31	84.83	71.59	14.06	62.5	67	22.5	27	29.75	27.06	9.94	23	15.81
3582	91.31	275.81	268.48	114.71	0.41715	0.012	0.0312	1012.69	70.94	87.78	73.07	13.94	62.5	67	23	27.5	30.19	27.19	9.94	23.19	15.81
3600	93.75	281.92	270.31	115.93	0.41715	0.0144	0.0324	1061.56	72.74	89.25	75.19	14	62.5	67	23	27.5	30.25	27.25	10	23.25	15.94
3618	93.14	276.42	267.87	115.32	0.4698	0.0132	0.0324	1014.64	70.61	88.27	73.56	14	62.5	67	23	27.5	30.31	27.31	10.06	23.25	16
3636	93.75	278.87	269.09	115.32	0.4212	0.012	0.0312	1022.46	72.08	87.45	74.21	14	62.5	67	23	27.5	30.25	27.31	10.06	23.25	16.06
3654	93.14	280.09	270.92	115.93	0.45765	0.0108	0.0336	1063.52	73.72	90.07	75.68	14	62.5	66.5	23	27.5	30.44	27.44	10.06	23.44	16.19
3672	93.14	277.03	269.7	115.32	0.41715	0.0132	0.0336	1012.69	72.25	89.9	74.86	14.06	62.5	66.5	23	27.5	30.5	27.5	10.19	23.62	16.25
3690	93.14	275.81	267.87	113.49	0.45765	0.0132	0.0336	1024.42	70.12	86.96	72.74	14.13	62.5	66.5	23	27.5	30.37	27.5	10.13	23.5	16.31
3708	93.75	275.2	266.65	114.71	0.41715	0.012	0.0336	1000.96	70.61	86.8	73.72	14.13	62.5	67	23	27.5	30.19	27.37	10.13	23.37	16.19
3726	93.14	275.81	268.48	116.54	0.41715	0.012	0.0324	1012.69	70.94	86.63	72.58	14.19	62.5	67	23	27.5	30.06	27.31	10.06	23.25	16.12
3744	92.53	275.2	267.87	115.32	0.50625	0.0132	0.0312	1000.96	70.12	86.47	71.92	14.19	62.5	67	23	27.5	30	27.31	10	23.25	16.06
3762	93.14	272.15	267.87	114.71	0.4212	0.012	0.0312	1000.96	71.1	87.12	73.23	14.13	62.5	67	23	27	29.87	27.12	9.88	23.19	15.94
3780	93.14	275.2	267.26	114.71	0.41715	0.012	0.0348	987.27	69.47	86.31	71.43	14.13	62	67	22.5	27	29.81	27.12	9.88	23.12	15.88
3798	93.75	275.2	267.87	115.32	0.45765	0.0108	0.0324	1049.83	71.1	88.92	74.21	14.13	62	67	22.5	27	29.87	27.12	9.88	23.12	15.88
3816	93.14	273.98	273.98	115.32	0.49005	0.012	0.0348	991.19	71.1	86.96	73.07	14.13	62.5	67	22.5	27.5	30	27.19	10	23.25	15.88
3834	93.14	274.59	266.65	114.71	0.4617	0.0108	0.036	997.05	69.8	86.31	71.59	14.13	62.5	67	22.5	27	30	27.25	10	23.12	15.88
3852	93.75	275.2	267.87	114.71	0.41715	0.012	0.0348	991.19	70.78	86.8	72.58	14.06	62.5	67	23	27.5	29.94	27.19	10	23.19	15.88
3870	93.14	273.98	267.87	115.32	0.4941	0.0132	0.0312	1016.6	69.47	86.47	72.58	14.06	62.5	67	23	27	29.94	27.19	10	23.19	15.88
3888	93.14	261.15	266.65	114.1	0.4131	0.012	0.0348	1020.51	69.96	86.31	72.08	14.06	62.5	67	22.5	27	29.94	27.19	9.94	23.25	15.88
3906	93.75	276.42	267.87	115.32	0.42525	0.012	0.0348	999	70.29	86.47	72.74	14.06	62.5	67	23	27	29.87	27.19	9.94	23.25	15.88
3924	94.36	276.42	268.48	114.71	0.4131	0.0108	0.0372	1020.51	69.8	86.8	71.59	14.06	62.5	67	23	27	30	27.19	9.94	23.19	15.88
3942	93.14	272.15	265.43	114.71	0.40905	0.0144	0.0312	1000.96	68.33	84.83	70.94	14	62.5	67	22.5	27	29.69	27.06	9.81	22.94	15.69
3960	92.53	272.15	266.04	114.71	0.40905	0.0108	0.03	1016.6	69.63	85.98	72.25	14	62.5	67	22.5	27	29.69	27	9.81	22.94	15.63
3978	91.31	273.37	265.43	114.71	0.40905	0.0108	0.0348	1016.6	69.63	85.65	72.25	14	62.5	67	22.5	27	29.69	27	9.81	22.87	15.56
3996	92.53	272.76	265.43	113.49	0.40905	0.0132	0.0348	1012.69	68.49	84.67	71.59	13.94	62.5	66.5	22.5	27	29.62	27	9.75	22.81	15.5
4014	94.36	275.2	266.04	114.71	0.4131	0.0108	0.0336	987.27	70.12	85.65	72.74	13.94	62.5	66.5	22.5	27	29.69	26.94	9.75	22.87	15.44
4032	97.42	275.2	267.26	114.71	0.42525	0.0108	0.0348	985.32	69.96	87.29	73.07	13.94	62	66.5	22.5	27	29.75	27	9.75	23	15.56
4050	93.14	275.81	267.26	115.32	0.4131	0.012	0.036	1034.19	70.12	86.8	73.56	13.88	62.5	66.5	22.5	27	29.81	27	9.81	23.06	15.63
4068	93.75	275.2	267.26	114.71	0.4293	0.012	0.0348	1002.92	70.61	86.96	73.72	13.88	62.5	66.5	22.5	27	29.87	27.06	9.81	23.06	15.69
4086	91.92	272.76	266.04	114.71	0.4374	0.012	0.0348	1000.96	69.63	86.31	72.41	13.88	62	66.5	22.5	27	29.87	27.06	9.88	23.19	15.75
4104	91.92	273.37	265.43	114.71	0.4698	0.012	0.036	961.86	69.14	86.47	71.92	13.88	62	66.5	22.5	27	29.81	27	9.88	23.25	15.81
4122	93.14	273.37	264.82	114.71	0.44955	0.012	0.036	959.9	68.33	84.18	70.78	13.88	62	66.5	22.5	27	29.62	26.87	9.75	22.94	15.63
4140	93.14	272.15	264.82	114.1	0.45765	0.0108	0.0336	1006.82	68.49	86.31	71.76	13.88	62.5	66.5	22.5	27	29.62	26.87	9.69	22.87	15.63
4158	93.14	274.59	265.43	114.71	0.4941	0.012	0.0336	1002.92	67.83	85.49	71.43	13.88	62.5	66.5	22.5	27	29.62	26.94	9.75	22.75	15.56
4176	90.7	274.59	267.26	114.71	0.49005	0.0132	0.0336	1022.46	69.8	86.47	72.41	13.88	62.5	66.5	22.5	27	29.69	26.94	9.75	22.75	15.56
4194	93.14	277.03	269.09	115.32	0.44145	0.0132	0.0348	1010.73	69.8	86.96	73.07	13.88	62.5	66.5	22.5	27	29.87	27	9.81	22.81	15.56
4212	93.75	275.2	267.87	114.1	0.42525	0.012	0.0348	997.05	71.43	88.92	74.54	13.81	62.5	66.5	22.5	27	30	27.06	9.88	23	15.63
4230	92.53	271.54	267.87	114.1	0.42525	0.012	0.0348	1008.78	70.61	88.43	73.72	13.81	62.5	66.5	22.5	27	29.94	27.06	9.94	23.06	15.75
4248	92.53	274.59	267.87	114.1	0.4131	0.0132	0.0384	993.14	70.78	87.78	74.21	13.81	62.5	66.5	22.5	27	29.81	27.06	9.88	23.06	15.81
4266	93.14	274.59	266.04	114.71	0.46575	0.012	0.0348	979.46	70.45	86.8	72.58	13.81	62.5	66.5	22.5	27	29.94	27.12	9.88	23	15.81
4284	90.7	275.81	267.87	115.93	0.41715	0.012	0.036	989.23	71.1	88.27	73.39	13.81	62.5	66.5	22.5	27	29.81	27.06	9.88	22.94	15.75
4302	93.14	278.87	272.15	115.32	0.4779	0.0108	0.036	1022.46	71.59	88.76	72.74	13.81	62.5	66.5	23	27.5	30.25	27.25	9.94	23.19	15.94
4320	94.36	280.09	273.37	115.93	0.42525	0.0132	0.036	1053.75	71.76	89.25	75.68	13.88	62.5	66.5	23	27.5	30.44	27.37	10	23.19	16
4338	94.36	281.31	272.76	115.93	0.42525	0.0108	0.0336	1055.7	73.39	89.74	75.68	13.94	62	66.5	23	27.5	30.62	27.44	10.13	23.19	16
4356	93.75	278.26	270.92	115.32	0.44955	0.0108	0.0336	1024.42	72.74	88.59	75.35	13.94	62	66.5	23	27.5	30.62	27.5	10.19	23.19	16.06
4374	93.75	278.87	270.31	114.71	0.4293	0.012	0.0348	950.13	72.08	89.25	74.54	14	62	66.5	23	27.5	30.5	27.5	10.13	23.19	16.06
4392	93.75	280.09	261.76	117.15	0.42525	0.012	0.0324	1034.19	73.72	90.72	76.01	14.06	62	66.5	23	27.5	30.56	27.56	10.06	23.31	16.19
4410	93.14	278.26	269.09	115.32	0.4212	0.012	0.036	1024.42	72.41	89.41	75.19	14.06	62.5	66.5	23	28	30.69	27.62	10.13	23.5	16.25
4428	93.75	277.65	271.54	115.93	0.4212	0.0144	0.0372	1012.69	73.07	88.76	74.37	14.06	62.5	66.5	23	27.5	30.5	27.56	10.06	23.56	16.25
4446	93.14	277.03	270.31	114.71	0.44955	0.012	0.0372	1083.07	72.08	89.25	75.19	14.13	62.5	66.5	23	27.5	30.44	27.56	10	23.5	16.25
4464	91.92	275.81	268.48	115.32	0.41715	0.0108	0.0324	1000.96	71.76	88.1	73.39	14.19	62.5	66.5	23	27.5	30.37	27.5	9.94	23.5	16.25
4482	93.75	273.37	266.65	114.71	0.4131	0.0108	0.0324	987.27	70.61	87.45	72.58	14.19	62.5	66.5	23	27.5	30	27.31	9.88	23.37	16.06
4500	93.14	273.37	267.26	114.1	0.4293	0.012	0.0336	997.05	68.98	86.31	72.41	14.19	62.5	67	23	27	29.87	27.25	9.81	23.31	16
4518	93.14	273.37	266.65	115.32	0.41715	0.0108	0.0312	1002.92	69.8	85.98	73.07	14.25	62.5	67	23	27	29.81	27.25	9.75	23.19	15.94
4536	92.53	273.98	266.65	114.71	0.4374	0.0132	0.0336	1006.82	70.12	86.63	74.05	14.19	62.5	67	22.5	27	29.87	27.25	9.75	23.12	15.88
4554	92.53	275.81	268.48	115.32	0.43335	0.012	0.0312	1008.78	69.63	86.31	72.08	14.19	62.5	67	23	27	29.87	27.25	9.75	23.19	15.88
4572	92.53	274.59	267.87	115.32	0.4131	0.0108	0.0336	1012.69	69.47	85.98	72.58	14.19	62.5	67	23	27	29.94	27.25	9.75	23.12	15.81
4590	93.14	273.98	267.26	114.1	0.44145	0.0144	0.036	999	69.8	85.65	71.76	14.19	62.5	67	23	27	29.94	27.19	9.69	23	15.81
4608	92.53	275.2	267.87	115.32	0.48195	0.0108	0.0336	977.5	69.63	85.98	71.76	14.13	62.5	67	22.5	27	29.81	27.19	9.63	22.94	15.75
4626	93.14	276.42	272.15	115.32	0.52245	0.012	0.0336	1032.24	71.1	87.78	74.54	14.13	62.5	67	22.5	27	29.87	27.19	9.63	22.94	15.75
4644	97.42	277.65	269.7	115.93	0.4212	0.0108	0.0372	1049.83	72.08	88.43	73.39	14.13	62.5	67	23	27.5	30.12	27.31	9.63	23.19	15.81
4662	93.14	273.98	267.26	112.27	0.4131	0.012	0.0348	1012.69	69.96	87.12	73.72	14.06	62.5	67	23	27.5	30.06	27.25	9.63	23.25	15.94
4680	93.14	273.98	266.04	115.32	0.4131	0.0108	0.0348	979.46	69.96	86.31	72.58	14.06	62.5	67	23	27	29.94	27.25	9.56	23.25	15.94
4698	93.75	274.59	266.04	114.71	0.4131	0.0108	0.03	1012.69	69.96	86.63	71.76	14.06	62.5	67	23	27	29.87	27.19	9.56	23.19	15.88
4716	92.53	273.98	266.04	114.1	0.4617	0.0132	0.0336	975.54	68.16	86.8	71.92	14.06	62.5	67	23	27	29.81	27.19	9.5	23.19	15.81
4734	92.53	273.37	265.43	115.32	0.45765	0.0108	0.0336	997.05	69.96	85.82	73.88	14.06	62.5	67	22.5	27	29.81	27.12	9.5	23.06	15.75
4752	92.53	275.2	268.48	115.32	0.4698	0.0132	0.0324	1047.88	70.12	87.61	73.23	14.13	62.5	67	22.5	27	29.81	27.12	9.5	23.25	15.81
4770	92.53	275.2	267.26	114.71	0.41715	0.0144	0.0324	1014.64	69.14	86.47	71.1	14.06	62.5	67	22.5	27	29.94	27.12	9.5	23.19	15.81
4788	93.14	275.2	267.87	114.71	0.4212	0.012	0.0336	1028.33	69.63	86.96	73.39	14.06	62.5	67	22.5	27	29.94	27.19	9.44	23.12	15.75
4806	92.53	277.03	269.09	117.15	0.43335	0.0144	0.036	1016.6	70.12	87.29	75.35	14.06	62.5	67	22.5	27	29.94	27.12	9.5	23.25	15.81
4824	93.75	274.59	266.65	115.32	0.4293	0.0108	0.0348	1004.87	69.14	85.82	71.27	14.06	62.5	67	23	27.5	30	27.19	9.56	23.19	15.81
4842	92.53	277.65	269.09	115.32	0.41715	0.012	0.0372	987.27	71.1	88.27	74.86	14	62.5	66.5	22.5	27.5	30.25	27.25	9.5	23	15.69
4860	93.14	275.81	268.48	115.32	0.42525	0.0132	0.0348	1008.78	70.29	87.45	72.9	14	62.5	66.5	22.5	27.5	30.25	27.25	9.5	23.12	15.75
4878	94.97	277.03	269.7	115.93	0.4212	0.012	0.0348	1016.6	71.27	88.76	73.39	14.06	62.5	66.5	23	27.5	30.25	27.25	9.5	23.12	15.81
4896	94.36	278.87	271.54	115.93	0.4374	0.0144	0.0336	1040.06	71.27	89.58	73.88	14.06	62.5	67	23	27.5	30.44	27.37	9.63	23.25	15.88
4914	92.53	277.03	270.31	115.32	0.42525	0.012	0.0348	1075.25	71.92	88.76	75.35	14	62.5	66.5	23	27.5	30.5	27.44	9.63	23.31	15.94
4932	97.42	277.65	265.43	115.93	0.42525	0.012	0.0324	1036.15	71.43	87.94	74.37	14.06	62.5	66.5	23	27.5	30.44	27.44	9.63	23.37	16
4950	93.75	278.26	269.09	115.32	0.49815	0.012	0.0348	1038.1	71.76	88.59	74.37	14.06	62.5	66.5	23	27.5	30.44	27.44	9.63	23.44	16.06
4968	93.75	278.26	270.31	115.93	0.42525	0.012	0.0324	1010.73	71.76	88.76	73.39	14.06	62.5	66.5	23	27.5	30.5	27.44	9.69	23.5	16.12
4986	94.36	279.48	271.54	115.93	0.4212	0.0156	0.036	1000.96	71.27	87.45	73.23	14.13	62.5	67	23	27.5	30.5	27.5	9.63	23.56	16.12
5004	91.92	277.03	269.7	114.71	0.41715	0.0132	0.0336	1016.6	70.45	86.8	72.9	14.13	62.5	67	23	27.5	30.5	27.5	9.63	23.56	16.12
5022	94.36	280.7	271.54	116.54	0.42525	0.0108	0.0384	1032.24	73.39	90.39	77.32	14.19	62.5	67	23	27.5	30.69	27.62	9.75	23.62	16.31
5040	93.14	277.65	270.31	115.32	0.46575	0.012	0.036	1055.7	71.92	88.27	74.21	14.25	62.5	67	23.5	27.5	30.69	27.56	9.75	23.75	16.37
5058	93.14	275.2	267.87	114.71	0.4779	0.0144	0.0336	938.4	71.1	86.8	73.23	14.25	62.5	67	23	27.5	30.56	27.56	9.75	23.69	16.31
5076	93.75	276.42	270.31	115.32	0.4698	0.012	0.036	1024.42	70.78	88.1	74.7	14.25	62.5	67	23	27.5	30.37	27.5	9.69	23.62	16.25
5094	93.75	275.81	269.7	115.93	0.4131	0.012	0.0324	1002.92	70.78	89.74	74.37	14.31	62.5	67	23	27.5	30.37	27.44	9.63	23.75	16.25
5112	93.14	274.59	267.87	115.32	0.4131	0.012	0.036	1014.64	70.78	87.94	73.56	14.31	62.5	67	23	27.5	30.31	27.44	9.63	23.75	16.25
5130	93.14	275.81	267.26	114.71	0.4455	0.012	0.0348	1004.87	69.96	86.8	71.59	14.31	62.5	67	23	27.5	30.19	27.37	9.63	23.75	16.19
5148	93.14	275.2	267.26	115.32	0.41715	0.012	0.0348	1004.87	70.29	85.98	72.74	14.31	62.5	67	23	27.5	30.19	27.37	9.56	23.56	16.12
5166	93.75	273.98	264.82	114.71	0.41715	0.0132	0.0324	993.14	70.78	87.45	73.23	14.38	62.5	67	23	27.5	30.12	27.31	9.56	23.56	16.06
5184	93.75	275.2	266.65	115.32	0.44145	0.0108	0.0348	999	70.94	84.83	71.59	14.31	62.5	67	23	27	30.06	27.25	9.5	23.37	15.94
5202	93.14	277.03	269.09	115.93	0.4374	0.0108	0.036	1032.24	70.61	87.78	73.88	14.19	62.5	67	23	27.5	30.06	27.19	9.44	23.25	15.81
5220	93.75	275.81	267.26	115.32	0.46575	0.0108	0.0336	1018.55	69.96	86.31	71.76	14.19	62.5	67	23	27.5	30.12	27.19	9.5	23.31	15.88
5238	93.14	275.2	267.87	114.71	0.40905	0.012	0.0348	1020.51	68.82	85.98	71.76	14.19	62.5	67	23	27.5	30.19	27.25	9.5	23.25	15.81
5256	91.31	275.2	268.48	115.32	0.4941	0.012	0.036	991.19	69.31	85.98	72.74	14.13	62.5	67	23	27.5	30.06	27.19	9.5	23.06	15.75
5274	93.75	264.82	267.26	115.93	0.4293	0.0132	0.0348	1020.51	69.96	87.61	73.07	14.13	62.5	67	23	27.5	30.06	27.19	9.44	23.12	15.75
5292	92.53	273.98	266.65	115.32	0.48195	0.0108	0.036	993.14	69.63	87.78	73.07	14.13	62.5	67	23	27.5	30.06	27.19	9.44	23.25	15.81
5310	94.36	275.81	267.87	115.93	0.41715	0.0132	0.0384	1032.24	70.78	88.1	73.56	14.13	62.5	67	23	27.5	30.06	27.19	9.44	23.31	15.81
5328	93.14	275.2	268.48	115.93	0.4536	0.0132	0.0396	995.09	69.63	87.12	72.41	14.06	62.5	67	23	27.5	30.06	27.12	9.5	23.37	15.81
5346	93.14	275.2	267.87	114.71	0.42525	0.012	0.0336	1016.6	68.98	85.98	71.76	14.06	62.5	67	23	27	30.06	27.12	9.5	23.25	15.81
5364	93.14	274.59	266.04	114.71	0.49005	0.0108	0.036	991.19	69.14	86.14	71.92	14.06	62.5	67	23	27	30	27.12	9.44	23.19	15.75

## Sheet: Run5
Time (s)	P1 (PSIa)	P2 (PSIa)	P3 (PSIa)	P4 (PSIa)	Power 1 (kW)	Power 2 (kW)	Power 3 (kW)	F1 (mL/min)	HR 1 (%)	HR 2 (%)	HR 3 (%)	T1 (°C)	T2 (°C)	T3 (°C)	T4 (°C)	T5 (°C)	T6 (°C)	T7 (°C)	T8 (°C)	T9 (°C)	T10 (°C)
0	93.14	276.42	266.65	115.32	0.4536	0.0132	0.0264	1088.94	68.65	74.21	45.77	14	62	66	22	26.5	29.69	26.56	13.25	28.44	16.69
18	92.53	273.98	264.82	114.1	0.40905	0.012	0.0264	1063.52	52.8	74.7	44.3	14.06	62	66	22	26.5	29.69	26.62	13.25	28.12	16.81
36	96.81	275.2	264.82	115.32	0.40905	0.012	0.0264	1069.38	54.27	74.54	45.11	14.06	62.5	66	22	26.5	29.56	26.62	13.25	28.19	16.81
54	92.53	272.76	264.2	114.71	0.40905	0.012	0.024	1024.42	54.43	74.54	46.91	14.06	62.5	66	22	26.5	29.62	26.62	13.25	27.81	16.94
72	92.53	275.2	264.2	114.71	0.49005	0.012	0.024	1085.02	54.27	74.37	47.24	14.06	62.5	66	22	26.5	29.56	26.62	13.25	27.5	17.06
90	93.75	273.37	263.59	114.71	0.40905	0.012	0.0228	1063.52	54.59	73.88	46.09	14.06	62.5	66	22	26.5	29.5	26.62	13.25	27.62	17
108	94.97	273.37	262.37	114.1	0.4212	0.012	0.0228	1083.07	55.41	74.7	47.73	14.06	62.5	66	22	26.5	29.44	26.56	13.19	27.37	17.12
126	93.75	273.98	264.2	115.32	0.4455	0.012	0.0252	1047.88	53.78	74.54	44.3	14.06	62.5	66	22	26.5	29.37	26.56	13.19	27.69	17
144	93.14	273.37	264.2	114.71	0.41715	0.0132	0.0252	1069.38	54.1	75.68	46.75	14.13	62	66	22	26.5	29.44	26.56	13.19	27.62	17
162	93.14	271.54	259.93	115.32	0.405	0.012	0.0252	1047.88	54.1	74.05	46.58	14.13	62	66.5	22	26.5	29.37	26.5	13.25	27.62	17
180	93.14	272.15	261.76	114.71	0.4131	0.012	0.0228	1038.1	53.12	74.37	45.11	14.06	62	66	22	26.5	29.31	26.31	13.06	27.94	16.87
198	93.14	272.76	259.32	114.71	0.4293	0.012	0.0216	1042.02	53.78	73.88	44.62	14.13	62	66.5	22	26.5	29.31	26.31	13.13	28.06	16.75
216	93.14	270.92	262.37	115.32	0.4779	0.012	0.024	1051.79	54.76	74.7	46.09	14.06	62	66	22	26.5	29.31	26.31	13.13	27.87	16.81
234	95.59	272.76	262.98	115.32	0.40905	0.0144	0.0228	1071.34	54.43	75.19	46.75	14.06	62	66	22	26.5	29.31	26.31	13.13	28	16.75
252	93.75	272.15	263.59	114.71	0.40905	0.012	0.0228	1071.34	53.61	74.86	45.93	14.13	62	66	22	26.5	29.25	26.31	13.13	28.19	16.69
270	93.75	274.59	264.2	115.93	0.40905	0.0132	0.024	1067.43	53.61	73.23	44.62	14.06	62	66	22	26.5	29.31	26.31	13.13	28.31	16.75
288	93.75	271.54	262.98	114.71	0.405	0.0132	0.0264	1024.42	53.94	74.7	45.28	14.13	62	66	22	26.5	29.37	26.37	13.19	28.19	16.81
306	92.53	268.48	262.37	114.71	0.4131	0.012	0.0252	1104.57	53.94	74.7	44.13	14.13	62	66	22	26.5	29.37	26.37	13.13	28.31	16.69
324	92.53	271.54	260.54	114.71	0.405	0.012	0.024	1043.97	53.78	74.21	44.46	14.13	62	66	22	26.5	29.31	26.31	13.13	28.06	16.81
342	93.75	272.76	263.59	115.32	0.40905	0.012	0.024	1094.8	54.27	75.35	45.28	14.06	62	66	22	26.5	29.31	26.31	13.13	28.06	16.81
360	93.14	273.37	262.37	115.32	0.405	0.0144	0.0216	1069.38	53.45	74.86	44.62	14.06	61.5	66	22	26.5	29.37	26.25	13	28.37	16.62
378	93.75	272.15	260.54	114.71	0.4131	0.012	0.0228	1061.56	53.94	74.86	45.77	14.06	61.5	66	22	26.5	29.37	26.25	13	28.12	16.69
396	94.36	272.76	262.37	115.32	0.40905	0.0132	0.0228	1067.43	52.31	73.39	42.66	14.13	61.5	66	22	26.5	29.37	26.25	13	28.19	16.69
414	93.75	273.37	263.59	115.32	0.41715	0.0132	0.024	1077.2	53.45	74.7	43.81	14.06	62	66	22	26.5	29.31	26.25	12.94	28.5	16.62
432	93.14	272.76	263.59	115.32	0.42525	0.012	0.0228	1079.16	53.94	73.72	44.3	14.06	62	66	22	26.5	29.37	26.25	13	28.12	16.81
450	93.14	273.37	262.98	114.71	0.40905	0.012	0.0252	1108.48	53.78	73.88	44.62	14.06	62	66	22	26.5	29.37	26.31	13.06	27.94	16.87
468	94.36	274.59	263.59	115.32	0.43335	0.012	0.0228	1061.56	53.94	74.21	44.79	14.06	62	66	22	26.5	29.37	26.31	13.06	28	16.81
486	93.14	272.76	263.59	114.71	0.43335	0.012	0.0228	1034.19	53.94	75.19	44.62	14.13	62	66	22	26.5	29.37	26.31	13.13	28.06	16.75
504	93.75	273.37	261.76	114.71	0.405	0.012	0.0228	1022.46	53.29	74.05	43.97	14.13	62	66	22	26.5	29.37	26.31	13.13	28.25	16.69
522	96.2	273.37	262.98	115.32	0.405	0.012	0.024	1079.16	51.65	73.72	42.17	14.13	62	66	22	26.5	29.31	26.31	13.06	28.37	16.69
540	93.14	271.54	261.76	114.71	0.48195	0.012	0.0252	1069.38	53.12	73.72	44.13	14.06	62	66	22	26.5	29.31	26.31	13	28.56	16.56
558	92.53	272.76	262.98	114.71	0.4212	0.012	0.0228	1071.34	54.27	74.54	46.42	14.06	61.5	66	22	26.5	29.31	26.25	13	28.31	16.69
576	93.14	272.76	267.26	114.1	0.4698	0.0132	0.0228	1049.83	53.61	73.72	45.28	14.06	61.5	66	22	26.5	29.31	26.25	13	28.25	16.81
594	93.14	272.15	264.82	115.32	0.40905	0.012	0.0252	1014.64	52.8	74.21	44.13	14.06	61.5	66	22	26.5	29.31	26.25	13	28.31	16.87
612	93.75	272.15	266.65	115.32	0.4131	0.0132	0.0228	1045.92	53.12	73.72	43.81	14.06	61.5	66	22	26.5	29.31	26.31	13	28.19	16.81
630	93.14	269.09	263.59	115.93	0.41715	0.012	0.0228	1077.2	51.98	74.21	43.81	14.06	61.5	66	22	26.5	29.31	26.25	12.94	28.31	16.75
648	93.75	272.15	258.71	115.32	0.405	0.012	0.0228	1042.02	54.27	74.7	45.93	14.06	61.5	66	22	26.5	29.31	26.25	12.94	28.19	16.75
666	93.75	273.37	263.59	115.32	0.405	0.0132	0.0228	1030.29	53.45	74.37	45.77	14.06	61.5	66	22	26.5	29.31	26.25	13	28.19	16.75
684	93.75	273.37	262.98	115.32	0.40905	0.0132	0.0228	1108.48	53.29	74.37	44.46	14.13	61.5	66	22	26.5	29.31	26.31	13	28.37	16.69
702	93.14	272.15	262.37	115.32	0.405	0.012	0.0228	1024.42	53.61	74.86	44.95	14.13	61.5	66	22	26.5	29.31	26.31	13	28.56	16.62
720	93.14	272.76	262.37	114.71	0.41715	0.012	0.0228	1053.75	52.8	72.9	42.83	14.06	61.5	66	22	26.5	29.31	26.19	12.94	28.5	16.56
738	93.14	272.76	263.59	114.71	0.40905	0.012	0.0264	1018.55	52.47	73.56	42.01	14.06	61.5	66	22	26.5	29.25	26.19	12.94	28.62	16.56
756	93.14	271.54	261.15	114.71	0.405	0.012	0.0264	1090.89	51.82	73.07	41.68	14.06	61.5	66	22	26.5	29.31	26.25	12.94	28.81	16.56
774	93.75	271.54	262.37	114.71	0.42525	0.0132	0.0264	1057.66	52.14	73.72	42.33	14.06	61.5	66	22	26.5	29.25	26.19	12.94	28.81	16.62
792	96.2	273.37	262.37	114.1	0.4779	0.0144	0.024	1075.25	52.63	73.56	43.32	14.06	61.5	66	22	26.5	29.25	26.19	12.94	28.5	16.69
810	94.97	272.76	262.98	114.71	0.41715	0.012	0.0264	1038.1	52.8	72.9	42.99	14.06	61.5	66	22	26.5	29.25	26.19	12.88	28.06	16.81
828	93.75	272.76	261.15	114.71	0.405	0.0132	0.024	1083.07	53.29	74.54	45.6	14.06	61.5	66	22	26.5	29.31	26.19	12.88	27.94	16.94
846	93.75	272.15	261.76	114.71	0.405	0.0132	0.0228	1043.97	53.12	74.21	43.81	14.06	61.5	66	22	26.5	29.25	26.19	12.88	27.81	17
864	93.14	270.31	260.54	115.32	0.405	0.012	0.0264	1030.29	52.8	72.74	44.3	14.06	61.5	66	22	26.5	29.25	26.19	12.88	28.06	16.87
882	94.36	272.15	261.76	114.71	0.40905	0.012	0.024	1073.29	51.98	73.72	43.48	14.13	61.5	66	22	26.5	29.25	26.12	12.88	28	16.81
900	93.75	270.92	261.15	114.71	0.405	0.012	0.0252	1075.25	52.14	74.37	43.64	14.06	62	66	21.5	26.5	29.19	26.06	12.81	27.94	16.69
918	94.97	275.81	262.37	115.93	0.405	0.0132	0.0252	1090.89	54.1	74.21	46.26	14.06	61.5	66	21.5	26.5	29.19	26.06	12.81	27.75	16.87
936	93.75	272.76	260.54	114.71	0.405	0.012	0.0228	1083.07	53.45	75.03	44.79	14.06	61.5	66	21.5	26.5	29.19	26.12	12.81	27.81	16.87
954	93.75	271.54	261.15	114.71	0.405	0.012	0.0228	1059.61	52.63	75.68	43.81	14.06	61.5	66	22	26.5	29.25	26.12	12.81	28	16.75
972	93.75	273.37	262.37	115.32	0.4698	0.012	0.0228	1061.56	52.63	73.88	42.66	14.06	61.5	66	22	26.5	29.25	26.12	12.81	28.19	16.69
990	93.75	273.37	264.82	115.93	0.4536	0.012	0.0276	1061.56	53.61	74.7	44.62	14.06	61.5	66	22	26.5	29.25	26.12	12.81	28.25	16.62
1008	93.75	273.37	262.98	115.32	0.4293	0.012	0.0228	1075.25	53.12	75.35	44.95	14.06	61.5	66	22	26.5	29.31	26.12	12.81	28.31	16.62
1026	93.75	272.15	261.76	115.32	0.405	0.012	0.0264	1040.06	51.82	73.72	43.15	14.06	61.5	66	22	26.5	29.31	26.12	12.81	28.31	16.62
1044	93.14	272.15	261.76	115.32	0.405	0.012	0.0228	1040.06	52.96	74.86	44.79	14.06	61.5	66	22	26.5	29.25	26.12	12.81	28.44	16.62
1062	93.14	272.15	262.37	115.32	0.40905	0.012	0.03	1067.43	52.47	73.88	44.62	14.06	61.5	66	22	26.5	29.25	26.12	12.81	28.19	16.69
1080	93.75	272.76	264.2	115.32	0.43335	0.012	0.0216	1042.02	52.96	74.21	45.28	14.06	61.5	66	22	26.5	29.19	26.12	12.81	28.12	16.81
1098	92.53	273.98	264.82	115.93	0.405	0.012	0.0252	1055.7	53.78	73.39	45.11	14.06	61.5	66	22	26.5	29.25	26.19	12.81	27.94	16.94
1116	93.75	271.54	262.37	114.71	0.40095	0.0144	0.0228	1047.88	52.63	75.68	44.62	14.06	61.5	66	22	26.5	29.37	26.25	12.81	28.06	16.87
1134	94.36	272.15	261.76	115.32	0.405	0.012	0.0228	1043.97	52.8	74.37	42.83	14.06	61.5	66	22	26.5	29.31	26.19	12.81	28.37	16.75
1152	93.75	270.31	258.71	115.32	0.4698	0.0132	0.0252	1008.78	52.96	74.37	43.97	14.06	61.5	66	22	26.5	29.25	26.19	12.81	28.5	16.62
1170	92.53	272.15	262.37	114.71	0.44145	0.012	0.0264	1059.61	53.29	73.72	45.77	14.06	61.5	66	21.5	26.5	29.19	26.19	12.88	28.25	16.75
1188	93.14	273.37	262.37	114.71	0.4131	0.012	0.0216	1075.25	52.63	74.37	42.66	14.06	61.5	66	21.5	26.5	29.25	26.19	12.81	28.44	16.75
1206	94.36	272.76	262.37	115.32	0.405	0.0144	0.024	1038.1	53.61	74.21	45.77	14.06	61.5	66	21.5	26.5	29.31	26.19	12.81	28.25	16.81
1224	93.14	272.76	272.76	115.32	0.40905	0.0132	0.0252	1067.43	52.96	73.72	44.79	14.06	61.5	66	21.5	26.5	29.25	26.25	12.81	27.81	16.94
1242	93.75	272.15	262.37	115.32	0.4131	0.0132	0.0228	1055.7	52.47	73.72	44.3	14.06	61.5	66	21.5	26.5	29.31	26.25	12.81	28	16.81
1260	93.75	271.54	262.37	115.32	0.405	0.012	0.0252	1032.24	52.96	75.03	44.62	14	61.5	66	21.5	26.5	29.25	26.19	12.75	28.31	16.69
1278	93.75	270.31	261.15	115.32	0.43335	0.012	0.024	1057.66	53.29	74.7	44.13	14.06	61.5	66	21.5	26.5	29.25	26.19	12.75	28.5	16.69
1296	92.53	272.15	262.98	115.32	0.40905	0.012	0.024	1053.75	52.8	73.07	44.13	14.06	61.5	66	21.5	26.5	29.25	26.19	12.81	28.19	16.69
1314	90.7	271.54	261.76	115.32	0.405	0.012	0.024	1049.83	51.82	73.56	41.52	14.06	62	66	21.5	26.5	29.25	26.19	12.88	28.31	16.62
1332	94.97	272.15	261.15	115.32	0.43335	0.0132	0.0252	1051.79	52.31	73.56	44.13	14.06	62	66	22	26.5	29.25	26.19	12.81	28	16.75
1350	93.75	272.76	262.98	115.32	0.40905	0.0144	0.024	1102.62	52.96	75.03	43.97	14.06	62	66	21.5	26.5	29.25	26.19	12.88	28.12	16.81
1368	93.75	279.48	262.37	114.71	0.40905	0.012	0.0228	1067.43	53.12	74.54	44.62	14.06	62	66	21.5	26.5	29.37	26.25	12.88	28.19	16.75
1386	90.7	272.76	261.15	114.71	0.405	0.012	0.0228	1075.25	52.14	74.37	42.83	14.06	62	66	22	26.5	29.25	26.25	12.81	28.56	16.69
1404	93.75	273.37	262.37	115.32	0.405	0.012	0.0228	1088.94	52.96	75.03	44.79	14.13	62	66	22	26.5	29.25	26.19	12.81	28.31	16.81
1422	93.14	272.15	262.98	114.71	0.4131	0.012	0.024	1075.25	52.8	74.21	44.46	14.06	61.5	66	22	26.5	29.25	26.25	12.81	28.56	16.75
1440	92.53	272.15	262.37	115.32	0.405	0.0132	0.0228	1042.02	51.65	73.72	42.66	14.06	61.5	66	21.5	26.5	29.19	26.12	12.69	28.19	16.81
1458	96.81	271.54	261.15	115.32	0.405	0.0132	0.0228	1057.66	51.98	73.07	44.46	14.13	61.5	66	22	26.5	29.25	26.12	12.75	28.06	16.81
1476	92.53	270.92	262.37	115.32	0.405	0.0144	0.0216	1073.29	53.12	73.07	44.79	14.06	61.5	66	22	26.5	29.19	26.12	12.75	28.12	16.75
1494	93.75	272.76	261.76	115.32	0.41715	0.0144	0.024	1022.46	53.29	73.72	44.46	14.06	61.5	66	21.5	26.5	29.19	26.12	12.75	27.94	16.81
1512	93.75	270.92	262.37	115.32	0.42525	0.012	0.0252	1077.2	53.12	74.37	44.79	14.06	61.5	66	21.5	26.5	29.25	26.19	12.69	28	16.81
1530	94.36	272.76	262.37	115.32	0.40905	0.012	0.0228	1059.61	52.8	74.05	42.66	14.06	61.5	66	21.5	26.5	29.31	26.19	12.69	28.12	16.69
1548	93.75	273.98	262.98	114.71	0.40095	0.012	0.0276	1049.83	51.98	73.23	43.32	14.06	62	66	21.5	26.5	29.25	26.19	12.69	28.31	16.62
1566	93.14	270.31	261.15	114.71	0.4698	0.0132	0.0228	1038.1	52.31	73.07	43.48	14.06	62	66	21.5	26.5	29.25	26.19	12.75	28.19	16.75
1584	93.75	272.15	263.59	115.32	0.46575	0.0132	0.0228	1079.16	52.47	73.72	43.97	14.06	62	66	21.5	26.5	29.25	26.19	12.75	28.31	16.69
1602	93.14	270.92	261.76	114.71	0.42525	0.0144	0.0228	1040.06	51.49	73.56	42.66	14.06	62	66	21.5	26.5	29.19	26.19	12.81	28.19	16.75
1620	100.47	266.04	256.87	120.82	0.46575	0.012	0.024	1120.21	52.8	73.56	42.5	14	62	66	21.5	26	28.87	26.06	12.75	28.06	16.69
1638	101.08	267.87	259.93	120.82	0.4374	0.0132	0.0252	1079.16	53.12	73.39	45.11	14.13	62	66	21.5	26	28.81	26	12.75	27.94	16.75
1656	101.08	270.92	258.1	118.37	0.46575	0.0132	0.0264	1063.52	51.98	74.7	42.5	14.13	62	66	21.5	26	28.75	26	12.69	28.12	16.75
1674	101.7	264.82	257.48	120.21	0.4374	0.012	0.0252	1129.99	54.27	74.86	44.79	14.13	61.5	66	21.5	26	28.69	26	12.63	28	16.81
1692	99.86	267.87	258.1	120.82	0.46575	0.0144	0.024	1124.13	53.61	73.72	43.97	14.19	61.5	66	21.5	26	28.62	25.94	12.56	27.75	16.94
1710	101.7	269.7	256.87	120.21	0.4455	0.012	0.0264	1040.06	52.63	74.21	43.64	14.25	61.5	65.5	21.5	26	28.62	25.94	12.5	27.75	17.06
1728	101.08	269.7	256.87	118.37	0.44145	0.012	0.0264	1043.97	51.98	75.19	43.32	14.25	61	65.5	21.5	26	28.56	25.94	12.5	27.94	16.94
1746	102.92	264.82	256.26	117.76	0.486	0.012	0.0228	1057.66	52.63	73.72	42.99	14.31	61	65.5	21.5	26	28.44	25.94	12.5	28.19	16.94
1764	101.08	265.43	256.87	119.6	0.44955	0.012	0.0252	1053.75	52.96	73.56	41.35	14.38	61	65.5	21.5	26	28.44	25.87	12.44	28.25	16.87
1782	100.47	264.82	257.48	119.6	0.4374	0.0132	0.0228	1108.48	55.08	73.23	43.15	14.44	61	65	21.5	26	28.37	25.87	12.44	28.19	16.87
1800	103.53	264.82	256.26	120.21	0.44145	0.0132	0.0228	1110.44	53.61	73.88	45.11	14.56	60.5	64.5	21.5	26	28.31	25.75	12.31	27.81	16.94
1818	101.08	264.2	255.65	119.6	0.43335	0.0132	0.0252	1086.98	53.45	74.21	46.26	14.56	60	64.5	21.5	25.5	28.31	25.75	12.31	27.5	17.06
1836	100.47	269.09	258.71	120.21	0.49005	0.0132	0.024	1096.75	53.29	73.72	44.3	14.63	60	64.5	21.5	25.5	28.25	25.75	12.31	27.44	17.06
1854	99.25	265.43	257.48	119.6	0.4455	0.0132	0.0288	1032.24	52.63	73.72	43.48	14.69	60	64	21.5	26	28.25	25.75	12.31	27.31	17.06
1872	99.86	265.43	255.65	118.99	0.44145	0.012	0.024	1092.84	52.63	74.05	44.13	14.63	60	64	21.5	25.5	28.25	25.75	12.25	27.37	17.06
1890	100.47	266.65	258.1	119.6	0.4374	0.012	0.024	1096.75	53.12	73.72	44.95	14.63	59.5	64	21.5	26	28.25	25.75	12.25	27.62	17.06
1908	99.86	263.59	255.04	118.99	0.43335	0.012	0.0228	1077.2	53.45	73.88	44.79	14.69	59.5	64	21.5	25.5	28.25	25.75	12.25	27.25	17.19
1926	99.86	264.82	256.26	118.99	0.4374	0.012	0.024	1061.56	52.96	74.05	44.3	14.69	59.5	64	21.5	25.5	28.19	25.75	12.13	27.5	17.12
1944	100.47	264.82	256.26	116.54	0.4698	0.012	0.0252	1081.11	53.12	73.56	45.77	14.63	59.5	64	21.5	25.5	28.19	25.75	12.19	27.19	17.12
1962	101.7	265.43	256.26	119.6	0.53055	0.0132	0.0288	1114.35	52.8	74.54	44.46	14.63	59.5	63.5	21.5	25.5	28.25	25.75	12.13	27	17.25
1980	99.86	264.2	256.26	118.37	0.44145	0.0132	0.0228	1104.57	53.12	74.05	45.11	14.63	59	63.5	21.5	25.5	28.12	25.69	12.06	27.87	16.94
1998	100.47	263.59	257.48	119.6	0.4617	0.012	0.024	1067.43	52.47	73.72	44.79	14.63	59	63	21.5	25.5	28.12	25.69	12.13	27.56	17.06
2016	100.47	264.82	255.65	118.99	0.44955	0.012	0.0228	1081.11	52.47	73.07	43.48	14.69	59	63	21.5	25.5	28.12	25.69	12.06	27.75	17
2034	100.47	264.82	254.43	118.99	0.5022	0.0132	0.0252	1065.47	52.47	73.56	45.44	14.63	59	63	21.5	25.5	28.12	25.69	12.13	27.37	17.12
2052	99.86	266.04	256.87	118.37	0.4374	0.012	0.024	1106.53	53.45	74.05	44.95	14.69	58.5	63	21.5	25.5	28.19	25.69	12.06	27.37	17.19
2070	100.47	258.71	255.65	118.99	0.44145	0.012	0.0264	1096.75	52.63	74.05	43.48	14.63	58.5	63	21.5	25.5	28.12	25.75	12.06	27.69	17.06
2088	100.47	264.82	254.43	118.37	0.44145	0.012	0.0228	1110.44	52.63	72.9	42.99	14.69	58.5	63	21.5	25.5	28.12	25.69	12.06	27.69	17
2106	100.47	263.59	255.65	118.99	0.4455	0.012	0.0228	1147.59	54.1	74.37	46.91	14.63	58.5	63	21.5	25.5	28.06	25.69	12.06	27.37	17.19
2124	99.86	264.2	266.04	118.99	0.44145	0.012	0.0228	1100.66	53.12	72.41	45.44	14.63	58.5	62.5	21.5	25.5	28.06	25.69	12.06	27.31	17.25
2142	100.47	264.2	258.1	115.93	0.4293	0.0144	0.0228	1118.26	51.98	72.9	43.81	14.63	58.5	62.5	21.5	25.5	28.06	25.69	12.06	27.25	17.19
2160	99.25	264.82	256.26	118.37	0.4536	0.0168	0.024	1034.19	52.63	73.88	44.79	14.56	58.5	62.5	21.5	25.5	28.12	25.69	11.94	28.06	16.94
2178	99.25	265.43	255.04	118.99	0.4293	0.0144	0.0228	1036.15	52.8	73.72	42.33	14.63	58.5	62.5	21.5	25.5	28.12	25.69	12	28.19	16.87
2196	99.25	262.98	255.65	118.99	0.43335	0.0144	0.0228	1045.92	52.47	73.07	43.64	14.63	58.5	62.5	21.5	25.5	28.12	25.69	11.94	28.31	16.87
2214	100.47	264.2	255.65	118.99	0.5022	0.012	0.0288	1026.38	53.78	73.88	45.6	14.63	58.5	62.5	21.5	25.5	28.12	25.62	11.94	27.56	17.19
2232	100.47	265.43	256.87	118.99	0.47385	0.012	0.0228	1073.29	52.31	73.23	42.99	14.69	58.5	62.5	21.5	25.5	28.06	25.69	12	27.87	17.12
2250	99.86	264.2	254.43	118.99	0.4779	0.012	0.0228	1085.02	52.14	72.9	43.81	14.63	58	62.5	21.5	25.5	28.12	25.69	11.94	27.87	17.06
2268	101.08	262.98	255.65	118.37	0.4698	0.0132	0.0228	1112.4	51.82	74.21	42.17	14.63	58	62.5	21.5	25.5	28.12	25.69	11.94	27.81	17.06
2286	99.86	264.82	256.26	118.99	0.44145	0.012	0.0228	1088.94	53.29	72.58	44.13	14.63	58	62	21.5	25.5	28.12	25.69	11.94	27.94	17
2304	100.47	264.82	255.65	118.99	0.44145	0.0132	0.0228	1100.66	52.63	73.88	43.97	14.63	58.5	62	21.5	25.5	28.06	25.69	12	28.06	17
2322	100.47	264.2	255.65	120.82	0.50625	0.012	0.0228	1043.97	52.63	74.05	43.64	14.63	58	62	21.5	25.5	28.06	25.62	12	28.12	17
2340	98.64	264.82	256.26	119.6	0.43335	0.012	0.0228	1083.07	52.8	73.88	42.83	14.63	58	62	21.5	25.5	28.12	25.62	11.88	28	16.94
2358	99.86	263.59	254.43	118.37	0.4455	0.012	0.024	1090.89	52.47	73.88	44.46	14.63	58	62	21.5	25.5	28.12	25.69	11.88	27.87	16.94
2376	99.25	263.59	255.65	118.99	0.43335	0.0144	0.0228	1069.38	54.27	73.88	47.24	14.63	58	62	21.5	25.5	28.06	25.69	11.88	27.56	17.12
2394	99.86	265.43	256.26	119.6	0.43335	0.0132	0.024	1096.75	53.78	73.56	44.62	14.63	58	62	21.5	25.5	28.12	25.62	11.88	27.62	17.19
2412	97.42	263.59	255.04	118.37	0.4779	0.0132	0.0252	1073.29	52.96	75.19	46.42	14.63	58	62	21.5	25.5	28.12	25.69	11.88	27.12	17.44
2430	99.86	265.43	255.65	118.99	0.4374	0.0144	0.0228	1053.75	52.47	73.56	43.48	14.63	58	62	21.5	25.5	28.12	25.62	11.88	27.19	17.37
2448	99.25	264.82	255.65	118.99	0.43335	0.012	0.024	1116.31	53.12	74.05	44.46	14.63	58	62	21.5	25.5	28.06	25.62	11.88	27.37	17.25
2466	100.47	263.59	255.04	118.37	0.5184	0.012	0.0228	1045.92	52.63	73.72	45.11	14.63	58	62	21.5	25.5	28.06	25.69	11.88	27.25	17.31
2484	103.53	264.82	255.65	119.6	0.43335	0.0132	0.024	1059.61	53.61	73.72	43.81	14.69	58	62	21.5	25.5	28.06	25.62	11.88	27.56	17.19
2502	99.86	264.82	256.26	118.99	0.4455	0.012	0.0228	1112.4	53.12	73.88	44.13	14.63	58	62	21.5	25.5	28.06	25.62	11.81	27.87	17.06
2520	99.25	264.2	255.04	118.37	0.4617	0.012	0.0252	1022.46	52.31	73.88	44.13	14.63	58	62	21.5	25.5	28.06	25.62	11.81	27.25	17.31
2538	100.47	263.59	255.04	118.99	0.43335	0.0132	0.0228	1083.07	52.47	74.21	43.97	14.63	58	62	21.5	25.5	28.06	25.62	11.75	27.44	17.19
2556	99.86	262.98	255.04	118.99	0.43335	0.012	0.0252	1057.66	52.96	75.35	43.81	14.63	58	62	21.5	25.5	28	25.62	11.75	27.62	17.06
2574	100.47	263.59	254.43	118.99	0.5022	0.012	0.0264	1092.84	53.61	74.37	46.91	14.63	58	62	21.5	25.5	28	25.62	11.75	27.31	17.19
2592	101.08	265.43	256.87	119.6	0.43335	0.012	0.0228	1083.07	53.78	73.88	42.99	14.63	58	62	21.5	25.5	28	25.62	11.75	27.5	17.12
2610	99.86	264.82	255.65	119.6	0.4941	0.012	0.0216	1094.8	52.63	73.56	45.44	14.63	58	62	21.5	25.5	28.06	25.62	11.75	27.37	17.19
2628	100.47	264.2	255.65	117.76	0.43335	0.012	0.0252	1063.52	52.63	73.23	43.97	14.63	58	62	21.5	25.5	28.06	25.62	11.75	27.62	17.12
2646	100.47	262.98	255.04	118.37	0.5022	0.012	0.024	1026.38	52.8	72.74	44.3	14.63	58	62	21.5	25.5	28	25.62	11.75	27.87	17
2664	99.25	264.2	255.04	118.99	0.4698	0.0132	0.0228	1133.9	52.63	73.72	44.3	14.63	58	62	21.5	25.5	28.06	25.62	11.75	27.69	17.12
2682	99.25	264.2	256.26	119.6	0.4779	0.012	0.0276	1086.98	53.78	72.9	43.81	14.63	58	62	21.5	25.5	28	25.62	11.75	27.81	17.06
2700	100.47	264.2	253.82	118.99	0.44145	0.0144	0.024	1022.46	51.49	72.08	42.01	14.63	58	62	21.5	25.5	28.06	25.62	11.69	28.5	16.94
2718	99.86	264.82	255.65	118.99	0.48195	0.012	0.0228	1000.96	52.47	73.56	43.15	14.63	58	62	21.5	25.5	28.06	25.62	11.69	28.62	17
2736	99.86	264.82	255.65	120.21	0.46575	0.012	0.024	1075.25	53.29	73.56	42.99	14.63	58	62	21.5	25.5	28.06	25.62	11.69	28.56	17
2754	100.47	264.2	254.43	118.99	0.4536	0.0132	0.0228	1086.98	52.63	73.07	42.5	14.63	58	62	21.5	25.5	28.06	25.62	11.69	28.69	16.94
2772	99.86	264.2	254.43	117.76	0.43335	0.012	0.024	1040.06	53.12	73.72	45.44	14.63	58	62	21.5	25.5	28.12	25.62	11.69	28	17.12
2790	99.86	264.2	255.65	118.99	0.50625	0.012	0.0228	1161.27	53.61	74.21	46.91	14.63	58	62	21.5	25.5	28	25.56	11.69	27.81	17.25
2808	98.64	264.2	258.1	118.99	0.4536	0.012	0.0252	1088.94	53.61	73.72	43.48	14.63	58	62	21.5	25.5	28.06	25.62	11.75	28	17.12
2826	99.86	263.59	255.04	117.76	0.4374	0.0132	0.024	1126.08	52.8	73.88	44.3	14.63	58	62	21.5	25.5	28	25.62	11.69	28	17.06
2844	101.08	264.2	255.04	118.37	0.4293	0.012	0.0228	1061.56	52.14	73.88	46.09	14.63	58	61.5	21.5	25.5	28	25.62	11.69	27.69	17.19
2862	99.25	263.59	255.65	118.99	0.4293	0.012	0.0252	1096.75	52.47	72.74	44.79	14.63	58	62	21.5	25.5	28	25.62	11.69	27.31	17.25
2880	99.86	264.82	255.65	118.99	0.43335	0.012	0.024	1086.98	54.43	74.05	45.93	14.56	58	61.5	21.5	25.5	28	25.56	11.56	27.5	17.19
2898	98.64	266.04	255.04	117.76	0.4617	0.012	0.0252	1088.94	53.12	73.39	43.32	14.63	58	61.5	21.5	25.5	28.06	25.62	11.63	28.06	17.12
2916	99.25	264.2	254.43	118.99	0.43335	0.012	0.0228	1083.07	53.12	73.23	44.46	14.63	58	61.5	21.5	25.5	28.06	25.62	11.56	27.87	17.12
2934	99.86	264.2	256.26	119.6	0.44145	0.012	0.0228	1096.75	52.8	74.05	42.83	14.69	58	61.5	21.5	25.5	28.06	25.62	11.63	27.94	17.12
2952	101.08	264.2	255.65	119.6	0.53055	0.012	0.0228	1069.38	53.45	73.72	45.6	14.63	58	61.5	21.5	25.5	28.06	25.62	11.56	27.69	17.19
2970	99.86	264.2	256.26	118.99	0.4293	0.0132	0.024	1028.33	52.47	74.21	43.64	14.63	58	61.5	21.5	25.5	28.06	25.62	11.63	27.81	17.19
2988	99.25	259.32	259.32	118.99	0.4698	0.012	0.0228	1102.62	53.29	73.72	45.11	14.63	58	61.5	21.5	25.5	28	25.56	11.63	27.87	17.25
3006	99.86	258.1	255.65	118.99	0.44145	0.0144	0.0228	1073.29	52.63	73.23	43.97	14.63	58	61.5	21.5	25.5	28	25.56	11.56	27.69	17.19
3024	99.86	262.98	255.04	118.99	0.43335	0.012	0.0228	1045.92	53.61	73.56	43.97	14.63	58	61.5	21.5	25.5	28	25.56	11.56	28.12	17.06
3042	101.08	264.82	255.04	119.6	0.43335	0.012	0.0228	1067.43	53.29	72.9	44.13	14.63	58	61.5	21.5	25.5	28	25.56	11.56	28.06	17.06
3060	99.25	265.43	255.65	118.99	0.43335	0.012	0.0252	1053.75	52.14	72.9	41.84	14.56	58	61.5	21.5	25.5	28	25.56	11.44	28.31	16.94
3078	100.47	264.2	256.26	119.6	0.45765	0.012	0.0264	1038.1	53.29	73.72	43.48	14.63	58	61.5	21.5	25.5	28.06	25.62	11.5	28.19	16.94
3096	126.13	262.98	256.26	118.37	0.43335	0.012	0.0228	1086.98	53.45	72.9	44.79	14.63	58	61.5	21.5	25.5	28.06	25.62	11.5	28.19	16.94
3114	102.31	264.82	255.65	118.99	0.4536	0.012	0.0252	1061.56	52.47	72.74	42.17	14.63	58	61.5	21.5	25.5	28	25.62	11.5	27.94	17.06
3132	99.86	265.43	256.87	118.99	0.48195	0.012	0.0276	1040.06	51.98	73.23	42.17	14.63	58	61.5	21.5	25.5	28	25.62	11.44	28.25	17
3150	101.08	265.43	255.65	120.21	0.4293	0.012	0.024	1085.02	53.29	73.39	44.46	14.63	58	61.5	21.5	25.5	28.06	25.62	11.44	28.06	17
3168	99.25	264.82	255.04	118.99	0.4698	0.012	0.0252	1090.89	53.78	73.56	46.09	14.63	58	61.5	21.5	25.5	28.06	25.62	11.5	27.62	17.12
3186	99.25	262.98	254.43	118.37	0.43335	0.012	0.0288	1098.71	52.47	73.23	43.81	14.63	58	61.5	21.5	25.5	28.06	25.62	11.44	27.31	17.19
3204	99.86	264.2	254.43	118.99	0.4293	0.012	0.024	1069.38	52.63	73.23	43.15	14.63	58	61.5	21.5	25.5	28	25.62	11.44	27.62	17.12
3222	99.25	266.04	255.65	120.21	0.49815	0.012	0.0288	1061.56	51.82	71.92	42.33	14.63	58	61.5	21.5	25.5	28	25.62	11.44	27.87	17
3240	100.47	264.2	255.04	118.37	0.47385	0.012	0.0228	1075.25	52.14	74.21	43.64	14.56	58	61.5	21.5	25.5	28	25.56	11.38	27.5	17.19
3258	99.86	264.82	255.04	118.99	0.4374	0.012	0.024	1069.38	52.8	72.58	42.01	14.56	58	61.5	21.5	25.5	28	25.56	11.38	27.62	17.06
3276	100.47	266.65	255.04	118.37	0.43335	0.012	0.0252	1063.52	50.67	71.92	40.21	14.56	58	61.5	21.5	25.5	27.94	25.56	11.38	27.94	17
3294	100.47	262.98	255.04	119.6	0.43335	0.012	0.0228	1100.66	52.31	72.41	43.64	14.56	58	61.5	21.5	25.5	27.94	25.56	11.38	27.94	16.94
3312	99.86	264.2	264.82	119.6	0.4374	0.0144	0.0228	1069.38	51.98	72.41	42.66	14.56	58	61.5	21.5	25.5	27.94	25.56	11.38	27.81	17.06
3330	99.25	265.43	255.04	118.99	0.4374	0.012	0.0228	1094.8	52.47	73.88	44.13	14.56	58	61.5	21.5	25.5	27.94	25.56	11.44	27.81	17.06
3348	99.25	263.59	255.65	118.37	0.47385	0.012	0.0228	1083.07	51.65	72.08	41.19	14.56	58	61.5	21.5	25.5	27.94	25.56	11.38	27.81	17.06
3366	100.47	266.04	257.48	119.6	0.44145	0.012	0.024	1063.52	53.29	73.23	44.13	14.56	58	61.5	21.5	25.5	28	25.62	11.38	27.75	17.06
3384	99.86	266.04	255.65	118.99	0.4941	0.012	0.0276	1104.57	52.14	72.74	42.01	14.56	58	61.5	21.5	25.5	28.12	25.62	11.44	27.75	17.12
3402	99.86	264.2	259.32	118.99	0.49005	0.012	0.0228	1055.7	52.63	73.39	43.48	14.56	58	61.5	21.5	25.5	28	25.62	11.44	28.12	17
3420	99.25	264.2	255.65	119.6	0.4617	0.012	0.0228	1051.79	52.47	72.58	44.95	14.56	58	61.5	21.5	25.5	28	25.5	11.31	27.37	17.19
3438	99.86	263.59	254.43	119.6	0.43335	0.0132	0.0228	1073.29	53.29	73.72	43.81	14.56	58	61.5	21.5	25.5	28.06	25.56	11.31	27.31	17.12
3456	100.47	264.2	255.04	118.37	0.43335	0.0144	0.0228	1112.4	52.14	72.74	42.33	14.56	58	61.5	21.5	25.5	28.06	25.56	11.31	27.69	17
3474	99.25	264.82	254.43	118.37	0.44145	0.0144	0.0228	1077.2	53.45	73.56	46.42	14.56	58	61.5	21.5	25.5	28	25.56	11.31	27.44	17.12
3492	99.86	264.2	258.71	118.99	0.43335	0.012	0.0252	1065.47	52.47	72.9	42.33	14.56	58	61.5	21.5	25.5	28	25.56	11.31	27.31	17.25
3510	99.25	264.2	255.65	118.37	0.43335	0.012	0.0264	1036.15	52.47	73.23	42.83	14.56	58	61.5	21.5	25.5	28	25.56	11.31	27.75	17.06
3528	99.86	264.82	255.65	118.99	0.4617	0.0108	0.024	1129.99	52.31	73.39	43.48	14.56	58	61.5	21.5	25.5	28	25.56	11.31	27.94	17
3546	99.25	264.2	255.65	117.15	0.43335	0.012	0.0276	1090.89	52.8	73.23	44.62	14.56	58	61.5	21.5	25.5	28	25.56	11.31	27.87	17.06
3564	99.86	264.82	259.93	118.99	0.44145	0.012	0.024	1042.02	51.82	73.39	43.48	14.56	58	61.5	21.5	25.5	28	25.56	11.31	27.94	17.06
3582	99.86	264.2	253.82	118.99	0.43335	0.0144	0.024	1053.75	51.98	73.56	43.32	14.56	58	61.5	21.5	25.5	28	25.56	11.31	28	16.94
3600	100.47	262.98	254.43	118.99	0.46575	0.012	0.024	1102.62	52.47	72.9	43.81	14.56	58	61.5	21.5	25.5	27.94	25.5	11.25	27.69	17
3618	100.47	264.2	256.26	116.54	0.52245	0.0108	0.024	1081.11	52.8	73.39	43.15	14.5	58	61.5	21.5	25.5	28	25.5	11.25	27.87	17
3636	99.25	262.98	257.48	118.37	0.43335	0.012	0.024	1079.16	52.8	73.56	43.32	14.5	58	61.5	21.5	25.5	27.94	25.56	11.25	28.06	16.94
3654	99.86	267.87	255.65	118.37	0.46575	0.012	0.0228	1020.51	52.8	72.9	43.48	14.56	58	61.5	21.5	25.5	27.94	25.56	11.25	27.94	16.94
3672	99.86	268.48	256.26	118.37	0.43335	0.0132	0.0252	1057.66	53.12	73.56	43.81	14.5	58	61.5	21.5	25.5	27.94	25.56	11.25	27.75	17.06
3690	99.86	264.82	255.65	118.99	0.4617	0.0144	0.0228	1036.15	52.31	72.74	42.99	14.56	58	61.5	21.5	25.5	28	25.56	11.25	27.75	16.94
3708	101.7	267.26	255.65	118.37	0.43335	0.0132	0.0228	1040.06	52.14	73.07	43.32	14.56	58	61.5	21.5	25.5	28	25.56	11.25	27.62	17
3726	99.25	264.82	255.04	120.21	0.4536	0.012	0.0228	1067.43	52.31	73.07	43.64	14.56	58	61.5	21	25.5	27.94	25.56	11.25	27.56	17.06
3744	100.47	265.43	255.65	118.99	0.44145	0.012	0.024	1100.66	52.8	73.88	45.28	14.56	58	61.5	21.5	25.5	28	25.62	11.31	27.5	17.06
3762	101.08	266.04	256.26	119.6	0.43335	0.0144	0.0216	1034.19	52.96	73.88	45.28	14.56	58	61.5	21.5	25.5	28	25.56	11.31	27.37	17.06
3780	101.08	267.26	258.71	119.6	0.44145	0.012	0.0252	1018.55	53.78	73.56	45.28	14.5	58	61.5	21.5	25.5	28	25.56	11.25	27.69	17.06
3798	99.25	265.43	258.1	118.99	0.4455	0.012	0.024	1055.7	51.82	72.25	42.5	14.5	58	61.5	21.5	25.5	28.25	25.69	11.31	27.81	17
3816	100.47	265.43	255.04	118.99	0.43335	0.012	0.0228	1069.38	52.96	73.23	43.64	14.5	58	61.5	21.5	25.5	28.19	25.69	11.31	27.75	17.12
3834	99.25	263.59	255.65	118.99	0.43335	0.012	0.0228	1081.11	52.47	73.23	42.83	14.5	58	61.5	21.5	25.5	28.06	25.69	11.25	27.37	17.12
3852	101.7	264.2	256.26	118.99	0.44145	0.012	0.0228	1073.29	52.47	73.23	43.81	14.56	58	61.5	21.5	25.5	28.06	25.62	11.25	27.56	17.06
3870	99.86	263.59	254.43	119.6	0.43335	0.012	0.0228	1055.7	53.45	73.88	43.64	14.5	58	61.5	21.5	25.5	28.06	25.62	11.25	27.87	16.94
3888	94.36	262.98	258.71	118.99	0.4293	0.012	0.0264	1104.57	51.98	72.9	43.64	14.56	58	61.5	21.5	25.5	28	25.56	11.25	28	16.87
3906	100.47	264.82	255.65	117.76	0.43335	0.012	0.024	1092.84	53.12	74.21	45.44	14.5	58	61.5	21.5	25.5	28.06	25.56	11.25	27.81	17
3924	99.25	264.2	258.71	118.37	0.46575	0.012	0.0228	1047.88	52.47	73.23	44.3	14.5	57.5	61.5	21.5	25.5	28	25.62	11.25	27.87	16.94
3942	99.86	265.43	255.04	119.6	0.43335	0.012	0.0228	1092.84	52.96	73.72	44.3	14.56	57.5	61.5	21.5	25.5	28	25.56	11.25	27.75	17
3960	99.86	263.59	256.26	118.99	0.43335	0.012	0.0228	1128.03	52.31	72.74	43.32	14.5	58	61.5	21.5	25.5	27.94	25.56	11.25	28.12	16.94
3978	99.25	264.82	255.65	118.99	0.45765	0.012	0.024	1077.2	51.65	73.56	44.3	14.56	58	61.5	21.5	25.5	28	25.56	11.25	27.94	16.94
3996	101.08	264.82	255.65	119.6	0.4536	0.0132	0.0252	1063.52	53.45	74.05	43.97	14.5	57.5	61.5	21.5	25.5	28	25.56	11.19	27.62	17.06
4014	99.86	255.04	256.26	118.99	0.4455	0.012	0.0228	1085.02	51.98	72.74	41.35	14.5	57.5	61.5	21.5	25.5	28	25.56	11.19	27.94	17
4032	100.47	264.2	256.87	118.99	0.5103	0.012	0.024	1022.46	52.31	72.74	43.48	14.56	57.5	61.5	21.5	25.5	28	25.56	11.19	27.81	17
4050	106.58	263.59	255.04	118.99	0.4293	0.0132	0.0228	1057.66	51.16	73.56	43.64	14.5	57.5	61.5	21.5	25.5	28	25.56	11.25	27.75	17
4068	100.47	263.59	256.26	118.99	0.43335	0.012	0.0228	1069.38	50.83	72.58	42.33	14.5	57.5	61.5	21.5	25.5	28	25.56	11.25	27.94	16.94
4086	100.47	264.2	253.82	118.99	0.4698	0.012	0.0228	1051.79	51.49	73.07	41.19	14.5	57.5	61.5	21.5	25.5	27.94	25.56	11.25	28.31	16.81
4104	99.86	266.04	259.32	118.99	0.486	0.0132	0.0264	1022.46	52.47	73.39	44.62	14.5	57.5	61.5	21.5	25.5	28	25.56	11.19	28	16.87
4122	100.47	263.59	255.65	117.76	0.4536	0.0132	0.0228	1069.38	51.49	72.58	44.62	14.56	57.5	61.5	21.5	25.5	27.94	25.56	11.19	27.87	17
4140	99.25	264.82	255.65	118.99	0.43335	0.012	0.0228	1065.47	52.31	72.41	41.19	14.5	57.5	61.5	21.5	25.5	27.94	25.5	11.19	27.44	17.06
4158	99.86	264.82	255.04	118.99	0.43335	0.012	0.024	1108.48	51.82	73.07	41.68	14.5	57.5	61.5	21.5	25.5	28	25.56	11.19	27.94	16.94
4176	99.25	264.2	255.65	118.99	0.43335	0.012	0.0276	1049.83	50.83	73.07	41.68	14.5	57.5	61.5	21.5	25.5	27.94	25.56	11.13	28.06	16.94
4194	101.08	262.98	255.04	119.6	0.43335	0.012	0.0228	1071.34	51.49	72.58	41.84	14.5	57.5	61.5	21.5	25.5	28	25.56	11.19	28.06	16.87
4212	99.86	263.59	255.65	118.99	0.48195	0.012	0.0288	1073.29	51.82	72.9	41.19	14.5	57.5	61.5	21.5	25.5	27.94	25.56	11.19	28.19	16.87
4230	99.86	264.82	255.65	118.99	0.44145	0.012	0.024	1090.89	51.49	73.07	41.84	14.5	57.5	61.5	21.5	25.5	28	25.56	11.19	28.19	16.87
4248	99.86	265.43	256.26	118.37	0.4374	0.012	0.0228	1077.2	51.98	73.23	42.99	14.5	57.5	61.5	21.5	25.5	27.94	25.56	11.19	28.5	16.87
4266	100.47	264.82	256.87	118.37	0.43335	0.012	0.0252	1043.97	52.96	73.07	46.26	14.5	57.5	61.5	21.5	25.5	28	25.56	11.19	28	17
4284	100.47	264.82	255.65	118.99	0.43335	0.012	0.0252	1065.47	52.14	73.39	42.17	14.5	57.5	61.5	21.5	25.5	28	25.56	11.19	28	17
4302	99.86	263.59	255.65	118.99	0.48195	0.012	0.0252	1077.2	51.98	72.58	42.33	14.5	57.5	61.5	21.5	25.5	28	25.62	11.19	27.94	16.94
4320	101.08	265.43	255.04	118.37	0.4698	0.012	0.024	1053.75	51.82	73.07	43.32	14.44	57.5	61.5	21.5	25.5	28	25.56	11.13	27.62	17.06
4338	100.47	264.2	258.71	119.6	0.43335	0.0132	0.024	1075.25	51.98	74.54	44.79	14.5	57.5	61.5	21.5	25.5	27.94	25.56	11.13	27.62	17.06
4356	99.86	264.2	255.65	118.99	0.43335	0.0132	0.0252	1045.92	52.63	73.07	44.46	14.5	57.5	61.5	21.5	25.5	28	25.56	11.13	27.44	17.12
4374	100.47	264.2	255.04	118.99	0.48195	0.0156	0.0228	1071.34	50.67	72.25	40.86	14.5	58	61.5	21.5	25.5	28	25.56	11.19	27.75	17
4392	100.47	265.43	256.26	118.99	0.43335	0.012	0.0228	1063.52	52.31	73.39	45.44	14.56	58	61.5	21.5	25.5	28	25.56	11.19	27.81	16.94
4410	102.31	264.82	256.87	118.99	0.4374	0.012	0.024	1036.15	51.65	72.74	42.33	14.5	58	61.5	21.5	25.5	28.06	25.62	11.25	28	16.94
4428	99.25	264.82	255.65	118.99	0.43335	0.012	0.0228	1022.46	51.16	72.41	42.17	14.5	58	61.5	21.5	25.5	28	25.62	11.25	27.69	16.94
4446	101.7	264.2	255.65	120.21	0.4698	0.012	0.024	1069.38	53.61	72.41	43.32	14.5	58	61.5	21.5	25.5	28.06	25.56	11.25	27.69	16.94
4464	100.47	264.82	257.48	120.21	0.5103	0.0132	0.0264	1092.84	52.8	73.23	43.64	14.5	58	61.5	21.5	25.5	28.12	25.62	11.31	27.37	17.12
4482	100.47	266.04	256.26	119.6	0.486	0.012	0.0252	1038.1	52.96	73.56	43.81	14.5	58	61.5	21.5	25.5	28.12	25.62	11.25	27.25	17.12
4500	100.47	264.2	255.04	118.99	0.5103	0.012	0.024	1088.94	52.96	73.72	43.81	14.5	58	61.5	21.5	25.5	28	25.56	11.13	27.94	16.87
4518	99.25	265.43	255.65	118.99	0.43335	0.012	0.0216	1086.98	50.51	72.58	42.01	14.5	58	61.5	21.5	25.5	28	25.62	11.19	28.12	16.87
4536	104.14	265.43	255.65	119.6	0.44955	0.012	0.0264	1092.84	52.47	72.58	42.83	14.5	58	61.5	21.5	25.5	28	25.62	11.19	27.62	17
4554	99.86	264.2	258.71	118.37	0.43335	0.012	0.024	1118.26	51	72.74	42.66	14.5	58	61.5	21.5	25.5	28	25.62	11.13	28.25	17
4572	101.08	263.59	255.65	118.37	0.4374	0.012	0.0228	1083.07	51.82	72.25	41.52	14.5	57.5	61.5	21.5	25.5	27.94	25.62	11.13	28.56	16.87
4590	99.25	266.04	255.65	118.99	0.47385	0.012	0.0228	1092.84	50.83	72.41	41.03	14.5	57.5	61.5	21.5	25.5	27.94	25.56	11.19	28.75	16.81
4608	99.86	264.82	255.04	119.6	0.44145	0.012	0.0252	1149.54	51.82	73.39	42.99	14.5	57.5	61.5	21.5	25.5	27.94	25.62	11.19	28.5	16.81
4626	99.86	267.87	255.65	118.99	0.4374	0.0132	0.0252	1069.38	52.63	73.23	42.83	14.5	58	61.5	21.5	25.5	27.94	25.56	11.19	28.19	16.87
4644	103.53	264.2	256.26	119.6	0.48195	0.012	0.0228	1043.97	52.47	72.58	42.01	14.5	58	61.5	21.5	25.5	28	25.62	11.19	28	16.94
4662	99.86	264.82	256.26	118.37	0.43335	0.0132	0.024	1073.29	51.16	72.25	40.86	14.5	57.5	61.5	21.5	25.5	27.94	25.56	11.13	28.25	16.87
4680	100.47	263.59	253.82	119.6	0.4374	0.012	0.0228	1075.25	52.14	72.74	43.64	14.44	57.5	61.5	21.5	25.5	27.94	25.5	11.06	27.75	16.81
4698	99.86	266.65	254.43	119.6	0.43335	0.0132	0.0228	1030.29	52.8	73.23	43.32	14.44	57.5	61.5	21.5	25.5	27.94	25.5	11.06	27.5	17
4716	110.25	263.59	255.04	117.15	0.4455	0.012	0.024	1057.66	51.65	72.58	42.83	14.5	57.5	61.5	21	25.5	27.87	25.44	11.06	27.81	16.87
4734	99.25	263.59	255.04	118.99	0.43335	0.012	0.0228	1061.56	50.34	72.41	41.19	14.5	57.5	61.5	21	25.5	27.94	25.5	11.06	27.87	16.94
4752	100.47	262.98	255.04	120.21	0.4293	0.012	0.0228	1055.7	52.31	72.25	43.15	14.5	57.5	61.5	21	25.5	27.94	25.5	11.13	27.87	16.94
4770	99.86	266.04	255.04	118.99	0.44955	0.0144	0.0228	1043.97	52.31	72.74	41.84	14.5	57.5	61.5	21	25.5	27.87	25.5	11.13	28.06	16.94
4788	99.86	264.82	255.65	120.82	0.4293	0.012	0.0264	1104.57	52.14	73.07	43.64	14.5	57.5	61.5	21	25.5	27.87	25.5	11.19	27.87	17
4806	99.86	263.59	256.26	118.99	0.43335	0.0144	0.0228	1020.51	51.82	72.74	43.81	14.44	57.5	61.5	21.5	25.5	27.94	25.56	11.19	27.75	17
4824	100.47	264.2	259.32	118.37	0.43335	0.012	0.024	1012.69	51.65	72.25	43.48	14.5	57.5	61.5	21	25.5	27.94	25.56	11.13	27.75	17
4842	98.03	262.98	256.87	119.6	0.43335	0.012	0.024	1096.75	51.33	72.41	40.7	14.5	57.5	61.5	21.5	25.5	27.94	25.56	11.13	27.81	17
4860	100.47	263.59	255.04	118.99	0.44145	0.012	0.0276	1071.34	50.18	72.41	40.05	14.5	58	61.5	21.5	25.5	27.87	25.5	11.06	27.87	16.87
4878	99.86	262.98	255.04	118.37	0.44955	0.012	0.0264	1067.43	51.65	73.23	43.32	14.44	58	61.5	21.5	25.5	27.94	25.5	11.13	28	16.87
4896	99.86	265.43	255.65	118.99	0.43335	0.0144	0.024	1059.61	51.65	71.92	43.81	14.44	57.5	61.5	21.5	25.5	27.94	25.5	11.13	27.62	17
4914	99.86	264.2	254.43	118.99	0.4293	0.0144	0.0228	1086.98	52.14	71.92	43.48	14.44	58	61.5	21.5	25.5	27.94	25.56	11.13	27.75	17.06
4932	100.47	262.98	255.04	119.6	0.43335	0.0132	0.024	1069.38	52.14	72.9	43.64	14.5	57.5	61.5	21.5	25.5	27.94	25.56	11.13	27.75	17.06
4950	99.25	264.82	255.04	118.37	0.4455	0.012	0.0228	1073.29	50.83	72.08	42.01	14.44	58	61.5	21.5	25.5	27.87	25.56	11.13	28.06	17
4968	98.64	265.43	257.48	118.99	0.4374	0.0144	0.0264	1069.38	52.31	72.58	43.32	14.44	57.5	61.5	21.5	25.5	27.87	25.5	11.13	27.94	17
4986	99.25	263.59	253.82	118.37	0.4455	0.012	0.0228	1042.02	51.65	72.41	40.54	14.5	57.5	61.5	21.5	25.5	27.94	25.56	11.13	28.19	16.94
5004	101.08	262.98	254.43	118.37	0.43335	0.012	0.024	1043.97	51.16	72.25	41.68	14.44	57.5	61.5	21.5	25.5	28	25.56	11.13	28.12	16.87
5022	99.25	264.2	254.43	118.99	0.43335	0.012	0.0228	1004.87	51.82	73.07	42.66	14.44	57.5	61.5	21.5	25.5	27.94	25.5	11.06	27.94	16.87
5040	100.47	256.87	255.65	118.37	0.44145	0.012	0.024	1081.11	51.33	71.92	41.35	14.44	57.5	61.5	21.5	25.5	27.94	25.5	11.06	27.94	16.81
5058	100.47	262.98	255.04	118.99	0.43335	0.012	0.0228	1073.29	51.65	73.07	41.35	14.44	57.5	61.5	21.5	25.5	27.87	25.5	11.06	28.25	16.75
5076	99.86	263.59	254.43	119.6	0.43335	0.0144	0.024	1053.75	50.83	72.25	40.7	14.44	57.5	61.5	21.5	25.5	27.87	25.5	11.13	28.44	16.75
5094	99.86	264.2	256.26	118.99	0.43335	0.012	0.0228	1083.07	51.82	72.58	42.83	14.44	57.5	61.5	21.5	25.5	27.87	25.5	11.13	28.06	16.81
5112	99.86	263.59	254.43	118.99	0.43335	0.0132	0.0228	1085.02	50.67	71.92	41.52	14.44	57.5	61.5	21.5	25.5	27.87	25.5	11.13	27.81	16.87
5130	99.86	264.82	255.65	118.99	0.4455	0.012	0.0228	1042.02	49.69	72.25	40.37	14.44	57.5	61.5	21	25.5	27.87	25.5	11.13	28	16.81
5148	99.25	264.82	261.15	118.37	0.43335	0.012	0.0216	1032.24	51	72.41	40.21	14.44	57.5	61.5	21.5	25.5	27.94	25.5	11.13	28.5	16.75
5166	98.03	262.98	253.82	118.37	0.4374	0.012	0.0276	1057.66	51.33	71.92	41.03	14.5	57.5	61.5	21.5	25.5	27.87	25.5	11.13	28	16.87
5184	99.25	263.59	255.04	115.32	0.4293	0.012	0.024	1036.15	50.83	71.59	42.17	14.44	57.5	61.5	21.5	25.5	27.81	25.5	11.13	28	16.87
5202	100.47	264.2	254.43	118.37	0.4779	0.012	0.024	1071.34	51	72.41	44.62	14.44	57.5	61.5	21.5	25.5	27.94	25.5	11.13	27.69	17.06
5220	99.86	264.2	255.04	118.99	0.486	0.012	0.0252	1032.24	50.83	72.25	41.03	14.38	57.5	61.5	21	25.5	27.94	25.5	11.06	28	16.87
5238	99.86	264.2	254.43	119.6	0.4374	0.012	0.024	1069.38	51	72.58	42.66	14.44	57.5	61.5	21	25.5	27.87	25.5	11.06	27.94	16.81
5256	101.08	264.2	255.65	118.99	0.44955	0.012	0.024	1071.34	49.85	71.76	39.56	14.44	57.5	61.5	21	25.5	27.87	25.5	11.06	27.94	16.81
5274	99.86	263.59	255.65	120.21	0.4293	0.0144	0.0228	1051.79	51.82	73.23	43.81	14.44	57.5	61.5	21	25.5	27.94	25.5	11.13	27.94	16.87
5292	99.86	264.82	255.65	118.99	0.4374	0.012	0.0252	1081.11	50.51	72.74	41.19	14.44	57.5	61.5	21	25.5	27.94	25.5	11.06	28.06	16.94
5310	98.64	263.59	255.04	118.99	0.44145	0.012	0.024	1059.61	51.82	72.74	42.33	14.44	57.5	61.5	21	25.5	27.94	25.5	11.06	28.06	17
5328	99.86	264.82	255.04	118.37	0.4536	0.012	0.024	1063.52	51.49	72.25	42.01	14.44	57.5	61.5	21	25.5	27.94	25.5	11.13	28.44	16.87
5346	99.86	262.98	253.82	118.37	0.4293	0.012	0.0228	1075.25	50.67	71.92	41.84	14.44	57.5	61.5	21.5	25.5	27.94	25.5	11.06	28.25	16.94
5364	100.47	264.82	255.04	119.6	0.4293	0.012	0.024	1106.53	51.82	71.92	41.19	14.44	57.5	61.5	21	25.5	27.87	25.5	11.06	28.12	17.06
5382	100.47	264.2	258.1	119.6	0.4374	0.012	0.0228	1055.7	51.33	71.76	43.48	14.44	57.5	61.5	21	25.5	27.94	25.5	11.06	28.12	17.06
5400	99.86	264.2	255.04	118.99	0.43335	0.0132	0.0264	1108.48	52.14	73.07	44.3	14.38	57.5	61.5	21	25.5	27.87	25.44	11	27.69	17.06
5418	99.86	264.82	256.87	118.37	0.43335	0.012	0.0228	1059.61	51.16	72.9	43.48	14.44	57.5	61.5	21	25.5	27.94	25.5	11.06	27.75	17.06
5436	100.47	263.59	254.43	118.99	0.44145	0.0132	0.0228	1057.66	51	72.58	42.01	14.38	57.5	61.5	21.5	25.5	27.94	25.5	11.13	27.75	17.06
5454	99.25	262.98	255.04	118.99	0.4374	0.0144	0.0228	1032.24	51.98	72.9	42.83	14.44	57.5	61.5	21.5	25.5	27.94	25.5	11.13	27.62	17
5472	100.47	263.59	254.43	118.99	0.4293	0.012	0.0228	1008.78	51.49	72.08	43.81	14.38	57.5	61.5	21	25.5	27.94	25.5	11.13	27.5	17.06
5490	99.25	264.82	258.1	118.37	0.46575	0.012	0.024	1040.06	51.65	73.56	43.64	14.44	57.5	61.5	21.5	25.5	27.94	25.56	11.13	27.87	17.06
5508	99.86	263.59	255.65	118.37	0.43335	0.012	0.0264	1051.79	52.14	72.9	41.68	14.44	57.5	61.5	21	25.5	27.94	25.5	11.13	27.81	17.06
5526	99.25	264.2	255.04	118.37	0.4293	0.012	0.0264	1047.88	50.34	72.74	42.17	14.38	57.5	61.5	21	25.5	27.94	25.5	11.06	28	16.94
5544	101.7	264.2	254.43	118.37	0.43335	0.012	0.024	1131.94	51.82	73.07	42.33	14.38	57.5	61.5	21	25.5	27.94	25.56	11.06	28.06	16.94
5562	100.47	264.2	255.04	118.99	0.4293	0.012	0.0264	1090.89	51.65	72.58	41.68	14.44	57.5	61.5	21.5	25.5	27.94	25.56	11.06	28.19	16.87
5580	99.86	266.04	254.43	118.99	0.4374	0.0144	0.0228	1085.02	50.83	72.58	41.19	14.38	57.5	61.5	21.5	25.5	27.87	25.5	11.06	28.25	16.81
5598	99.86	264.2	258.71	118.99	0.486	0.0144	0.024	1051.79	51.82	72.41	42.5	14.38	57.5	61.5	21	25.5	27.87	25.5	11.06	28.19	16.81
5616	99.25	266.65	253.82	118.37	0.43335	0.0132	0.0252	1059.61	50.18	72.25	42.01	14.38	57.5	61.5	21.5	25.5	27.87	25.5	11.06	28.06	16.94
5634	100.47	264.2	254.43	118.99	0.43335	0.012	0.0228	1116.31	51.16	73.88	43.81	14.38	57.5	61.5	21.5	25.5	27.94	25.5	11.06	28	16.87
5652	100.47	264.2	254.43	118.37	0.4293	0.012	0.024	1124.13	50.51	71.76	41.84	14.38	57.5	61.5	21	25.5	27.94	25.5	11.13	28.31	16.87
5670	99.25	262.37	253.82	118.37	0.43335	0.0132	0.024	1094.8	51.33	72.58	43.81	14.38	57.5	61.5	21	25.5	27.87	25.5	11.06	28.25	16.87
5688	100.47	267.26	258.1	118.99	0.4374	0.0144	0.0228	1085.02	52.31	73.07	43.15	14.38	57.5	61.5	21	25.5	27.94	25.56	11.13	28	16.94
5706	99.25	262.37	253.82	118.99	0.4536	0.012	0.024	1106.53	51.49	72.58	43.15	14.38	57.5	61.5	21	25.5	27.94	25.56	11.13	27.94	17
5724	100.47	256.87	255.04	118.99	0.4374	0.012	0.0228	1065.47	51.33	71.92	42.33	14.38	57.5	61.5	21.5	25.5	27.87	25.5	11.13	28	16.94
5742	99.86	263.59	255.65	118.37	0.4455	0.012	0.0252	1063.52	51	72.41	43.64	14.38	57.5	61.5	21.5	25.5	27.94	25.5	11.13	27.5	17.12
5760	99.25	265.43	256.26	119.6	0.43335	0.012	0.0228	1122.17	51.16	71.92	42.83	14.38	57.5	61.5	21	25.5	27.94	25.44	11.06	27.81	16.94
5778	99.25	259.93	257.48	118.37	0.44145	0.012	0.0228	1077.2	51.49	72.25	42.5	14.38	57.5	61.5	21.5	25.5	27.94	25.5	11.06	27.5	17.06
5796	99.86	262.37	258.71	118.99	0.44145	0.0132	0.024	1051.79	51.82	72.58	42.83	14.38	57.5	61.5	21.5	25.5	27.94	25.44	11.06	27.69	17
5814	100.47	262.98	254.43	119.6	0.43335	0.0108	0.0264	1032.24	52.8	73.23	45.93	14.38	57.5	61.5	21.5	25.5	27.94	25.44	11.06	27.31	17.12
5832	101.08	263.59	256.26	118.99	0.4293	0.012	0.024	1042.02	52.8	73.56	44.3	14.38	57.5	61.5	21	25.5	27.94	25.44	11.13	27	17.31
5850	99.86	264.2	255.65	118.37	0.4374	0.0132	0.0264	1077.2	52.14	73.07	44.3	14.38	57.5	61.5	21.5	25.5	27.94	25.5	11.13	27.06	17.25
5868	100.47	262.98	255.04	118.99	0.4374	0.012	0.024	1100.66	50.83	71.59	41.68	14.38	57.5	61.5	21.5	25.5	27.87	25.5	11.19	27.37	17.12
5886	100.47	263.59	255.04	118.37	0.43335	0.012	0.024	1090.89	51.49	72.74	42.5	14.44	57.5	61.5	21.5	25.5	27.87	25.5	11.13	27.75	17
5904	101.08	264.82	256.87	115.93	0.4374	0.0132	0.024	1092.84	51.82	73.72	43.32	14.38	57.5	61.5	21.5	25.5	27.94	25.5	11.13	27.75	17
5922	99.86	264.2	255.65	118.37	0.47385	0.012	0.024	1059.61	50.83	72.74	42.83	14.38	57.5	61.5	21.5	25.5	27.94	25.5	11.19	27.94	17
5940	100.47	263.59	255.04	119.6	0.43335	0.012	0.024	1047.88	51.98	72.74	42.5	14.44	57.5	61.5	21	25.5	27.94	25.44	11.13	27.44	17.06
5958	98.64	264.2	254.43	118.99	0.44955	0.012	0.0264	1055.7	51.49	72.08	43.15	14.44	57.5	61.5	21	25.5	27.94	25.44	11.13	27.31	17.06
5976	99.25	264.82	258.71	118.37	0.4293	0.012	0.0252	1038.1	52.14	73.07	43.48	14.38	57.5	61.5	21.5	25.5	27.94	25.44	11.19	27.62	17
5994	101.08	262.98	255.04	119.6	0.4698	0.012	0.0228	1086.98	52.31	73.07	45.6	14.44	57.5	61.5	21	25.5	27.87	25.5	11.19	27.25	17.12
6012	99.25	263.59	254.43	118.99	0.43335	0.0132	0.024	1073.29	51.65	72.9	43.32	14.38	57.5	61.5	21	25.5	27.94	25.5	11.13	27.19	17.19
6030	99.86	264.2	255.65	119.6	0.4293	0.012	0.0276	1065.47	52.47	72.41	44.62	14.38	57.5	61.5	21	25.5	27.94	25.5	11.13	27.12	17.25
6048	99.25	263.59	256.26	118.37	0.4941	0.012	0.0228	1118.26	51.16	72.74	41.84	14.38	57.5	61.5	21	25.5	27.94	25.5	11.13	27.5	17.12
6066	100.47	263.59	254.43	118.37	0.43335	0.012	0.0228	1045.92	51.33	72.9	42.33	14.38	57.5	61.5	21	25.5	27.94	25.5	11.13	27.5	17.06
6084	99.25	264.2	256.26	118.37	0.4698	0.0144	0.0312	1049.83	50.51	72.58	42.99	14.38	57.5	61.5	21	25.5	27.94	25.5	11.13	27.81	16.94
6102	100.47	263.59	254.43	120.21	0.44145	0.012	0.0288	1096.75	51.65	72.74	43.32	14.44	57.5	61.5	21	25.5	27.87	25.5	11.06	27.81	17
6120	99.86	264.2	256.26	118.37	0.4293	0.012	0.0252	1086.98	50.67	73.23	42.01	14.38	57.5	61.5	21.5	25.5	27.87	25.5	11.13	28	17
6138	99.86	264.82	255.04	118.99	0.44955	0.012	0.0228	1085.02	51.33	72.41	41.35	14.44	57.5	61.5	21.5	25.5	27.94	25.5	11.13	27.87	17
6156	99.25	264.2	256.26	116.54	0.5022	0.012	0.0228	1010.73	51.33	73.07	42.33	14.38	57.5	61.5	21.5	25.5	27.94	25.5	11.13	27.94	16.94
6174	99.86	264.2	257.48	118.37	0.4374	0.012	0.024	1042.02	52.14	73.07	43.81	14.44	57.5	61.5	21.5	25.5	27.94	25.56	11.13	27.94	16.94
6192	99.25	263.59	255.04	118.37	0.43335	0.0132	0.024	995.09	51.98	71.59	45.77	14.38	57.5	61.5	21	25.5	27.94	25.56	11.19	28	17
6210	96.81	264.82	254.43	118.99	0.44145	0.0144	0.0264	1057.66	52.47	72.74	44.3	14.44	57.5	61.5	21.5	25.5	27.94	25.56	11.19	27.94	17.06
6228	99.86	264.2	254.43	118.99	0.43335	0.0132	0.024	1106.53	51.49	72.25	44.13	14.44	57.5	61.5	21	25.5	28	25.56	11.19	27.87	17.12
6246	99.86	267.26	255.65	118.99	0.4293	0.0144	0.0228	1049.83	53.45	72.41	44.13	14.38	57.5	61.5	21.5	25.5	28	25.56	11.19	27.5	17.25
6264	100.47	263.59	254.43	119.6	0.4374	0.012	0.0252	1090.89	51.16	73.56	42.33	14.44	57.5	61.5	21.5	25.5	27.94	25.56	11.13	27.44	17.25
6282	100.47	263.59	255.65	118.99	0.43335	0.012	0.024	1069.38	51.98	72.74	42.99	14.44	57.5	61.5	21.5	25.5	28	25.5	11.13	27.75	17.12
6300	99.86	263.59	255.04	119.6	0.45765	0.012	0.0252	981.41	51.16	72.9	41.52	14.44	57.5	61.5	21.5	25.5	27.94	25.56	11.06	27.62	17.06
6318	99.25	264.2	255.04	118.99	0.4293	0.012	0.024	1090.89	51.49	72.08	42.99	14.44	57.5	61.5	21.5	25.5	27.94	25.56	11.13	27.69	16.94

## Sheet: Run6
Time (s)	P1 (PSIa)	P2 (PSIa)	P3 (PSIa)	P4 (PSIa)	Power 1 (kW)	Power 2 (kW)	Power 3 (kW)	F1 (mL/min)	HR 1 (%)	HR 2 (%)	HR 3 (%)	T1 (°C)	T2 (°C)	T3 (°C)	T4 (°C)	T5 (°C)	T6 (°C)	T7 (°C)	T8 (°C)	T9 (°C)	T10 (°C)
0	90.09	270.31	261.15	112.27	0.40095	0.012	0.0216	1112.4	64.57	79.28	59.83	11.06	60	64	22	26.5	28.81	25.87	10.5	23.19	12.94
18	90.09	269.7	261.15	112.27	0.41715	0.0132	0.0252	1079.16	57.37	79.6	60.32	11.13	60	64	22	26.5	28.94	25.94	10.56	23.37	13
36	90.7	272.15	261.15	112.27	0.4455	0.012	0.0216	1059.61	57.21	78.62	59.66	11.13	60	64	22	26.5	28.94	25.94	10.56	23.37	13.06
54	90.7	270.31	261.76	112.88	0.40095	0.0144	0.0204	1049.83	59.17	79.77	61.46	11.19	60	64	22	26.5	29.06	26	10.56	23.31	13.06
72	90.7	270.92	260.54	112.27	0.405	0.0132	0.024	1067.43	57.7	76.99	57.54	11.19	60	64	22	26.5	29.06	26	10.56	23.31	13.13
90	90.7	269.7	261.76	113.49	0.40095	0.012	0.0216	1063.52	58.19	77.97	58.52	11.19	60	64	22	26.5	29.06	26	10.63	23.25	13.06
108	90.7	270.31	262.98	112.27	0.405	0.012	0.0252	1065.47	57.54	78.13	58.68	11.19	60	64	22	26.5	29	26	10.63	23.25	13.06
126	91.31	270.31	259.93	112.88	0.47385	0.012	0.0216	1075.25	57.54	78.46	59.33	11.25	60	64	22	26.5	28.94	25.94	10.63	23.31	13.13
144	91.31	269.09	259.93	112.27	0.3969	0.0132	0.0252	1057.66	57.37	77.15	58.19	11.25	60	64	22	26.5	28.94	25.94	10.63	23.37	13.06
162	91.31	270.31	259.32	112.27	0.40095	0.012	0.0216	1030.29	56.39	78.95	58.03	11.25	60	64	22	26.5	28.87	25.94	10.63	23.5	13.06
180	90.09	267.87	258.1	112.27	0.3969	0.012	0.0216	1028.33	57.21	77.15	58.03	11.25	60	64	21.5	26	28.81	25.87	10.5	23.37	13.13
198	90.7	267.87	258.71	114.1	0.41715	0.0132	0.0216	1045.92	57.05	78.13	58.68	11.25	60	64	21.5	26	28.75	25.81	10.56	23.31	13.13
216	90.7	272.15	261.15	113.49	0.46575	0.012	0.0228	1051.79	57.86	78.62	57.86	11.25	60	64	21.5	26	28.81	25.81	10.56	23.44	13.06
234	90.7	269.7	259.93	112.88	0.405	0.012	0.0216	1055.7	56.88	77.81	55.9	11.25	60	64	22	26	28.81	25.81	10.5	23.5	13
252	91.31	269.7	258.71	112.27	0.40095	0.012	0.0216	1081.11	56.56	77.81	57.05	11.31	60	64	21.5	26	28.81	25.81	10.56	23.62	13.06
270	90.7	268.48	258.71	112.88	0.40095	0.0132	0.024	1059.61	56.07	77.64	55.74	11.25	60	64	21.5	26	28.81	25.81	10.56	23.62	13
288	90.09	269.09	259.32	112.88	0.40095	0.0132	0.0216	1075.25	56.72	77.97	57.37	11.31	60	64	22	26	28.75	25.75	10.56	23.5	13
306	90.7	270.31	259.93	112.27	0.40095	0.0132	0.0228	1038.1	57.37	78.95	58.19	11.31	60	64	21.5	26	28.75	25.75	10.63	23.5	13.06
324	90.09	269.09	259.93	112.88	0.3969	0.012	0.0228	1038.1	57.54	78.79	59.5	11.31	60	64	21.5	26	28.81	25.75	10.56	23.56	13.06
342	91.31	270.92	255.65	112.88	0.44955	0.012	0.0216	1079.16	57.37	78.46	57.05	11.31	60	64	21.5	26	28.81	25.75	10.56	23.69	13
360	91.92	269.7	259.93	112.27	0.40095	0.012	0.0216	1063.52	57.54	77.64	57.54	11.25	59.5	64	21.5	26	28.87	25.81	10.56	23.56	13.06
378	90.09	267.87	258.71	112.27	0.4536	0.0132	0.0228	1053.75	56.23	77.15	56.56	11.31	60	64	21.5	26	28.81	25.81	10.5	23.5	13.19
396	90.7	272.76	259.32	112.27	0.40905	0.012	0.0228	1038.1	57.05	77.32	58.03	11.31	60	64	21.5	26	28.81	25.81	10.56	23.37	13.19
414	90.7	270.31	259.93	112.88	0.3969	0.0132	0.0228	1040.06	56.39	76.33	57.54	11.31	60	64	21.5	26	28.81	25.81	10.56	23.37	13.19
432	90.7	269.7	260.54	113.49	0.41715	0.012	0.0204	1057.66	56.56	77.64	57.05	11.31	60	64	21.5	26	28.81	25.81	10.56	23.44	13.13
450	90.7	270.31	256.87	112.88	0.40095	0.012	0.0204	1065.47	56.56	77.81	55.9	11.38	60	64	22	26	28.87	25.81	10.56	23.56	13.06
468	90.7	269.7	258.71	112.27	0.4131	0.0132	0.0216	1018.55	57.21	77.64	58.19	11.38	59.5	64	22	26	28.94	25.81	10.5	23.62	13.06
486	91.31	264.82	259.32	112.88	0.405	0.012	0.0204	1075.25	56.72	77.97	57.54	11.38	60	64	21.5	26	28.87	25.81	10.56	23.56	13.06
504	90.7	269.7	259.32	113.49	0.41715	0.012	0.0228	1038.1	57.21	77.97	58.03	11.31	60	64	21.5	26	28.87	25.81	10.56	23.44	13
522	90.7	270.31	261.15	113.49	0.43335	0.012	0.0204	1065.47	57.86	78.13	58.03	11.38	59.5	64	22	26	28.87	25.81	10.63	23.56	13.06
540	90.7	267.87	259.93	112.88	0.4536	0.0132	0.024	1059.61	56.07	77.64	58.19	11.31	60	64	21.5	26	28.87	25.75	10.63	23.75	13.06
558	89.48	269.7	259.93	112.88	0.405	0.012	0.0264	1073.29	56.39	76.01	55.41	11.38	60	64	22	26	28.87	25.81	10.63	23.56	13.13
576	90.7	269.09	259.32	112.88	0.4536	0.012	0.024	1026.38	56.88	77.81	55.9	11.38	60	64	22	26	28.94	25.81	10.69	23.44	13.13
594	91.31	269.09	261.15	112.88	0.40095	0.0132	0.0252	1047.88	56.39	78.62	58.03	11.38	60	64	22	26.5	28.87	25.81	10.63	23.56	13.06
612	93.75	269.09	260.54	112.88	0.44955	0.012	0.024	1040.06	55.9	77.48	55.58	11.38	60	64	22	26	28.87	25.81	10.63	23.56	13.06
630	90.09	270.31	259.93	112.88	0.40095	0.012	0.0216	1079.16	55.9	76.66	56.23	11.38	60	64	22	26	28.87	25.81	10.69	23.5	13
648	90.7	270.92	260.54	112.88	0.4536	0.012	0.0216	1096.75	56.39	77.15	55.41	11.38	60	64	22	26	28.87	25.81	10.63	23.5	13
666	90.7	272.76	258.71	112.27	0.4131	0.012	0.0216	1077.2	56.72	78.46	57.05	11.38	60	64	22	26	28.87	25.81	10.63	23.5	13
684	90.7	269.7	259.32	112.27	0.45765	0.012	0.0228	1045.92	56.88	77.97	57.54	11.38	60	64	21.5	26	28.87	25.81	10.63	23.5	13.06
702	98.03	269.7	259.93	112.88	0.43335	0.012	0.0204	1045.92	56.07	77.48	56.56	11.38	60	64	21.5	26	28.81	25.81	10.63	23.44	13.06
720	91.92	270.31	259.93	112.27	0.48195	0.012	0.0216	1047.88	57.05	77.97	57.7	11.31	60	64	22	26.5	28.94	25.87	10.63	23.75	13.06
738	90.7	269.09	261.15	112.88	0.405	0.012	0.0276	1069.38	56.56	76.83	56.07	11.38	60	64	22	26.5	28.94	25.81	10.63	23.75	13.13
756	91.31	269.7	259.93	112.88	0.40905	0.012	0.0252	1063.52	56.72	76.5	56.72	11.38	60	64	22	26	29	25.81	10.63	23.87	13.06
774	91.31	270.31	260.54	112.88	0.48195	0.0144	0.0216	1051.79	56.23	77.48	55.74	11.38	60	64	22	26.5	28.94	25.81	10.63	23.87	13.06
792	91.31	269.7	259.32	112.88	0.40095	0.012	0.0216	1053.75	55.74	77.15	55.58	11.38	60	64	22	26.5	28.94	25.81	10.63	23.75	13.06
810	91.31	270.31	259.93	112.27	0.43335	0.0132	0.0228	1096.75	56.23	77.97	56.07	11.44	60	64	22	26.5	28.87	25.87	10.69	23.62	13.06
828	90.7	269.7	259.93	112.88	0.40095	0.0144	0.0216	1061.56	56.07	77.15	55.08	11.44	60	64	22	26.5	28.87	25.87	10.69	23.69	13.13
846	91.31	270.31	261.15	112.88	0.40905	0.012	0.0204	1086.98	55.9	77.15	55.25	11.38	60	64	22	26.5	28.87	25.87	10.63	23.75	13.13
864	91.92	269.09	260.54	112.88	0.3969	0.0156	0.0216	1024.42	56.88	76.99	57.7	11.38	60	64	22	26.5	28.87	25.87	10.63	23.81	13.06
882	90.09	269.7	259.93	112.88	0.4536	0.012	0.0216	1053.75	56.07	78.79	57.21	11.38	60	64	22	26	28.87	25.87	10.63	23.87	13.13
900	91.92	269.7	259.32	112.88	0.45765	0.012	0.0228	1067.43	55.25	78.3	55.74	11.38	60	64	22	26.5	28.94	25.87	10.63	23.75	13.19
918	91.31	270.31	260.54	112.27	0.405	0.012	0.0216	1088.94	55.9	77.48	55.41	11.38	60	64	22	26	28.87	25.87	10.69	24.06	13.13
936	91.31	275.2	261.15	112.88	0.4455	0.012	0.0204	1059.61	57.05	77.15	55.41	11.44	60	64	22	26	28.87	25.87	10.63	24.19	13.06
954	90.7	261.76	260.54	112.88	0.44955	0.0132	0.0228	1071.34	55.58	77.97	54.76	11.44	60	64	22	26.5	29	25.94	10.63	24.19	13.13
972	91.92	269.09	259.32	112.27	0.40095	0.012	0.0228	1067.43	55.74	76.99	54.1	11.44	60	64	22	26.5	29	25.94	10.63	24.12	13.19
990	90.7	269.09	259.93	112.88	0.405	0.0132	0.0216	1030.29	55.58	77.48	56.23	11.44	60	64	22	26.5	28.94	25.87	10.63	24.12	13.13
1008	91.92	269.7	259.93	112.88	0.40095	0.0108	0.0228	1036.15	56.56	77.15	56.72	11.44	60	64	22	26.5	28.94	25.87	10.63	23.81	13.13
1026	90.7	268.48	259.32	112.88	0.405	0.0132	0.0204	1045.92	56.23	76.83	56.88	11.5	60	64	22	26	28.94	25.87	10.69	23.62	13.19
1044	91.31	269.7	259.93	114.71	0.3969	0.0144	0.0216	1059.61	55.9	77.64	55.58	11.44	60	64	22	26	28.87	25.81	10.63	23.69	13.13
1062	90.7	267.87	259.93	113.49	0.40905	0.012	0.0216	1055.7	56.07	77.48	54.92	11.44	60	64	22	26	28.87	25.81	10.56	23.81	13.06
1080	90.7	270.31	260.54	113.49	0.40095	0.0132	0.0252	1061.56	56.88	78.79	57.86	11.44	60	64	21.5	26	28.94	25.87	10.63	23.62	13.06
1098	91.31	270.92	261.76	113.49	0.405	0.012	0.0216	1106.53	56.72	79.28	57.21	11.44	60	64	22	26	28.94	25.87	10.69	23.75	13.13
1116	93.14	270.92	259.93	112.27	0.405	0.012	0.0216	1069.38	56.07	77.64	54.76	11.5	60	64	22	26.5	29	25.94	10.69	23.87	13.06
1134	89.48	271.54	261.15	112.88	0.405	0.0108	0.0216	1102.62	55.9	76.5	55.41	11.44	60	64	21.5	26	28.94	25.94	10.69	23.87	13.06
1152	91.31	270.31	251.99	112.88	0.49815	0.012	0.024	1051.79	56.72	76.83	56.72	11.44	60	64	22	26.5	29	25.94	10.69	23.62	13.13
1170	91.31	270.92	260.54	112.88	0.4131	0.012	0.0228	1034.19	55.74	77.32	55.41	11.5	60	64	22	26.5	29	25.94	10.69	23.69	13.19
1188	91.31	270.92	260.54	112.88	0.40905	0.012	0.024	1043.97	56.39	77.48	55.9	11.5	60	64	22	26.5	28.94	26	10.69	23.75	13.13
1206	91.92	272.76	261.76	113.49	0.40905	0.0132	0.0204	1086.98	57.21	78.62	57.54	11.44	60	64	22	26.5	29	26	10.69	23.81	13.13
1224	91.31	272.15	262.37	112.88	0.405	0.0132	0.0228	1049.83	57.86	78.79	58.35	11.5	60	64	22	26.5	29.06	26.06	10.75	23.75	13.13
1242	91.31	271.54	261.15	112.88	0.40095	0.0108	0.0204	1108.48	56.88	77.97	56.07	11.44	60	64	22	26.5	29.06	26.06	10.75	23.81	13.25
1260	91.31	269.7	260.54	112.88	0.40095	0.012	0.0228	1042.02	56.88	77.97	57.86	11.44	60	64	22	26.5	29.06	26.06	10.75	23.81	13.25
1278	91.31	270.92	261.76	113.49	0.40095	0.012	0.0216	1047.88	55.74	77.15	55.58	11.5	60.5	64	22	26.5	29.06	26.06	10.69	23.81	13.25
1296	91.31	270.92	260.54	112.88	0.40095	0.012	0.0216	1057.66	56.56	78.62	57.05	11.5	60.5	64	22	26.5	29	26.06	10.69	23.81	13.25
1314	92.53	269.7	259.93	112.27	0.405	0.012	0.0204	1026.38	56.07	77.32	57.7	11.5	60	64	22	26.5	29	26	10.69	23.87	13.31
1332	91.31	270.92	259.93	113.49	0.44145	0.012	0.0216	1102.62	57.21	77.97	57.37	11.5	60	64	22	26.5	28.94	26	10.69	23.87	13.38
1350	91.31	271.54	261.15	112.88	0.405	0.0132	0.0216	1043.97	56.72	76.5	57.21	11.56	60	64	22	26.5	29	26	10.69	24	13.38
1368	90.7	270.92	261.15	113.49	0.4536	0.012	0.024	1067.43	56.88	77.64	56.88	11.56	60	64	22	26.5	28.94	26	10.75	23.94	13.38
1386	91.31	270.31	260.54	112.88	0.405	0.0132	0.0288	1063.52	56.23	77.15	57.7	11.56	60	64	22	26.5	28.94	26	10.75	23.87	13.31
1404	91.31	272.15	261.76	113.49	0.40095	0.012	0.0216	1090.89	56.56	77.81	55.9	11.56	60	64	22	26.5	29	26.06	10.75	23.87	13.31
1422	91.92	273.98	263.59	113.49	0.405	0.012	0.0216	1071.34	57.54	78.13	58.52	11.56	60	64	22	26.5	29.06	26.06	10.75	23.94	13.25
1440	91.31	270.92	260.54	113.49	0.4293	0.012	0.0216	1079.16	55.9	77.97	54.43	11.56	60	64	22	26.5	29.12	26.12	10.75	24.06	13.38
1458	89.48	270.31	261.15	112.88	0.405	0.012	0.0216	1047.88	56.39	78.46	56.88	11.56	60	64	22	26.5	29.06	26.12	10.75	24.19	13.38
1476	91.92	272.15	262.98	113.49	0.40905	0.012	0.0204	1079.16	56.72	77.15	54.92	11.56	60	64	22	26.5	29.12	26.12	10.81	24.25	13.38
1494	91.31	272.15	263.59	113.49	0.43335	0.012	0.0216	1047.88	57.21	77.32	56.07	11.56	60.5	64	22	26.5	29.31	26.19	10.75	24.25	13.31
1512	91.31	270.92	261.15	113.49	0.4374	0.012	0.024	1057.66	57.54	78.46	58.52	11.56	60.5	64	22	26.5	29.19	26.19	10.81	24.06	13.31
1530	90.7	270.31	260.54	112.88	0.40095	0.012	0.0204	1028.33	57.37	77.48	58.03	11.63	60	64	22	26.5	29.12	26.12	10.81	23.87	13.31
1548	90.7	271.54	261.15	112.88	0.4131	0.012	0.0216	1090.89	56.07	77.64	57.05	11.56	60.5	64	22	26.5	29	26.06	10.81	23.81	13.31
1566	91.92	270.92	261.15	113.49	0.405	0.012	0.0216	1053.75	56.88	78.79	57.05	11.56	60	64	22	26.5	29	26.06	10.75	23.69	13.25
1584	91.31	269.7	259.32	112.88	0.3969	0.0144	0.024	1047.88	57.37	78.3	58.84	11.56	60	64	22	26.5	29	26	10.75	23.56	13.19
1602	91.92	270.31	262.37	113.49	0.4374	0.012	0.024	1049.83	57.37	77.81	58.03	11.56	60	64	22	26.5	28.94	26	10.75	23.5	13.13
1620	91.31	273.98	259.93	112.88	0.40095	0.0132	0.0228	1061.56	58.35	78.46	61.3	11.5	60	64	22	26	28.87	25.94	10.69	22.94	12.88
1638	91.92	270.31	259.93	112.88	0.4536	0.0132	0.024	1049.83	57.7	79.11	59.99	11.5	60	64	22	26	28.87	25.87	10.75	22.87	12.81
1656	91.31	267.87	261.15	113.49	0.405	0.012	0.0228	1049.83	58.68	78.95	60.15	11.5	60	64	22	26.5	28.94	25.94	10.75	22.87	12.69
1674	92.53	269.09	263.59	112.88	0.4212	0.0108	0.0216	1043.97	58.35	78.62	61.95	11.5	60.5	64	22	26.5	28.94	25.94	10.75	22.87	12.63
1692	94.97	268.48	257.48	115.32	0.4212	0.012	0.024	1067.43	59.33	78.95	61.79	11.5	60	64	22	26	28.87	25.87	10.75	22.81	12.69
1710	94.97	268.48	258.71	115.32	0.41715	0.012	0.024	1083.07	59.5	80.42	62.11	11.5	60	64	22	26	28.81	25.87	10.81	22.75	12.63
1728	94.97	268.48	258.71	112.88	0.49005	0.0144	0.0228	1085.02	59.83	79.77	63.09	11.5	60	64	22	26	28.75	25.87	10.88	22.75	12.5
1746	94.97	266.04	257.48	114.71	0.42525	0.0132	0.0204	1079.16	58.35	78.62	61.46	11.56	60	64	22	26	28.75	25.87	10.88	22.62	12.38
1764	94.97	267.26	258.71	115.32	0.43335	0.012	0.0216	1118.26	59.17	79.44	63.91	11.5	60	64	22	26	28.69	25.87	10.88	22.56	12.38
1782	94.36	269.09	259.93	114.71	0.4293	0.0108	0.0216	1108.48	59.17	78.3	61.62	11.5	59.5	64	22	26	28.69	25.87	10.88	22.56	12.44
1800	94.97	269.7	258.71	115.32	0.4536	0.012	0.0216	1055.7	59.5	78.46	61.95	11.56	59.5	63.5	22	26	28.56	25.75	10.88	22.31	12.44
1818	94.36	267.87	258.71	115.32	0.42525	0.012	0.0216	1083.07	60.64	79.11	63.91	11.56	59.5	63.5	21.5	26	28.62	25.81	10.81	22.31	12.5
1836	98.03	264.82	255.04	116.54	0.44955	0.012	0.024	1057.66	59.5	79.93	65.06	11.63	59.5	63.5	22	26	28.56	25.75	10.88	22.31	12.5
1854	101.08	266.65	258.1	117.76	0.5184	0.0132	0.0216	1090.89	59.83	79.28	63.75	11.63	59	63.5	22	26	28.37	25.69	10.94	22.31	12.44
1872	96.2	266.04	258.1	118.37	0.44145	0.012	0.0288	1069.38	60.64	78.95	63.91	11.69	59	63.5	22	26	28.5	25.75	11	22.25	12.38
1890	98.03	265.43	256.26	117.15	0.4374	0.012	0.0216	1067.43	59.83	79.6	63.26	11.69	59	63.5	22	26	28.5	25.75	11	22.25	12.38
1908	98.03	265.43	255.65	117.76	0.4374	0.0132	0.0228	1083.07	59.99	79.77	65.22	11.75	59	63.5	22	26	28.37	25.75	11	22.19	12.44
1926	98.03	263.59	255.04	115.93	0.43335	0.012	0.0216	1096.75	60.81	80.58	64.57	11.75	59	63	22	26	28.31	25.69	11	22.19	12.5
1944	98.03	265.43	255.65	117.76	0.4536	0.0108	0.0216	1106.53	58.84	78.79	63.42	11.81	58.5	63	22	26	28.31	25.69	11.06	22.19	12.56
1962	99.25	264.2	255.65	117.76	0.47385	0.012	0.0216	1075.25	59.66	78.95	65.22	11.88	58.5	63	22	26	28.31	25.69	11.06	22.12	12.63
1980	98.03	266.65	259.93	118.37	0.44145	0.012	0.0216	1085.02	60.48	79.6	65.06	11.94	58.5	62.5	21.5	26	28.19	25.69	11	22	12.88
1998	96.81	267.87	259.93	116.54	0.4212	0.012	0.0216	1088.94	61.46	78.95	66.36	12	58	62.5	21.5	26	28.31	25.75	11	22	12.94
2016	94.36	267.87	258.71	114.1	0.4212	0.0144	0.0216	1038.1	59.83	78.95	66.2	12	58	62	21.5	26	28.5	25.81	11	22	13.06
2034	94.36	269.09	260.54	115.93	0.43335	0.012	0.0216	1073.29	60.97	79.77	65.71	12.06	58	62	21.5	26	28.5	25.81	11	22.06	13.19
2052	94.97	267.26	258.71	114.71	0.4212	0.0144	0.0228	1090.89	59.5	79.6	64.24	12.06	58	62	22	26	28.5	25.87	10.94	22.12	13.38
2070	94.36	266.65	257.48	115.32	0.4131	0.012	0.0216	1051.79	60.15	78.62	65.06	12.06	58	62	22	26	28.5	25.87	10.94	22.12	13.5
2088	94.97	257.48	258.1	114.1	0.41715	0.012	0.0228	1077.2	59.33	78.3	64.24	12.06	58	62	22	26	28.44	25.81	10.88	22.19	13.5
2106	94.97	266.65	256.87	114.71	0.4374	0.012	0.0216	1065.47	59.66	78.46	64.89	12.06	58	62	21.5	26	28.44	25.81	10.88	22.19	13.56
2124	95.59	267.26	258.1	115.32	0.4293	0.012	0.024	1053.75	60.32	78.95	65.22	12.06	58	62	22	26	28.37	25.75	10.88	22.25	13.63
2142	99.86	267.26	257.48	112.88	0.42525	0.0144	0.0228	1022.46	59.01	79.77	64.73	12.06	58	62	21.5	26	28.37	25.75	10.88	22.37	13.69
2160	94.36	264.82	256.87	112.27	0.42525	0.0132	0.0252	1120.21	59.33	78.95	62.11	12	58	62	21.5	26	28.31	25.75	10.75	22.75	13.81
2178	91.92	268.48	258.71	114.1	0.40905	0.012	0.0216	1057.66	58.84	78.13	61.79	12	58	62	21.5	26	28.31	25.69	10.69	22.87	13.94
2196	90.7	269.09	259.93	113.49	0.40905	0.012	0.0228	1043.97	58.52	78.3	61.62	12	58	62	21.5	26	28.44	25.75	10.69	22.94	14
2214	90.7	269.7	259.93	113.49	0.46575	0.0132	0.0228	1092.84	59.01	78.95	64.24	12	58	62	21.5	26	28.5	25.81	10.69	22.94	14.06
2232	91.92	270.92	261.15	111.04	0.4212	0.012	0.0216	1057.66	58.84	79.11	61.79	11.94	58.5	62	21.5	26	28.62	25.81	10.69	23.06	14.06
2250	94.36	269.09	259.93	112.88	0.3969	0.012	0.024	1047.88	58.19	78.79	61.79	12	58	62	21.5	26	28.69	25.87	10.63	23.12	14.13
2268	90.7	268.48	259.93	112.88	0.4698	0.0132	0.024	1061.56	57.86	77.81	60.97	11.94	58.5	62	21.5	26	28.69	25.87	10.56	23.06	14.13
2286	91.31	269.7	259.32	112.27	0.405	0.012	0.0216	1036.15	58.68	78.13	60.97	11.94	58.5	62	21.5	26	28.62	25.87	10.56	23.06	14.13
2304	91.92	269.09	257.48	112.88	0.3969	0.012	0.0216	1069.38	57.7	78.95	61.95	11.94	58.5	62	21.5	26	28.62	25.87	10.63	23	14.19
2322	91.31	269.7	259.93	113.49	0.41715	0.012	0.0216	1042.02	58.19	77.97	60.15	11.88	58.5	62	21.5	26	28.69	25.81	10.56	23	14.19
2340	91.31	269.7	261.76	113.49	0.3969	0.012	0.0216	1045.92	58.03	78.62	61.3	11.81	59	62.5	21.5	26	28.75	25.87	10.56	23.19	14
2358	90.09	272.76	259.32	113.49	0.3969	0.012	0.0216	1036.15	57.54	78.46	59.33	11.81	59	62.5	21.5	26	28.75	25.87	10.63	23.25	13.94
2376	91.31	269.7	258.71	113.49	0.40095	0.0132	0.0228	1034.19	57.21	79.28	57.86	11.75	59	62.5	21.5	26	28.75	25.87	10.56	23.44	13.81
2394	91.31	270.31	260.54	114.1	0.405	0.0132	0.0204	1059.61	57.05	78.3	58.35	11.75	59	63	21.5	26	28.75	25.87	10.63	23.44	13.81
2412	90.7	270.92	261.15	114.1	0.40905	0.0108	0.0204	1061.56	57.37	77.81	59.17	11.69	59	63	21.5	26	28.75	25.94	10.56	23.37	13.88
2430	90.09	271.54	257.48	112.88	0.405	0.012	0.0216	1071.34	58.68	79.6	61.79	11.75	59.5	63	21.5	26	28.87	25.94	10.63	23.37	13.94
2448	90.09	269.7	260.54	111.65	0.40095	0.012	0.0216	1065.47	58.52	78.13	60.64	11.75	59.5	63	21.5	26	28.94	26	10.69	23.31	13.94
2466	91.31	269.09	259.93	112.88	0.40095	0.0132	0.024	1042.02	58.03	78.95	60.15	11.75	59.5	63	21.5	26	28.87	25.94	10.69	23.25	13.94
2484	92.53	269.7	259.32	113.49	0.4698	0.012	0.0216	1061.56	58.35	79.6	61.46	11.69	59.5	63	21.5	26	28.87	25.94	10.63	23.25	13.94
2502	91.31	270.31	260.54	113.49	0.40095	0.012	0.0216	1059.61	57.7	77.97	59.83	11.69	59.5	63	21.5	26	28.87	25.94	10.63	23.12	14
2520	91.92	271.54	259.93	112.88	0.45765	0.012	0.0216	1020.51	56.72	78.62	59.33	11.69	59.5	63.5	21.5	26	28.81	25.94	10.63	23.25	13.81
2538	91.92	270.31	260.54	113.49	0.44145	0.012	0.0216	1042.02	57.7	78.3	59.5	11.75	60	63.5	21.5	26	28.87	25.94	10.69	23.19	13.81
2556	91.31	269.7	257.48	113.49	0.405	0.0144	0.0216	1030.29	57.54	78.95	59.99	11.69	60	63.5	21.5	26	28.87	25.94	10.63	23.25	13.81
2574	91.92	268.48	261.15	114.1	0.3969	0.012	0.0216	1067.43	57.54	79.44	58.52	11.69	60	63.5	21.5	26	28.81	25.94	10.63	23.31	13.81
2592	94.36	272.76	259.32	114.1	0.45765	0.012	0.0216	1043.97	56.88	77.81	57.54	11.69	60	63.5	21.5	26	28.81	25.94	10.69	23.37	13.75
2610	91.92	268.48	258.71	112.88	0.40905	0.012	0.0252	1026.38	57.86	78.95	60.32	11.69	60	63.5	21.5	26	28.75	25.94	10.63	23.5	13.69
2628	92.53	269.7	259.32	113.49	0.3969	0.0132	0.0228	1038.1	56.88	77.48	58.84	11.69	60	63.5	21.5	26	28.75	25.87	10.63	23.37	13.75
2646	91.31	267.87	258.71	113.49	0.40905	0.012	0.0216	1014.64	56.72	78.62	59.66	11.69	60	63.5	21.5	26	28.75	25.87	10.63	23.25	13.69
2664	91.31	270.31	260.54	113.49	0.3969	0.012	0.0204	1034.19	56.56	77.81	58.03	11.69	60	63.5	21.5	26	28.75	25.94	10.63	23.31	13.63
2682	91.92	269.7	260.54	112.88	0.4131	0.012	0.0216	1081.11	56.56	78.3	57.7	11.75	60	63.5	21.5	26	28.87	25.94	10.69	23.5	13.5
2700	91.92	270.31	260.54	113.49	0.40095	0.012	0.0216	1045.92	57.7	77.97	59.01	11.63	60	63.5	21.5	26	28.69	25.87	10.63	23.19	13.44
2718	91.31	271.54	262.37	113.49	0.40095	0.012	0.0228	1040.06	56.88	77.64	59.17	11.63	60	63.5	21.5	26	28.81	25.87	10.63	23.31	13.44
2736	91.31	269.7	259.93	113.49	0.45765	0.012	0.0204	1055.7	56.72	77.97	59.17	11.63	60	64	21.5	26	28.87	25.94	10.69	23.31	13.38
2754	91.92	269.7	259.93	113.49	0.4536	0.0132	0.0252	1061.56	57.37	78.13	60.32	11.63	60	64	21.5	26	28.81	25.87	10.63	23.44	13.38
2772	91.92	268.48	259.93	113.49	0.3969	0.0144	0.024	1051.79	57.37	78.79	59.5	11.63	60	64	21.5	26	28.81	25.87	10.63	23.31	13.5
2790	91.31	269.09	259.93	112.88	0.4698	0.012	0.0216	1075.25	56.88	77.32	56.72	11.63	60	64	21.5	26	28.81	25.81	10.63	23.31	13.44
2808	91.31	269.7	261.15	114.1	0.40095	0.0132	0.0216	1047.88	58.52	79.28	60.15	11.63	60	64	21.5	26	28.81	25.87	10.56	23.25	13.38
2826	91.92	270.92	262.37	114.1	0.40095	0.0144	0.0276	1026.38	57.37	80.09	59.17	11.56	60	64	21.5	26	28.87	25.81	10.63	23.37	13.31
2844	91.92	270.31	259.32	112.88	0.40095	0.012	0.0228	1036.15	56.07	77.32	56.88	11.63	60	64	21.5	26	28.87	25.87	10.63	23.37	13.31
2862	91.92	267.26	258.71	113.49	0.44955	0.012	0.0228	1026.38	56.72	77.97	58.52	11.63	60	64	21.5	26	28.87	25.87	10.63	23.31	13.31
2880	91.31	266.04	259.32	113.49	0.4941	0.012	0.0204	1028.33	57.21	77.64	58.52	11.56	60	64	21.5	26	28.69	25.81	10.56	23.06	13.38
2898	94.36	269.09	258.71	112.88	0.405	0.012	0.0228	1051.79	56.72	78.13	58.19	11.56	60	64	21.5	26	28.69	25.81	10.56	23.25	13.25
2916	91.31	270.31	260.54	113.49	0.4698	0.012	0.0216	1038.1	57.54	78.62	59.99	11.56	60	64	21.5	26	28.75	25.87	10.56	23.25	13.25
2934	90.7	270.31	259.93	113.49	0.4131	0.012	0.0216	1065.47	56.88	77.64	59.5	11.56	60	64	21.5	26	28.81	25.87	10.56	23.31	13.19
2952	91.31	269.09	257.48	112.88	0.40095	0.012	0.024	1096.75	56.72	77.97	57.54	11.56	60	64	21.5	26	28.75	25.87	10.63	23.31	13.19
2970	90.7	272.76	259.32	112.88	0.40095	0.0132	0.0216	1073.29	56.72	77.81	58.03	11.5	60	64	21.5	26	28.75	25.87	10.56	23.25	13.19
2988	90.7	275.81	258.71	113.49	0.40095	0.012	0.0216	1085.02	57.05	78.46	57.7	11.5	60	64	21.5	26	28.75	25.87	10.56	23.44	13.19
3006	91.92	269.09	260.54	113.49	0.40095	0.012	0.0252	1067.43	57.05	78.95	58.35	11.5	60	64	21.5	26	28.75	25.81	10.56	23.31	13.19
3024	91.31	269.09	259.32	113.49	0.40095	0.012	0.0216	1065.47	57.05	78.79	58.03	11.5	60	64	21.5	26	28.75	25.87	10.56	23.25	13.19
3042	91.92	270.31	259.32	113.49	0.40905	0.012	0.0216	1063.52	56.88	78.13	57.86	11.5	60	64	21.5	26	28.75	25.81	10.63	23.31	13.19
3060	91.31	269.7	259.32	112.88	0.3969	0.012	0.0252	1057.66	57.05	78.3	59.01	11.44	60	64	21.5	26	28.69	25.81	10.56	23.12	13.19
3078	91.31	272.15	260.54	112.88	0.405	0.012	0.0228	1024.42	56.39	78.95	57.86	11.5	60	64	21.5	26	28.75	25.81	10.56	23.12	13.25
3096	91.31	268.48	258.71	113.49	0.4131	0.012	0.0216	1059.61	57.37	79.11	59.66	11.5	60	64	21.5	26	28.75	25.81	10.56	23.12	13.19
3114	91.31	270.31	259.93	113.49	0.4212	0.012	0.0204	1059.61	56.56	78.62	57.37	11.5	60	64	21.5	26	28.75	25.81	10.56	23.31	13.13
3132	91.31	269.7	258.71	112.88	0.42525	0.012	0.024	1016.6	57.37	78.13	59.01	11.44	60	64	21.5	26	28.75	25.81	10.56	23.37	13.06
3150	91.31	271.54	261.76	112.88	0.40095	0.012	0.0216	1063.52	57.7	77.64	58.84	11.5	60	64	21.5	26	28.75	25.87	10.56	23.25	13.19
3168	91.31	269.09	261.15	112.88	0.40095	0.0144	0.0252	1073.29	56.72	78.46	58.03	11.5	60	64	21.5	26	28.94	25.94	10.63	23.25	13.06
3186	90.7	269.09	259.93	113.49	0.40095	0.0144	0.024	1051.79	57.21	78.62	57.7	11.44	60	64	21.5	26	28.94	25.94	10.56	23.37	13.13
3204	91.31	269.7	259.93	112.88	0.4698	0.0144	0.0216	1024.42	56.56	79.28	57.86	11.44	60	64	21.5	26	28.87	25.87	10.56	23.37	13.06
3222	91.92	270.31	260.54	113.49	0.40095	0.012	0.0216	1049.83	56.88	79.11	58.03	11.44	60	64	21.5	26	28.81	25.87	10.56	23.37	13.06
3240	90.7	269.09	256.26	112.88	0.44955	0.0144	0.0216	1053.75	57.21	79.44	59.17	11.38	60	64	21.5	26	28.81	25.81	10.56	23.06	13.19
3258	91.92	279.48	259.93	112.88	0.40095	0.0144	0.0204	1045.92	56.88	78.46	57.54	11.38	60	64	21.5	26	28.81	25.81	10.63	23.25	13.13
3276	91.31	269.7	259.93	113.49	0.43335	0.0144	0.0228	1028.33	56.88	79.28	57.7	11.38	60	64	21.5	26	28.81	25.81	10.63	23.44	13.06
3294	91.31	269.7	259.32	113.49	0.45765	0.012	0.0228	1049.83	57.54	79.11	59.5	11.44	60	64	21.5	26	28.81	25.87	10.63	23.5	13.06
3312	91.92	272.76	261.15	113.49	0.405	0.0132	0.0216	1208.19	57.21	78.3	59.5	11.44	60	64	21.5	26	28.87	25.87	10.63	23.5	13.13
3330	90.7	269.7	259.93	113.49	0.40905	0.012	0.0216	1086.98	56.56	77.97	56.88	11.38	60	64	21.5	26	28.81	25.87	10.63	23.62	13.13
3348	90.7	272.15	261.76	113.49	0.41715	0.012	0.0204	1069.38	57.05	78.46	56.88	11.38	60	64	21.5	26	28.87	25.87	10.56	23.56	13.13
3366	91.92	272.15	261.15	113.49	0.40095	0.012	0.0228	1067.43	57.54	78.13	59.33	11.44	60	64	21.5	26	28.94	26	10.63	23.31	13.19
3384	91.31	270.31	261.76	113.49	0.4131	0.0132	0.0216	1081.11	56.56	78.46	57.54	11.38	60	64	21.5	26	28.94	25.94	10.63	23.37	13.19
3402	91.92	272.15	262.37	113.49	0.405	0.012	0.0216	1053.75	57.54	78.46	57.05	11.38	60	64	21.5	26	28.94	26	10.63	23.5	13.06
3420	91.31	270.31	259.93	113.49	0.4212	0.012	0.0216	1049.83	57.21	77.64	58.03	11.38	60	64	21.5	26	28.94	25.94	10.63	23.56	13
3438	91.92	268.48	258.71	112.88	0.44145	0.012	0.0216	1042.02	57.21	78.3	57.7	11.38	60	64	21.5	26	28.87	26	10.56	23.69	13
3456	90.7	269.09	259.32	113.49	0.40095	0.0132	0.024	1051.79	56.07	77.32	56.72	11.44	60	64	21.5	26	28.81	25.94	10.56	23.5	13.13
3474	91.31	269.09	259.93	113.49	0.4131	0.012	0.0216	1047.88	57.37	78.13	59.01	11.38	60	64	21.5	26	28.81	25.94	10.56	23.56	13.06
3492	91.31	268.48	259.32	113.49	0.40905	0.012	0.0216	1038.1	56.07	77.81	57.54	11.44	60	64	21.5	26	28.81	25.94	10.56	23.5	13
3510	91.92	270.31	259.93	112.88	0.40095	0.0132	0.0216	1075.25	56.39	78.46	58.19	11.44	60	64	21.5	26	28.81	25.94	10.56	23.37	13.06
3528	90.7	269.09	259.93	113.49	0.405	0.012	0.0216	1028.33	57.21	78.13	58.03	11.38	60	64	21.5	26	28.81	25.94	10.56	23.31	13
3546	91.31	270.31	261.15	113.49	0.45765	0.012	0.0204	1051.79	57.7	78.46	59.01	11.38	60	64	21.5	26	28.81	25.87	10.56	23.19	13.06
3564	91.31	269.7	258.71	113.49	0.405	0.012	0.0264	1030.29	55.9	78.13	57.54	11.38	60	64	21.5	26	28.81	25.87	10.56	23.31	13.06
3582	91.92	270.31	259.93	113.49	0.4131	0.012	0.0216	1075.25	57.05	78.46	58.35	11.44	60	64	21.5	26	28.75	25.87	10.56	23.12	13.13
3600	90.7	269.09	259.32	112.27	0.40095	0.012	0.0228	1055.7	55.9	78.13	57.54	11.31	60	64	21.5	26	28.81	25.87	10.5	23.37	13
3618	90.7	268.48	258.1	112.88	0.40905	0.012	0.0216	1096.75	57.7	77.81	59.01	11.38	60	64	21.5	26	28.75	25.87	10.56	23.25	13.06
3636	91.31	267.26	258.1	112.88	0.44145	0.0132	0.0216	1071.34	55.9	77.81	58.35	11.38	60	64	21.5	26	28.75	25.87	10.56	23.19	13.13
3654	90.7	268.48	258.71	112.88	0.40095	0.012	0.0228	1026.38	56.23	77.97	57.86	11.38	60	64	21.5	26	28.75	25.81	10.56	23.19	13
3672	90.09	268.48	258.71	113.49	0.46575	0.012	0.0216	1077.2	56.72	78.13	57.37	11.38	60	64	21.5	26	28.69	25.81	10.56	23.37	12.88
3690	91.31	270.92	261.15	113.49	0.40095	0.012	0.024	1038.1	56.56	77.97	57.21	11.38	60	64	21.5	26	28.75	25.87	10.56	23.37	12.81
3708	91.92	268.48	257.48	112.88	0.3969	0.012	0.0204	1051.79	56.39	77.97	56.39	11.38	60	64	21.5	26	28.81	25.87	10.56	23.44	12.81
3726	91.31	269.7	259.93	112.88	0.45765	0.012	0.0216	1098.71	56.72	77.81	56.88	11.38	60	64	21.5	26	28.75	25.87	10.56	23.5	12.81
3744	90.09	269.09	259.32	113.49	0.40095	0.0132	0.0204	1055.7	57.05	78.3	60.15	11.38	60	64	21.5	26	28.81	25.87	10.56	23.44	12.88
3762	91.31	269.09	258.71	113.49	0.3969	0.0132	0.0216	1022.46	57.37	78.13	59.17	11.31	60	64	21.5	26	28.75	25.87	10.56	23.5	12.81
3780	91.31	269.09	258.1	113.49	0.405	0.0144	0.0228	1014.64	56.07	78.62	57.21	11.31	60	64	21.5	26	28.62	25.75	10.5	23.62	12.81
3798	91.31	268.48	259.32	113.49	0.41715	0.012	0.0216	1040.06	56.88	77.81	58.52	11.31	60	64	21.5	26	28.69	25.75	10.56	23.44	12.81
3816	91.31	267.87	259.32	113.49	0.40095	0.0132	0.0216	1040.06	56.72	77.15	56.72	11.31	60	64	21.5	26	28.69	25.75	10.56	23.44	12.81
3834	91.92	268.48	255.04	112.88	0.47385	0.012	0.0204	1000.96	57.21	78.79	59.5	11.31	60	64	21.5	26	28.69	25.75	10.56	23.56	12.81
3852	91.92	267.87	258.1	113.49	0.405	0.0132	0.0216	1051.79	57.37	78.13	58.19	11.31	60	64	21.5	26	28.62	25.75	10.56	23.44	12.88
3870	91.31	268.48	258.71	113.49	0.40095	0.012	0.0228	1034.19	57.21	78.95	58.68	11.31	60	64	21.5	26	28.69	25.75	10.5	23.37	12.88
3888	98.03	267.87	258.1	113.49	0.40905	0.012	0.0252	1047.88	56.88	77.48	58.03	11.31	60	64	21.5	26	28.69	25.75	10.5	23.25	12.88
3906	91.31	269.7	258.1	113.49	0.49815	0.012	0.0228	1040.06	56.23	77.97	58.35	11.31	60	64	21.5	26	28.69	25.75	10.5	23.12	12.94
3924	90.7	269.09	258.1	112.88	0.4617	0.012	0.0216	1042.02	56.07	77.15	56.88	11.31	60	64	21.5	26	28.62	25.69	10.5	23.12	12.88
3942	90.7	269.7	258.71	112.88	0.44955	0.012	0.0228	1030.29	56.72	78.62	58.35	11.31	60	64	21.5	26	28.69	25.75	10.56	23.25	12.88
3960	91.31	272.15	257.48	112.88	0.405	0.012	0.0264	1043.97	57.21	77.15	58.19	11.25	60	64	21.5	26	28.62	25.69	10.5	23.31	12.81
3978	91.31	268.48	261.15	113.49	0.4293	0.0132	0.0204	1038.1	58.03	78.13	59.33	11.31	60	64	21.5	26	28.62	25.75	10.5	23.31	12.81
3996	91.31	272.15	261.15	113.49	0.4212	0.0132	0.0216	1063.52	56.88	78.46	57.86	11.31	60	64	21.5	26	28.75	25.81	10.5	23.44	12.81
4014	90.7	269.7	258.71	112.88	0.3969	0.012	0.024	1030.29	55.74	78.3	57.21	11.25	60	64	21.5	26	28.81	25.81	10.56	23.5	12.75
4032	91.92	269.09	258.71	112.88	0.3969	0.0156	0.0216	1040.06	56.39	77.81	57.86	11.31	60	64	21.5	26	28.75	25.81	10.56	23.44	12.88
4050	90.7	270.92	259.93	112.88	0.4374	0.0108	0.0216	1022.46	56.72	77.32	57.54	11.31	60	64	21.5	26	28.75	25.75	10.56	23.62	12.88
4068	90.7	269.09	258.1	112.88	0.40095	0.012	0.0216	1053.75	56.56	77.81	56.72	11.25	60	64	21.5	26	28.75	25.75	10.56	23.56	12.88
4086	90.7	269.09	258.1	112.88	0.44955	0.012	0.0204	1034.19	55.9	78.46	56.88	11.31	60	64	21.5	26	28.69	25.81	10.56	23.69	12.94
4104	90.09	269.7	259.32	113.49	0.4374	0.012	0.0216	1014.64	56.07	77.15	56.72	11.25	60	64	21.5	26	28.69	25.75	10.56	23.62	12.94
4122	91.31	268.48	255.65	112.88	0.3969	0.0132	0.0228	1042.02	56.23	77.64	56.39	11.25	60	64	21.5	26	28.69	25.81	10.56	23.5	12.94
4140	90.7	268.48	259.32	113.49	0.405	0.012	0.0228	1038.1	56.72	78.46	58.35	11.25	60	64	21.5	26	28.62	25.69	10.5	23.44	12.88
4158	91.92	268.48	257.48	112.88	0.4374	0.012	0.0264	1055.7	56.23	78.46	57.21	11.25	60	64	21.5	26	28.62	25.69	10.5	23.56	12.81
4176	90.7	269.09	258.71	112.88	0.4455	0.0144	0.0228	1036.15	55.41	78.13	56.56	11.25	60	64	21.5	26	28.62	25.75	10.5	23.56	12.81
4194	90.7	267.87	258.1	112.88	0.3969	0.012	0.0228	1036.15	56.23	78.13	57.37	11.25	60	64	21.5	26	28.69	25.75	10.56	23.5	12.75
4212	91.92	267.87	259.32	112.88	0.48195	0.012	0.0288	1043.97	56.39	78.13	59.17	11.25	60	64	21.5	26	28.62	25.69	10.5	23.44	12.81
4230	96.81	268.48	246.49	112.88	0.4455	0.012	0.0228	1032.24	56.39	78.13	57.21	11.25	60	63.5	21.5	26	28.69	25.75	10.5	23.44	12.81
4248	90.09	267.87	259.93	111.04	0.3969	0.012	0.0216	1043.97	56.88	78.3	57.7	11.25	60	64	21.5	26	28.69	25.75	10.5	23.56	12.75
4266	91.31	268.48	258.1	112.88	0.3969	0.0132	0.0228	1051.79	56.39	78.62	58.52	11.25	60	64	21.5	26	28.69	25.75	10.5	23.56	12.69
4284	91.92	268.48	259.32	113.49	0.3969	0.012	0.0204	1061.56	56.56	77.81	55.9	11.25	60	64	21.5	26	28.62	25.69	10.5	23.44	12.75
4302	95.59	267.87	258.71	112.88	0.39285	0.0132	0.0204	1024.42	56.23	78.3	57.05	11.25	60	64	21.5	26	28.62	25.69	10.5	23.62	12.69
4320	88.87	268.48	258.71	112.88	0.40905	0.012	0.0216	1020.51	56.56	77.81	57.7	11.25	60	63.5	21.5	26	28.62	25.69	10.5	23.44	12.75
4338	91.92	269.09	258.1	112.88	0.3969	0.012	0.0252	1026.38	56.07	77.48	57.54	11.19	60	64	21.5	26	28.75	25.69	10.5	23.44	12.75
4356	89.48	268.48	259.32	112.88	0.3969	0.012	0.0216	1020.51	57.05	78.62	57.37	11.25	60	63.5	21.5	26	28.69	25.69	10.44	23.56	12.75
4374	91.31	269.09	258.71	112.88	0.40095	0.0144	0.024	1055.7	57.05	78.79	59.01	11.25	60	63.5	21.5	26	28.69	25.69	10.44	23.44	12.81
4392	90.7	267.26	257.48	112.88	0.40905	0.012	0.024	1040.06	56.88	77.81	58.19	11.25	60	63.5	21.5	26	28.62	25.69	10.5	23.25	12.81
4410	91.31	268.48	258.71	110.43	0.43335	0.012	0.0228	1042.02	56.39	77.97	58.03	11.25	60	63.5	21.5	26	28.62	25.69	10.5	23.19	12.81
4428	91.31	268.48	257.48	112.88	0.40095	0.012	0.0216	1036.15	55.9	78.13	56.88	11.25	60	63.5	21.5	26	28.62	25.69	10.5	23.25	12.81
4446	88.25	272.15	258.1	112.88	0.41715	0.012	0.0264	1043.97	55.74	77.15	55.58	11.25	60	63.5	21.5	26	28.62	25.69	10.5	23.56	12.75
4464	91.92	268.48	260.54	112.88	0.47385	0.012	0.0252	1008.78	56.23	78.62	58.52	11.25	60	63.5	21.5	26	28.62	25.62	10.5	23.62	12.75
4482	91.31	264.82	258.1	112.88	0.3969	0.0144	0.0216	1055.7	55.9	77.32	56.56	11.25	60	63.5	21.5	26	28.62	25.69	10.5	23.56	12.75
4500	90.7	267.87	258.71	112.88	0.3969	0.012	0.0216	1016.6	55.74	78.79	56.88	11.19	60	63.5	21.5	26	28.75	25.62	10.5	23.62	12.63
4518	91.31	270.31	260.54	113.49	0.45765	0.012	0.0252	1034.19	56.88	78.13	58.68	11.19	60	63.5	21.5	26	28.69	25.62	10.5	23.69	12.63
4536	90.7	268.48	259.32	112.88	0.405	0.0144	0.0216	1047.88	56.23	78.62	56.88	11.25	60	63.5	21.5	26	28.75	25.75	10.56	23.81	12.63
4554	92.53	267.26	258.71	111.65	0.4212	0.012	0.0216	1030.29	56.07	78.46	56.39	11.19	59.5	63.5	21.5	26	28.69	25.69	10.5	23.75	12.75
4572	91.31	264.82	258.1	113.49	0.4374	0.012	0.0216	1045.92	56.56	77.81	57.21	11.19	59.5	63.5	21.5	26	28.69	25.69	10.5	23.87	12.75
4590	90.7	269.09	260.54	113.49	0.405	0.012	0.0216	1059.61	56.39	78.3	56.56	11.19	59.5	63.5	21.5	26	28.69	25.69	10.5	23.75	12.81
4608	91.31	268.48	259.32	112.88	0.44145	0.012	0.0228	1053.75	55.9	78.3	55.9	11.25	60	63.5	21.5	26	28.69	25.69	10.5	23.75	12.75
4626	90.7	268.48	258.71	112.88	0.3969	0.0132	0.0204	1071.34	56.39	77.48	57.05	11.19	59.5	63.5	21.5	26	28.69	25.69	10.5	23.69	12.69
4644	91.31	269.09	259.32	112.88	0.40095	0.0132	0.0216	1022.46	56.72	78.46	59.17	11.19	60	63.5	21.5	26	28.69	25.69	10.5	23.5	12.75
4662	91.92	271.54	261.15	113.49	0.41715	0.012	0.0228	1071.34	57.54	77.81	57.86	11.25	60	63.5	21.5	26	28.81	25.75	10.5	23.37	12.75
4680	91.31	268.48	259.32	112.88	0.42525	0.0144	0.0216	1071.34	57.21	77.97	59.5	11.19	60	63.5	21.5	26	28.62	25.69	10.44	23.12	12.63
4698	91.31	262.98	258.1	112.88	0.4293	0.012	0.0228	1043.97	57.21	78.62	59.17	11.19	60	63.5	21.5	26	28.69	25.75	10.44	23.06	12.56
4716	90.7	268.48	258.71	112.88	0.4536	0.012	0.0288	1055.7	56.23	77.64	59.17	11.19	60	63.5	21.5	26	28.69	25.69	10.44	22.87	12.56
4734	91.31	277.65	258.71	112.88	0.4131	0.0132	0.0204	1049.83	57.21	78.13	59.83	11.19	60	63.5	21.5	26	28.62	25.69	10.44	22.81	12.56
4752	92.53	267.26	257.48	113.49	0.3969	0.012	0.0216	1018.55	56.88	77.97	58.35	11.19	60	63.5	21.5	26	28.62	25.69	10.5	22.69	12.56
4770	90.09	268.48	258.1	112.88	0.3969	0.0144	0.0216	991.19	57.05	78.46	59.17	11.19	60	63.5	21.5	26	28.62	25.69	10.5	22.56	12.5
4788	91.31	267.26	259.32	112.27	0.405	0.012	0.0216	1030.29	58.03	77.81	60.64	11.19	60	63.5	21.5	26	28.56	25.69	10.44	22.56	12.38
4806	90.09	268.48	258.1	112.88	0.405	0.012	0.0216	1061.56	57.37	78.79	61.3	11.19	60	63.5	21.5	26	28.56	25.69	10.5	22.5	12.31
4824	88.25	267.87	258.1	112.27	0.48195	0.012	0.024	1063.52	58.35	79.44	61.79	11.13	60	63.5	21.5	26	28.56	25.69	10.44	22.44	12.31
4842	90.7	268.48	258.71	112.27	0.3969	0.012	0.0204	1063.52	57.7	78.3	61.62	11.13	60	63.5	21.5	26	28.56	25.69	10.5	22.37	12.31
4860	94.36	264.82	256.26	112.27	0.4131	0.012	0.0228	1043.97	59.01	79.28	62.11	11.06	59.5	63.5	21.5	26	28.37	25.56	10.5	22.12	12.13
4878	94.36	266.04	258.71	114.1	0.4374	0.012	0.0216	1065.47	58.03	78.79	61.95	11.13	59.5	63.5	21.5	25.5	28.37	25.56	10.5	22.06	12.13
4896	93.75	264.82	256.26	122.04	0.4131	0.0132	0.0228	1081.11	59.01	79.6	62.77	11.13	59.5	63.5	21.5	25.5	28.31	25.56	10.5	22.06	12.06
4914	94.97	264.2	256.26	114.71	0.48195	0.012	0.0216	1053.75	59.17	79.77	61.79	11.13	59.5	63.5	21.5	25.5	28.31	25.56	10.56	22	12
4932	94.36	264.82	255.04	115.32	0.41715	0.0156	0.0252	1022.46	58.35	79.11	62.6	11.13	59.5	63.5	21.5	25.5	28.31	25.56	10.63	22	12
4950	93.75	265.43	256.87	114.1	0.41715	0.012	0.0216	1055.7	58.84	78.95	63.58	11.13	59.5	63.5	21.5	25.5	28.25	25.5	10.63	21.94	12
4968	93.75	265.43	255.65	114.71	0.44955	0.012	0.0204	1059.61	59.33	78.95	64.08	11.13	59.5	63.5	21.5	25.5	28.25	25.5	10.56	21.87	12
4986	93.75	264.2	256.26	114.71	0.4131	0.012	0.0228	1026.38	59.83	80.09	64.4	11.19	59.5	63.5	21.5	25.5	28.25	25.5	10.56	21.81	12
5004	94.36	269.7	256.26	115.32	0.4131	0.012	0.0204	1057.66	60.81	81.24	65.87	11.19	59	63	21.5	25.5	28.31	25.56	10.56	21.87	12
5022	94.36	266.65	258.71	114.71	0.41715	0.012	0.0276	1063.52	59.66	80.42	64.89	11.19	59	63	21.5	25.5	28.25	25.56	10.56	21.94	12
5040	90.09	267.26	258.1	111.65	0.4617	0.0132	0.0216	1032.24	58.19	79.44	62.11	11.19	59	63	21.5	26	28.5	25.62	10.44	22.06	12.31
5058	90.7	267.87	258.71	112.88	0.4698	0.012	0.0204	1012.69	58.84	80.09	63.75	11.25	59	63	21.5	26	28.56	25.62	10.44	22.19	12.38
5076	91.31	267.87	259.32	112.88	0.4536	0.012	0.0216	1014.64	59.17	80.42	63.26	11.19	59	63	21.5	26	28.5	25.62	10.44	22.37	12.44
5094	90.7	268.48	258.71	112.88	0.45765	0.012	0.0216	1030.29	57.86	78.95	63.26	11.19	59	63	21.5	26	28.5	25.62	10.44	22.37	12.5
5112	90.7	267.26	257.48	112.88	0.3969	0.012	0.0216	1036.15	58.19	79.11	62.28	11.25	59	63	21.5	26	28.5	25.62	10.38	22.44	12.5
5130	92.53	267.87	257.48	112.88	0.3969	0.012	0.0216	1075.25	59.5	83.2	63.75	11.19	59	63	21.5	26	28.5	25.56	10.31	22.44	12.56
5148	92.53	268.48	259.32	112.88	0.44145	0.012	0.0228	1016.6	57.7	78.79	62.11	11.19	59	63	21.5	26	28.44	25.62	10.31	22.56	12.5
5166	90.7	267.87	259.32	112.27	0.41715	0.012	0.0216	1063.52	57.86	79.44	60.81	11.19	59	63	21.5	26	28.5	25.62	10.38	22.75	12.5
5184	91.31	268.48	258.71	112.88	0.42525	0.012	0.0216	1028.33	57.86	78.79	60.81	11.19	59	63	21.5	26	28.44	25.56	10.31	22.75	12.56
5202	90.7	268.48	260.54	112.88	0.3969	0.012	0.0204	1030.29	58.84	80.26	64.08	11.19	59	63	21.5	26	28.44	25.56	10.38	22.75	12.63
5220	90.7	285.59	259.93	112.27	0.4212	0.012	0.0276	1036.15	57.7	79.11	60.97	11.13	59	63	21.5	26	28.5	25.56	10.38	22.75	12.69
5238	90.09	267.26	258.1	112.88	0.3969	0.012	0.0216	1014.64	57.86	78.95	62.11	11.19	59	63	21.5	26	28.56	25.56	10.38	22.75	12.69
5256	90.7	268.48	257.48	112.27	0.4131	0.0156	0.0204	1036.15	57.05	78.79	60.48	11.19	59	63	21.5	26	28.5	25.56	10.38	22.81	12.75
5274	90.7	266.65	251.37	112.88	0.405	0.012	0.0204	1038.1	57.37	78.13	60.32	11.19	59.5	63	21	26	28.44	25.56	10.38	23.06	12.75
5292	91.92	269.09	261.76	113.49	0.4374	0.012	0.0228	1057.66	58.19	79.6	60.97	11.19	59.5	63	21.5	26	28.5	25.56	10.38	23.06	12.75
5310	91.31	270.31	259.32	113.49	0.4536	0.012	0.0216	1043.97	58.52	78.46	59.5	11.19	59.5	63	21.5	26	28.56	25.62	10.38	23.19	12.69
5328	90.09	269.7	259.93	112.88	0.4131	0.012	0.0216	1077.2	57.86	79.6	60.81	11.19	59.5	63	21.5	26	28.69	25.69	10.38	23.12	12.69
5346	90.7	267.87	259.93	112.88	0.45765	0.012	0.0204	1069.38	57.86	77.97	60.64	11.25	59.5	63	21.5	26	28.69	25.75	10.44	23.12	12.75
5364	90.7	269.09	259.93	112.88	0.3969	0.0108	0.0216	1065.47	57.7	78.62	60.81	11.19	59.5	63	21.5	26	28.69	25.69	10.44	23.12	12.69
5382	90.09	268.48	258.1	112.88	0.4212	0.0132	0.024	1073.29	58.35	79.6	60.81	11.19	59.5	63	21.5	26	28.62	25.75	10.44	23	12.75
5400	88.87	268.48	258.71	112.88	0.4293	0.012	0.0276	1034.19	57.05	78.95	57.7	11.19	59.5	63.5	21.5	26	28.56	25.62	10.44	23.31	12.63
5418	90.09	269.09	259.93	112.88	0.405	0.0132	0.024	1047.88	56.39	78.95	58.68	11.19	59.5	63.5	21.5	26	28.62	25.62	10.44	23.19	12.69
5436	87.64	268.48	258.71	113.49	0.40095	0.012	0.024	1030.29	56.88	78.13	57.86	11.19	59.5	63.5	21.5	26	28.62	25.69	10.44	23.25	12.75
5454	91.92	269.7	261.76	112.88	0.4536	0.012	0.0216	1059.61	57.54	78.46	60.15	11.19	59.5	63.5	21.5	26	28.62	25.69	10.44	23.06	12.81
5472	91.92	268.48	258.1	112.88	0.3969	0.012	0.0216	1028.33	57.05	79.28	58.35	11.19	59.5	63.5	21.5	26	28.62	25.69	10.44	23.19	12.75
5490	91.31	269.09	259.93	113.49	0.4536	0.012	0.0204	1026.38	57.54	78.95	59.5	11.19	59.5	63.5	21.5	26	28.62	25.69	10.44	23.31	12.75
5508	90.09	269.7	260.54	114.71	0.4698	0.0108	0.0216	1038.1	56.88	78.95	57.37	11.19	59.5	63.5	21.5	26	28.69	25.69	10.44	23.31	12.81
5526	90.7	268.48	264.2	114.1	0.3969	0.0108	0.0228	1055.7	56.39	78.79	56.88	11.19	59.5	63.5	21.5	26	28.69	25.69	10.44	23.37	12.75
5544	91.31	267.87	256.87	112.27	0.39285	0.012	0.0228	1014.64	56.56	78.62	58.35	11.19	59.5	63.5	21.5	26	28.69	25.69	10.44	23.37	12.81
5562	91.31	266.65	256.87	113.49	0.39285	0.012	0.0216	1024.42	56.07	78.62	58.52	11.19	59.5	63.5	21.5	26	28.56	25.62	10.44	23.37	12.81
5580	91.31	267.87	257.48	113.49	0.4131	0.0132	0.0216	1030.29	56.88	78.3	59.17	11.19	59.5	63.5	21.5	26	28.56	25.56	10.44	23	12.75
5598	90.09	267.87	257.48	114.1	0.405	0.0132	0.0216	1028.33	56.23	78.3	58.52	11.19	59.5	63.5	21.5	26	28.56	25.56	10.44	23.25	12.69
5616	91.31	268.48	260.54	113.49	0.3969	0.012	0.0264	1040.06	57.21	78.3	58.68	11.19	59.5	63.5	21.5	26	28.56	25.56	10.44	23.25	12.63
5634	90.7	269.09	258.1	112.88	0.39285	0.012	0.024	1069.38	57.37	78.46	58.03	11.13	59.5	63.5	21.5	26	28.62	25.62	10.44	23.19	12.63
5652	90.09	267.87	257.48	112.88	0.486	0.012	0.0216	1038.1	55.74	78.62	57.7	11.19	59.5	63.5	21.5	26	28.56	25.56	10.44	23.12	12.69
5670	90.7	268.48	254.43	112.27	0.405	0.0144	0.0216	1022.46	56.88	78.62	60.32	11.19	59.5	63.5	21.5	26	28.56	25.56	10.44	23.25	12.63
5688	90.7	269.09	259.93	112.88	0.405	0.012	0.0264	1057.66	56.56	79.11	56.88	11.19	59.5	63.5	21.5	26	28.56	25.56	10.38	23.25	12.63
5706	90.7	268.48	258.71	113.49	0.4698	0.012	0.0216	1051.79	56.56	78.95	58.52	11.19	59.5	63.5	21.5	26	28.62	25.56	10.44	23.37	12.56
5724	91.31	272.76	258.71	112.88	0.3969	0.012	0.0216	1055.7	57.05	78.62	60.48	11.19	59.5	63.5	21.5	26	28.56	25.56	10.44	23.31	12.69
5742	91.31	267.87	257.48	112.88	0.40095	0.012	0.0216	1051.79	57.37	78.13	57.86	11.13	59.5	63.5	21.5	26	28.62	25.62	10.44	23.12	12.81
5760	91.92	269.09	258.71	112.88	0.4536	0.012	0.0216	1057.66	57.05	78.95	58.68	11.13	59.5	63.5	21.5	26	28.56	25.56	10.44	23.19	12.75
5778	91.31	269.09	258.1	112.88	0.43335	0.0144	0.0216	1043.97	57.21	78.79	58.19	11.13	59.5	63.5	21.5	26	28.56	25.56	10.38	23.31	12.69
5796	90.7	269.09	259.32	113.49	0.3969	0.012	0.0228	1065.47	56.88	78.95	58.35	11.19	59.5	63.5	21.5	26	28.56	25.62	10.44	23.31	12.75
5814	90.7	270.31	260.54	112.88	0.40095	0.012	0.0204	1043.97	56.56	79.11	58.03	11.19	59.5	63.5	21.5	26	28.69	25.69	10.44	23.25	12.81
5832	91.31	269.7	257.48	112.88	0.43335	0.0108	0.0204	1049.83	56.88	78.95	57.54	11.19	60	63.5	21.5	26	28.75	25.75	10.44	23.44	12.75
5850	90.7	269.09	259.32	112.88	0.43335	0.0132	0.0204	1026.38	56.88	78.79	57.86	11.19	59.5	63.5	21.5	26	28.69	25.69	10.44	23.44	12.75
5868	90.09	269.09	259.32	112.88	0.40095	0.012	0.0264	1073.29	56.56	78.95	57.54	11.19	59.5	63.5	21.5	26	28.69	25.69	10.44	23.31	12.75
5886	90.09	266.65	258.1	113.49	0.3969	0.012	0.0204	1069.38	57.21	79.11	57.54	11.19	60	63.5	21.5	26	28.56	25.69	10.44	23.31	12.69
5904	90.7	268.48	258.71	112.88	0.40905	0.012	0.0216	1053.75	57.21	79.28	59.5	11.19	59.5	63.5	21.5	26	28.56	25.62	10.44	23.25	12.63
5922	91.31	267.26	257.48	112.27	0.46575	0.012	0.0264	1051.79	57.05	78.62	59.83	11.19	59.5	63.5	21.5	26	28.56	25.62	10.44	23.19	6.56
5940	91.31	267.26	261.15	112.27	0.3969	0.0132	0.0216	1071.34	58.35	78.95	60.81	11.13	59.5	63.5	21	25.5	28.44	25.5	10.38	22.5	12.38
5958	91.31	267.26	257.48	111.65	0.3969	0.012	0.0216	1014.64	57.86	79.44	60.97	11.13	59.5	63.5	21	25.5	28.5	25.56	10.44	22.44	12.31
5976	90.7	268.48	258.1	112.88	0.40095	0.012	0.0252	1047.88	58.19	78.95	62.28	11.13	59.5	63.5	21	26	28.5	25.56	10.44	22.37	12.31
5994	90.09	271.54	260.54	110.43	0.40905	0.012	0.0252	1032.24	58.52	79.77	61.79	11.13	59.5	63.5	21	26	28.5	25.56	10.44	22.31	12.25
6012	91.31	267.87	258.1	111.04	0.4212	0.012	0.0216	1053.75	58.52	78.95	62.28	11.13	59.5	63.5	21	26	28.62	25.62	10.44	22.25	12.19
6030	90.7	268.48	260.54	112.88	0.40095	0.012	0.0204	1026.38	58.68	78.79	61.95	11.06	59.5	63.5	21.5	26	28.56	25.62	10.38	22.19	12.19
6048	92.53	264.2	247.71	113.49	0.40905	0.0108	0.0204	1055.7	59.17	79.44	62.77	11.06	59.5	63.5	21.5	26	28.44	25.62	10.44	22.12	12.19
6066	93.75	265.43	254.43	114.1	0.4131	0.012	0.0216	1016.6	58.03	78.79	61.62	11.06	59.5	63.5	21	25.5	28.31	25.56	10.44	22	12.19
6084	94.36	263.59	255.65	114.71	0.41715	0.012	0.024	1086.98	57.86	78.13	62.28	11.13	59.5	63.5	21	25.5	28.25	25.5	10.5	22	12.13
6102	92.53	265.43	257.48	114.1	0.47385	0.0132	0.0204	1045.92	58.52	79.28	62.6	11.13	59.5	63.5	21	25.5	28.31	25.5	10.5	21.94	12.06
6120	94.36	264.2	255.04	114.1	0.4212	0.0132	0.0252	1024.42	58.52	79.6	63.91	11.13	59	63	21.5	25.5	28.25	25.56	10.5	21.87	12.06

## Sheet: Run7
Time (s)	P1 (PSIa)	P2 (PSIa)	P3 (PSIa)	P4 (PSIa)	Power 1 (kW)	Power 2 (kW)	Power 3 (kW)	F1 (mL/min)	HR 1 (%)	HR 2 (%)	HR 3 (%)	T1 (°C)	T2 (°C)	T3 (°C)	T4 (°C)	T5 (°C)	T6 (°C)	T7 (°C)	T8 (°C)	T9 (°C)	T10 (°C)
0	81.53	256.26	245.88	100.66	0.405	0.0132	0.0168	1114.35	83.36	85.98	76.66	12.81	52.5	55.5	21	24.5	26.25	23.75	10.5	22.06	13.13
18	82.15	257.48	248.32	100.66	0.40095	0.012	0.018	1149.54	71.59	84.83	78.3	12.56	53	56	21	24.5	26.56	23.87	10.5	22	13.06
36	84.59	258.71	246.49	102.49	0.42525	0.0108	0.018	1126.08	73.07	85.49	81.08	12.38	53.5	56.5	21	24.5	26.81	24	10.5	22.06	13.06
54	85.2	254.43	247.1	103.71	0.44955	0.012	0.018	1129.99	71.27	85.65	80.09	12.25	53.5	56.5	21.5	24.5	26.81	24.06	10.56	22.06	13.06
72	85.81	255.65	247.71	104.93	0.42525	0.012	0.0204	1190.59	72.08	85.82	78.62	11.88	54	57	21	24.5	26.81	24.06	10.63	22.12	13.06
90	85.81	256.87	247.71	104.93	0.4212	0.012	0.018	1198.42	72.9	85.82	77.81	11.69	54	57	21.5	24.5	26.69	24.12	10.63	22.25	13.06
108	86.42	256.26	247.71	104.93	0.42525	0.012	0.0204	1104.57	72.58	87.29	78.46	11.5	54.5	57	21.5	24.5	26.75	24.12	10.69	22.31	13.06
126	87.64	256.26	247.1	105.55	0.48195	0.0132	0.0204	1118.26	72.74	86.96	78.13	11.31	54.5	57.5	21.5	25	26.69	24.19	10.69	22.44	13.13
144	88.25	255.65	248.32	104.93	0.49005	0.012	0.018	1081.11	74.7	86.47	86.96	11.19	54.5	57.5	21.5	25	26.69	24.19	10.69	22.56	13.13
162	87.64	255.65	247.1	106.16	0.5022	0.0144	0.018	1104.57	71.27	87.78	77.48	11.06	55	58	21.5	24.5	26.69	24.19	10.69	22.75	13.19
180	88.87	256.26	249.54	107.38	0.44955	0.012	0.018	1096.75	71.76	86.96	77.32	10.69	55.5	58.5	21.5	25	26.87	24.31	10.81	23.19	13.25
198	88.25	258.1	250.76	107.38	0.40905	0.012	0.0204	1067.43	73.23	87.61	81.73	10.69	55.5	58.5	21.5	25	26.94	24.37	10.88	23.37	13.25
216	83.37	261.76	254.43	104.93	0.3888	0.012	0.018	1018.55	71.43	87.29	80.42	10.56	55.5	58.5	21.5	25	27	24.44	10.88	23.5	13.31
234	82.76	262.37	254.43	104.32	0.39285	0.012	0.018	1077.2	70.45	86.63	77.81	10.5	55.5	58.5	21.5	25	27.25	24.56	10.88	23.5	13.38
252	82.76	262.37	250.76	103.71	0.40095	0.012	0.018	1010.73	70.94	87.61	77.15	10.44	55.5	59	21.5	25	27.31	24.62	10.81	23.81	13.38
270	83.37	261.76	251.37	104.93	0.39285	0.012	0.0168	1032.24	71.92	88.1	78.46	10.44	56	59	21.5	25	27.31	24.62	10.75	24.06	13.31
288	83.37	263.59	254.43	103.71	0.3888	0.012	0.018	1032.24	70.29	87.29	76.66	10.25	56	59	21.5	25	27.37	24.62	10.75	24.19	13.25
306	83.37	262.37	253.21	104.93	0.3888	0.0144	0.0204	1043.97	71.92	87.45	79.28	10.19	56	59	21.5	25.5	27.5	24.69	10.81	24.19	13.19
324	82.76	262.98	255.65	105.55	0.39285	0.0132	0.018	1034.19	70.12	88.1	74.54	10.13	56	59.5	21.5	25.5	27.56	24.69	10.75	24.44	13.06
342	83.37	267.87	255.04	104.32	0.39285	0.0108	0.018	1118.26	71.43	87.94	76.33	10	56.5	59.5	21.5	25.5	27.69	24.75	10.75	24.56	12.94
360	99.25	262.37	253.21	100.66	0.46575	0.0108	0.0168	1051.79	71.1	89.41	78.46	9.63	57	60	21.5	25.5	27.87	24.81	10.81	24.31	13
378	83.37	262.37	252.6	104.32	0.49005	0.012	0.0168	1004.87	71.1	89.74	78.3	9.56	57	60	21.5	25.5	27.81	24.81	10.81	24.44	12.88
396	83.98	264.82	255.04	104.93	0.3969	0.0132	0.0168	1026.38	73.88	90.56	82.06	9.5	57.5	60.5	21.5	25.5	27.81	24.87	10.88	24.5	12.88
414	85.81	262.37	254.43	104.93	0.3969	0.0132	0.018	1059.61	72.41	89.41	80.26	9.38	57.5	60.5	21.5	25.5	28.06	24.87	10.88	24.44	12.88
432	82.76	264.2	254.43	104.32	0.39285	0.0108	0.0168	1075.25	71.43	88.59	83.85	9.31	57.5	60.5	21.5	25.5	28.12	24.94	10.88	24.31	12.88
450	84.59	264.82	253.21	104.32	0.45765	0.0144	0.0168	1014.64	71.1	87.29	80.26	9.25	58	61	21	25.5	28.19	24.94	10.81	24.19	12.88
468	86.42	259.93	251.37	106.77	0.44145	0.012	0.0192	1045.92	71.1	88.43	81.57	9.19	58	61	21	25.5	28.06	24.87	10.81	24	12.88
486	87.03	262.98	253.21	107.99	0.44955	0.012	0.0192	1055.7	72.74	85.98	80.91	9.13	58	61	21	25	27.94	24.81	10.81	23.87	12.75
504	86.42	261.15	255.04	106.77	0.405	0.012	0.018	1069.38	71.1	85.16	83.36	9.06	58	61	21	25	28	24.87	10.88	23.81	12.63
522	89.48	259.32	250.15	108.6	0.4374	0.012	0.0168	1094.8	71.76	84.67	81.73	9	58	61	21	25	27.81	24.75	10.88	23.75	12.5
540	96.2	255.65	248.93	114.1	0.242	0.012	0.0192	1145.63	72.74	85.98	81.08	8.88	57.5	61	21.5	25	27.5	24.56	11.06	23.44	11.94
558	97.42	256.26	248.93	113.49	0.2409	0.012	0.0168	1090.89	70.61	84.67	76.5	8.94	57.5	61	21.5	25	27.5	24.56	11.19	23.37	11.88
576	98.03	255.04	247.1	114.1	0.2453	0.012	0.0192	1071.34	73.07	85.65	88.1	9	57.5	61	21.5	25	27.25	24.56	11.25	23.31	11.81
594	98.64	254.43	245.27	113.49	0.2387	0.012	0.0168	1096.75	68.98	85.98	72.41	9	57	61	21.5	25	27.06	24.5	11.38	23.31	11.75
612	96.81	256.26	248.32	114.1	0.2398	0.0108	0.0168	1139.77	71.43	85.82	78.3	9.06	57	61	21.5	25	26.94	24.44	11.38	23.19	11.69
630	99.86	253.21	244.65	115.32	0.2497	0.012	0.0168	1085.02	72.74	86.63	83.36	9.13	57	60.5	21.5	25	26.87	24.37	11.44	23.19	11.63
648	101.7	253.21	244.65	115.93	0.2453	0.012	0.0192	1188.64	71.27	86.63	78.79	9.19	56.5	60.5	21.5	24.5	26.69	24.31	11.5	23.12	11.56
666	99.86	251.99	233.66	116.54	0.2673	0.0132	0.0168	1126.08	72.25	86.63	79.93	9.25	56.5	60.5	21.5	24.5	26.56	24.25	11.56	23.12	11.38
684	102.92	253.82	248.32	115.93	0.2596	0.012	0.0168	1174.95	72.41	86.63	80.26	9.31	56.5	60.5	21.5	24.5	26.62	24.19	11.63	23	11.38
702	99.86	251.99	244.65	117.15	0.2508	0.012	0.0168	1116.31	73.07	88.1	81.24	9.38	56	60	21.5	24.5	26.69	24.19	11.69	22.94	11.31
720	101.7	253.82	242.21	117.76	0.2464	0.012	0.018	1077.2	72.58	89.58	79.44	9.5	55	59.5	21.5	24.5	26.44	24.06	11.69	22.75	11.25
738	100.47	253.82	245.27	116.54	0.2607	0.012	0.018	1085.02	71.76	90.23	77.97	9.56	55	59	21.5	24.5	26.44	24.12	11.75	22.75	11.25
756	100.47	252.6	245.88	118.37	0.2508	0.012	0.0168	1178.86	73.39	88.92	83.85	9.63	55	59	21.5	24.5	26.44	24.12	11.75	22.75	11.25
774	102.92	253.82	243.43	115.93	0.2563	0.012	0.018	1131.94	72.74	89.08	80.75	9.69	54.5	58.5	21.5	24.5	26.37	24.06	11.81	22.69	11.31
792	102.31	252.6	244.65	118.37	0.2453	0.0132	0.0168	1124.13	72.25	86.63	79.44	9.75	54.5	58.5	21.5	24.5	26.25	24.06	11.81	22.62	11.44
810	102.31	253.82	243.43	118.37	0.2431	0.0132	0.018	1114.35	73.56	89.08	82.71	9.75	54	58.5	21.5	24.5	26.25	24.06	11.81	22.62	11.44
828	102.31	253.82	245.88	117.76	0.2442	0.012	0.018	1092.84	74.21	90.23	81.73	9.81	54	58	21.5	24.5	26.31	24.06	11.81	22.62	11.5
846	101.7	253.82	243.43	119.6	0.2453	0.0132	0.018	1100.66	72.25	89.9	79.93	9.88	54	58	21.5	24.5	26.37	24.06	11.81	22.62	11.5
864	102.31	253.21	244.04	117.76	0.2431	0.012	0.018	1108.48	74.54	89.25	81.08	9.88	54	58	21.5	24.5	26.31	24.06	11.81	22.56	11.56
882	103.53	251.99	244.04	119.6	0.2431	0.012	0.018	1147.59	73.72	89.41	80.91	9.94	53.5	57.5	21.5	24.5	26.19	24.06	11.88	22.56	11.56
900	102.92	253.82	245.88	116.54	0.2431	0.0144	0.0192	1104.57	73.72	90.23	78.46	10.25	53	57	21	24.5	26.31	24.19	11.88	22.44	11.69
918	101.7	253.82	248.32	118.99	0.2541	0.012	0.0168	1151.5	74.37	91.21	81.73	10.25	53	57	21.5	24.5	26.25	24.19	11.88	22.44	11.69
936	102.92	256.87	245.88	118.99	0.253	0.012	0.0168	1102.62	73.07	90.56	78.13	10.38	53	56.5	21.5	24.5	26.19	24.19	11.88	22.37	11.75
954	103.53	255.04	245.88	118.99	0.2475	0.012	0.0168	1106.53	73.23	90.23	78.46	10.44	53	56.5	21.5	24.5	26.25	24.19	11.94	22.37	11.75
972	104.14	255.04	247.1	118.99	0.2442	0.012	0.0168	1100.66	72.9	89.25	80.91	10.5	52.5	56.5	21.5	24.5	26.5	24.19	11.94	22.44	11.69
990	104.14	255.04	247.71	120.21	0.2453	0.0144	0.018	1122.17	73.39	89.25	83.36	10.5	52.5	56.5	21.5	24.5	26.5	24.25	11.94	22.44	11.75
1008	103.53	253.82	245.88	119.6	0.2431	0.0132	0.0168	1104.57	72.58	88.76	80.26	10.56	52.5	56	21.5	24.5	26.44	24.25	11.94	22.56	11.81
1026	103.53	255.04	244.65	119.6	0.2431	0.012	0.018	1098.71	74.21	88.1	85.33	10.63	52.5	56	21.5	24.5	26.31	24.25	11.94	22.62	11.81
1044	102.31	255.04	246.49	119.6	0.2519	0.012	0.018	1128.03	72.74	88.27	79.93	10.69	52.5	56	21.5	24.5	26.31	24.25	11.94	22.69	11.81
1062	103.53	254.43	245.27	118.99	0.2442	0.012	0.018	1073.29	71.43	89.08	76.01	10.75	52	56	21.5	24.5	26.25	24.25	11.94	22.87	11.81
1080	99.25	258.71	250.76	116.54	0.2728	0.012	0.0204	1104.57	70.61	87.78	78.3	10.88	52	55.5	21.5	24.5	26.19	24.19	11.88	23.44	11.94
1098	97.42	259.32	250.76	115.93	0.2409	0.012	0.0168	1085.02	71.92	88.1	79.6	10.88	52	55.5	21.5	25	26.5	24.31	11.81	23.62	12
1116	94.36	262.37	252.6	114.1	0.42525	0.012	0.018	1038.1	69.96	88.43	76.33	10.88	52	55.5	21.5	25	26.62	24.44	11.75	23.69	12
1134	94.36	259.93	250.15	113.49	0.42525	0.012	0.0168	995.09	69.63	87.45	75.52	10.94	52	55.5	21.5	25	26.81	24.44	11.69	23.87	12
1152	94.97	262.37	253.21	113.49	0.49005	0.012	0.0204	1008.78	69.47	87.61	75.52	10.88	52	55.5	21.5	25	26.75	24.44	11.63	24.12	12
1170	94.97	262.37	251.99	113.49	0.43335	0.012	0.0168	1022.46	70.29	86.96	77.48	10.88	52	55.5	21.5	25	27	24.56	11.63	24.19	12
1188	93.14	262.37	255.04	112.88	0.44145	0.012	0.0192	991.19	68.65	89.41	74.7	10.88	52	55.5	21.5	25	26.87	24.56	11.63	24.12	12.06
1206	91.31	262.98	255.04	111.65	0.40905	0.0132	0.018	989.23	67.34	86.47	74.37	10.81	52.5	55.5	21.5	25	27.12	24.62	11.63	24.12	12.13
1224	90.7	262.98	252.6	111.04	0.4617	0.012	0.018	975.54	67.67	86.96	73.72	10.75	52.5	55.5	21.5	25.5	27.12	24.69	11.56	24.37	12.13
1242	91.92	264.82	254.43	111.65	0.4131	0.0132	0.0192	1018.55	67.34	85.49	72.74	10.69	52.5	55.5	21.5	25.5	27.19	24.69	11.5	24.62	12
1260	87.64	267.26	256.87	111.04	0.43335	0.012	0.018	967.72	67.51	87.94	72.08	10.44	53.5	56.5	21.5	25.5	27.5	24.75	11.38	24.56	12.13
1278	88.25	267.87	258.71	109.82	0.4374	0.0132	0.018	985.32	68.16	87.29	72.58	10.44	53.5	56.5	21.5	25.5	27.62	24.81	11.38	24.56	12.06
1296	87.64	266.65	257.48	109.82	0.3888	0.012	0.0216	973.59	68.16	88.27	73.23	10.38	54	56.5	21.5	25.5	27.62	24.87	11.38	24.56	12
1314	88.25	265.43	255.65	109.21	0.39285	0.012	0.018	973.59	68	87.78	75.03	10.31	54	57	21.5	25.5	27.62	24.87	11.38	24.37	11.94
1332	88.25	266.65	256.87	109.82	0.3969	0.012	0.0204	979.46	68.82	87.45	74.86	10.25	54	57	21.5	25.5	27.62	24.87	11.31	24.19	11.94
1350	87.64	267.26	257.48	109.82	0.42525	0.012	0.018	979.46	68.33	87.12	76.5	10.25	54.5	57.5	21.5	25.5	27.69	25	11.38	24	11.88
1368	87.64	267.87	257.48	109.82	0.3969	0.012	0.0204	948.17	68.49	88.1	76.5	10.19	54.5	57.5	21.5	25.5	27.75	24.94	11.38	23.87	11.81
1386	88.25	267.26	256.26	109.82	0.39285	0.0132	0.0204	973.59	68	87.94	73.56	10.19	55	57.5	21.5	25.5	27.75	25	11.38	23.81	11.75
1404	88.87	267.26	256.87	109.82	0.40905	0.0132	0.018	995.09	68.49	87.29	74.54	10.13	55	58	21.5	25.5	27.81	25	11.38	23.69	11.69
1422	88.25	267.87	251.99	109.82	0.4131	0.0132	0.0168	981.41	69.8	87.45	80.91	10.06	55	58	21.5	25.5	27.75	25	11.44	23.62	11.69
1440	87.64	267.26	257.48	110.43	0.39285	0.012	0.0168	955.99	70.29	86.47	82.38	9.94	56	59	21.5	25.5	27.87	24.94	11.38	23.37	11.44
1458	89.48	268.48	257.48	109.82	0.3969	0.012	0.018	991.19	70.61	86.47	83.69	9.88	56	59	21.5	25.5	27.87	25	11.38	23.37	11.5
1476	88.25	267.26	257.48	109.82	0.3969	0.012	0.0168	1020.51	69.8	87.29	79.93	9.81	56	59	21.5	25.5	27.87	25.06	11.44	23.37	11.44
1494	87.64	265.43	255.65	109.82	0.39285	0.012	0.0216	993.14	68.33	86.31	76.99	9.81	56.5	59.5	21.5	25.5	27.87	25.06	11.38	23.25	11.5
1512	93.14	265.43	252.6	111.65	0.40905	0.012	0.0168	1002.92	68.98	85.98	77.81	9.75	56.5	59.5	21.5	25.5	27.81	25.06	11.44	23.19	11.5
1530	91.31	264.82	253.82	111.65	0.4293	0.012	0.018	955.99	69.8	87.61	78.79	9.69	56.5	59.5	21.5	25.5	27.69	25	11.44	23.19	11.44
1548	88.87	263.59	253.82	111.04	0.4131	0.012	0.018	979.46	68.98	87.12	78.95	9.69	56.5	60	21.5	25.5	27.62	24.94	11.44	23.19	11.44
1566	91.92	264.82	255.04	111.65	0.44145	0.012	0.0216	1006.82	69.8	86.47	81.24	9.69	57	60	21.5	25.5	27.62	24.87	11.44	23.06	11.44
1584	93.75	261.76	252.6	114.1	0.4293	0.012	0.0168	1012.69	69.31	85.49	77.81	9.63	57	60	21	25.5	27.62	24.87	11.44	23	11.44
1602	96.2	259.93	250.15	120.82	0.2794	0.0132	0.0168	1024.42	68.65	85.16	77.97	9.63	57	60	21.5	25.5	27.5	24.87	11.44	23	11.38
1620	99.86	256.26	247.1	117.15	0.2409	0.012	0.0216	1065.47	68.98	82.55	78.79	9.69	56.5	60	21.5	25	26.75	24.44	11.63	22.87	11.06
1638	100.47	256.26	247.1	117.15	0.2365	0.0132	0.0216	1073.29	71.43	85.16	77.64	9.75	56.5	60	21.5	25	26.75	24.37	11.69	22.81	11
1656	100.47	258.1	247.71	118.37	0.2354	0.0132	0.0168	1077.2	71.59	83.36	84.67	9.75	56.5	60	21.5	25	26.81	24.31	11.69	22.81	10.94
1674	98.03	256.87	248.32	118.99	0.2387	0.012	0.0168	1042.02	72.74	84.34	88.1	9.81	56	59.5	21.5	25	26.81	24.31	11.75	22.87	10.94
1692	101.08	256.26	248.32	117.76	0.2387	0.012	0.0192	1069.38	70.45	84.67	78.62	9.81	56	59.5	21.5	25	26.81	24.31	11.75	22.81	10.94
1710	101.7	258.71	249.54	117.76	0.2365	0.012	0.0192	1028.33	71.76	85.82	81.57	9.81	55.5	59.5	21.5	25	26.87	24.31	11.81	22.75	11
1728	102.31	258.1	253.82	118.99	0.2387	0.012	0.018	1063.52	71.43	85	81.57	9.88	55.5	59.5	21.5	25	27	24.31	11.81	22.75	11
1746	100.47	258.71	249.54	117.15	0.2387	0.012	0.0168	1063.52	72.9	86.8	85.49	9.88	55.5	59.5	21.5	25	26.94	24.37	11.88	22.75	11.06
1764	101.08	259.32	249.54	118.37	0.2387	0.012	0.0192	1028.33	71.59	87.12	81.4	9.94	55.5	59	21.5	25	26.94	24.44	11.88	22.69	11.13
1782	101.08	256.87	252.6	118.37	0.2365	0.012	0.0192	977.5	70.45	86.31	81.57	9.94	55	59	21.5	25	26.94	24.44	11.88	22.69	11.13
1800	102.31	255.04	247.1	118.99	0.2343	0.012	0.018	1018.55	70.78	87.12	80.26	10.19	54.5	58.5	21.5	25	26.75	24.37	11.88	22.56	11.25
1818	101.7	256.26	248.93	118.99	0.2343	0.012	0.0168	1016.6	72.25	87.12	83.2	10.25	54.5	58.5	21.5	25	26.75	24.31	11.88	22.56	11.25
1836	101.7	259.32	247.1	119.6	0.2431	0.012	0.018	1055.7	72.74	88.59	91.7	10.31	54.5	58	21.5	25	26.69	24.37	11.88	22.56	11.25
1854	102.92	258.1	248.93	120.21	0.2365	0.012	0.0168	1069.38	73.23	88.43	88.92	10.38	54	58	21.5	25	26.75	24.31	11.88	22.5	11.31
1872	102.31	257.48	248.93	119.6	0.2497	0.012	0.0204	1036.15	73.39	88.92	86.47	10.44	54	58	21.5	25	26.87	24.31	11.88	22.5	11.31
1890	103.53	256.26	248.93	119.6	0.2365	0.012	0.0168	1079.16	72.58	88.1	84.18	10.5	54	58	21	25	26.87	24.37	11.94	22.44	11.44
1908	102.31	256.87	249.54	119.6	0.2365	0.0132	0.0168	1051.79	72.58	89.58	84.83	10.5	54	57.5	21	25	26.87	24.37	11.94	22.44	11.44
1926	102.31	256.87	250.15	119.6	0.2365	0.0144	0.0192	1085.02	72.9	88.76	86.31	10.56	54	57.5	21	25	26.87	24.37	11.94	22.37	11.44
1944	102.92	258.71	250.15	119.6	0.2376	0.0144	0.018	1032.24	73.39	88.59	84.02	10.63	54	57.5	21	25	26.94	24.37	11.94	22.37	11.44
1962	102.31	257.48	247.1	120.21	0.2365	0.012	0.0168	1053.75	73.88	90.39	84.83	10.63	53.5	57.5	21	25	27	24.44	11.94	22.37	11.5
1980	102.31	257.48	246.49	119.6	0.2354	0.012	0.018	1055.7	72.08	89.58	81.73	10.81	53.5	57	21.5	25	26.69	24.31	11.88	22.94	11.5
1998	102.92	258.1	249.54	120.21	0.2365	0.012	0.0168	1102.62	72.41	88.92	83.53	10.81	53.5	57	21.5	25	26.75	24.31	11.88	23	11.56
2016	102.92	256.87	248.93	118.99	0.2354	0.012	0.018	1063.52	70.29	87.94	79.28	10.88	53	57	21.5	25	26.81	24.37	11.94	23.12	11.56
2034	102.31	258.1	248.32	120.82	0.2354	0.0108	0.018	1028.33	72.41	89.25	78.46	10.94	53	57	21.5	25	26.75	24.37	11.94	23.31	11.56
2052	102.31	256.87	248.93	119.6	0.2365	0.012	0.0168	1051.79	70.45	87.78	79.77	10.94	53	56.5	21.5	25	26.87	24.37	11.94	23.31	11.69
2070	105.97	258.71	250.76	117.76	0.2266	0.012	0.0168	1051.79	70.45	89.08	77.15	11	53	56.5	21.5	25	26.94	24.37	11.94	23.5	11.69
2088	99.86	261.15	251.37	117.76	0.2299	0.012	0.0168	1026.38	70.61	89.08	79.77	11.06	53	56.5	21.5	25	27	24.37	11.88	23.69	11.69
2106	99.86	260.54	251.99	118.37	0.2299	0.012	0.018	1079.16	72.08	88.59	81.4	11.06	53	56.5	21.5	25	27.06	24.44	11.88	23.75	11.75
2124	99.25	262.37	253.21	117.15	0.231	0.012	0.0168	1038.1	69.31	88.27	74.54	11.06	53	56.5	21.5	25	27.06	24.5	11.81	23.69	11.69
2142	99.25	261.15	250.76	116.54	0.231	0.012	0.0168	1036.15	69.63	88.1	74.54	11.06	53	56.5	21.5	25	27.12	24.5	11.81	23.87	11.75
2160	90.09	265.43	255.04	113.49	0.4617	0.012	0.0192	1006.82	68	85.98	76.17	11	53	56.5	21.5	25.5	27.25	24.56	11.56	24.19	11.81
2178	91.92	266.04	260.54	114.1	0.41715	0.0144	0.018	1010.73	68.49	86.14	75.52	11	53	56.5	21.5	25.5	27.37	24.62	11.56	24.31	11.81
2196	92.53	264.82	255.04	113.49	0.40905	0.012	0.018	1010.73	69.14	86.96	77.32	10.94	53	56.5	21.5	25.5	27.56	24.75	11.56	24.31	11.88
2214	92.53	264.82	253.21	112.88	0.4779	0.012	0.0168	981.41	67.83	87.29	74.7	10.94	53.5	56.5	21.5	25.5	27.44	24.69	11.5	24.44	11.88
2232	91.92	264.2	255.04	112.27	0.42525	0.012	0.018	975.54	66.69	87.45	72.58	10.88	53.5	56.5	21.5	25.5	27.5	24.75	11.5	24.62	11.75
2250	92.53	269.7	256.26	114.1	0.4131	0.0144	0.0168	975.54	67.83	86.63	73.72	10.81	53.5	57	21.5	25.5	27.5	24.81	11.44	24.81	11.69
2268	91.92	266.65	260.54	112.88	0.40905	0.012	0.018	1006.82	67.51	87.29	71.76	10.75	53.5	57	21.5	25.5	27.56	24.81	11.5	24.75	11.63
2286	93.14	265.43	255.65	112.88	0.4131	0.0144	0.0168	995.09	67.18	85.98	74.54	10.75	54	57	21.5	25.5	27.62	24.87	11.5	24.75	11.63
2304	91.92	265.43	255.65	112.88	0.45765	0.0132	0.018	969.68	66.36	87.12	70.45	10.69	54	57	21.5	25.5	27.62	24.87	11.44	24.69	11.63
2322	92.53	265.43	254.43	112.27	0.4698	0.012	0.0168	961.86	67.18	86.8	72.41	10.63	54	57.5	21.5	25.5	27.62	24.81	11.44	24.81	11.56
2340	88.25	267.26	256.87	111.04	0.3969	0.012	0.0168	969.68	66.36	86.31	72.41	10.44	54.5	57.5	21.5	25.5	27.81	24.87	11.44	24.62	11.44
2358	89.48	266.65	257.48	111.04	0.3969	0.012	0.0168	1000.96	65.55	85.98	70.45	10.38	54.5	58	21.5	25.5	27.81	24.87	11.38	24.69	11.44
2376	88.25	268.48	258.1	111.04	0.39285	0.012	0.018	969.68	66.69	87.61	73.88	10.38	55	58	21.5	25.5	27.94	24.87	11.38	24.62	11.38
2394	88.87	267.87	255.65	111.04	0.39285	0.0132	0.0204	973.59	67.51	87.29	71.92	10.31	55	58	21.5	25.5	27.94	24.94	11.38	24.62	11.38
2412	88.87	267.87	256.87	112.27	0.4698	0.012	0.0168	957.95	67.83	87.12	74.05	10.25	55	58.5	21.5	25.5	28	24.94	11.38	24.62	11.31
2430	88.87	267.87	257.48	110.43	0.3969	0.012	0.0168	967.72	66.69	85.65	73.72	10.19	55	58.5	21.5	25.5	28.12	24.94	11.31	24.44	11.31
2448	89.48	268.48	256.87	110.43	0.3969	0.0132	0.0168	959.9	66.85	86.47	71.92	10.19	55	58.5	21.5	25.5	28.12	25	11.38	24.25	11.25
2466	88.87	267.87	257.48	111.04	0.46575	0.012	0.0204	989.23	67.02	85.82	73.56	10.13	55.5	58.5	21.5	25.5	28	24.94	11.31	24.19	11.19
2484	89.48	267.87	258.1	110.43	0.405	0.0132	0.0168	981.41	67.83	85.65	75.84	10.06	55.5	59	21.5	25.5	28	24.94	11.38	24.12	11.19
2502	89.48	267.26	256.87	110.43	0.3969	0.0132	0.0192	977.5	65.06	85.49	72.74	10	55.5	59	21.5	25.5	28	25	11.38	24	11.19
2520	92.53	266.04	255.65	112.27	0.4698	0.012	0.018	979.46	67.67	86.31	76.83	9.75	56	59.5	21.5	25.5	28	24.94	11.38	23.56	11
2538	91.92	266.65	254.43	112.27	0.40905	0.0144	0.0168	987.27	69.47	87.61	82.38	9.75	56	59.5	21.5	25.5	28.06	24.94	11.44	23.5	11
2556	92.53	266.04	255.04	112.27	0.486	0.0132	0.018	1057.66	69.31	86.31	77.97	9.75	56.5	60	21.5	25.5	28.06	24.94	11.44	23.5	11
2574	92.53	266.65	255.04	112.88	0.486	0.012	0.0192	1012.69	71.59	86.47	85.65	9.69	56.5	60	21.5	25.5	28.06	24.94	11.5	23.44	11
2592	94.36	261.76	252.6	114.1	0.44145	0.0108	0.0228	967.72	68.49	85.82	76.17	9.69	56.5	60	21.5	25.5	27.94	24.94	11.5	23.31	11.06
2610	96.2	262.37	253.21	114.71	0.46575	0.012	0.0168	1032.24	68.49	83.2	76.5	9.69	56.5	60	21.5	25.5	27.81	24.87	11.5	23.25	11.06
2628	97.42	258.71	248.93	114.71	0.2222	0.0144	0.0168	1036.15	67.02	84.83	73.56	9.69	56.5	60	21.5	25.5	27.69	24.81	11.56	23.19	11.06
2646	98.03	260.54	250.76	113.49	0.2673	0.012	0.0168	1061.56	67.83	82.38	78.46	9.69	56.5	60	21.5	25.5	27.5	24.69	11.56	23.12	11
2664	98.03	259.93	250.76	115.93	0.2321	0.012	0.018	997.05	68.82	83.2	77.81	9.69	56.5	60	21.5	25	27.5	24.69	11.63	23.06	11
2682	95.59	259.93	251.37	116.54	0.2321	0.012	0.0168	1063.52	69.63	84.67	79.6	9.75	56.5	60	21.5	25	27.44	24.69	11.69	23	11
2700	98.03	260.54	250.15	115.93	0.231	0.012	0.018	1020.51	70.94	86.63	81.73	9.81	56	60	21.5	25	27.19	24.69	11.75	22.94	11.06
2718	98.03	260.54	251.37	116.54	0.231	0.012	0.0168	1020.51	69.8	85.82	76.17	9.81	56	59.5	21.5	25	27.12	24.69	11.75	22.81	11.06
2736	98.03	259.93	250.76	116.54	0.2354	0.0132	0.018	1059.61	70.29	84.51	80.26	9.88	56	59.5	21.5	25	27.06	24.69	11.81	22.81	11.19
2754	98.64	261.15	250.76	116.54	0.2299	0.012	0.0168	1059.61	70.29	86.63	78.95	9.94	56	59.5	21.5	25	27.12	24.69	11.81	22.75	11.19
2772	98.64	261.15	251.37	117.76	0.2321	0.0108	0.0168	1061.56	71.43	85.16	81.08	9.94	55.5	59.5	21.5	25	27.12	24.69	11.88	22.81	11.19
2790	98.03	260.54	251.37	116.54	0.2321	0.0144	0.018	1006.82	68.49	83.36	81.57	9.94	55.5	59.5	21.5	25	27.12	24.75	11.81	22.75	11.19
2808	97.42	259.93	249.54	116.54	0.2684	0.012	0.018	1020.51	71.59	85.16	85.49	9.94	55.5	59.5	21.5	25	27.19	24.69	11.81	22.75	11.19
2826	98.64	259.93	251.37	116.54	0.231	0.012	0.0168	1014.64	71.92	86.96	84.83	10	55.5	59	21.5	25	27.06	24.62	11.81	22.75	11.19
2844	98.64	257.48	251.37	117.15	0.2409	0.0132	0.0168	1012.69	71.59	86.14	83.85	10.06	55.5	59	21.5	25	27	24.69	11.81	22.75	11.25
2862	98.03	259.93	250.76	116.54	0.2332	0.012	0.018	1016.6	69.8	86.31	81.57	10.06	55.5	59	21.5	25	27.06	24.62	11.81	22.62	11.31
2880	101.7	256.87	249.54	118.99	0.2365	0.012	0.0168	1055.7	71.43	85.33	84.02	10.19	55	58.5	21.5	25	26.81	24.5	11.88	22.56	11.19
2898	102.31	257.48	249.54	119.6	0.2387	0.012	0.018	1081.11	70.61	85	82.71	10.25	55	58.5	21.5	25	26.81	24.5	11.94	22.56	11.25
2916	102.92	257.48	249.54	120.21	0.2365	0.012	0.0192	1053.75	72.9	85.98	88.27	10.31	54.5	58.5	21.5	25	26.87	24.5	11.94	22.56	11.31
2934	105.36	259.32	251.37	119.6	0.2387	0.012	0.0192	1065.47	70.29	87.78	82.22	10.38	54.5	58.5	21.5	25	26.94	24.56	12	22.56	11.31
2952	102.92	258.71	251.37	119.6	0.2387	0.012	0.0192	1049.83	73.07	86.96	86.47	10.38	54.5	58.5	21.5	25	27	24.56	12	22.56	11.38
2970	101.7	262.37	249.54	119.6	0.2431	0.012	0.0192	1045.92	72.58	88.1	87.29	10.44	54.5	58	21.5	25	26.94	24.62	12	22.62	11.44
2988	101.7	257.48	249.54	120.21	0.2376	0.012	0.018	1040.06	74.7	89.08	90.39	10.5	54	58	21.5	25	26.87	24.62	12	22.56	11.5
3006	102.31	257.48	249.54	119.6	0.2508	0.012	0.018	1047.88	73.88	88.1	88.92	10.56	54	58	21.5	25	26.75	24.56	12	22.56	11.5
3024	102.92	256.87	249.54	119.6	0.2365	0.012	0.0168	1030.29	73.39	88.43	87.78	10.63	54	58	21.5	25	26.75	24.56	12	22.56	11.56
3042	102.92	256.87	247.1	120.21	0.2475	0.012	0.018	1053.75	75.03	88.76	91.54	10.63	54	58	21.5	25	26.75	24.56	12.06	22.56	11.56
3060	105.36	255.04	245.88	120.82	0.2442	0.0108	0.0168	1116.31	74.37	89.08	88.27	10.88	53.5	57.5	21.5	25	26.56	24.5	12.13	22.5	11.63
3078	104.75	256.26	248.93	122.04	0.2453	0.0132	0.018	1071.34	73.39	88.43	84.34	10.94	53.5	57	21.5	25	26.5	24.5	12.13	22.5	11.69
3096	106.58	259.32	248.32	122.04	0.2431	0.0132	0.018	1034.19	71.92	89.08	84.83	11	53.5	57	21.5	25	26.56	24.5	12.13	22.5	11.69
3114	105.97	258.71	248.32	121.43	0.2464	0.0132	0.0168	1102.62	71.43	88.92	83.2	11.06	53	57	21.5	25	26.62	24.44	12.13	22.5	11.75
3132	105.36	259.93	251.37	122.65	0.2486	0.012	0.0168	1159.31	71.92	88.92	79.93	11.06	53	57	21.5	25	26.94	24.5	12.19	22.44	11.81
3150	105.36	255.65	246.49	120.82	0.2596	0.012	0.0168	1071.34	73.07	87.45	85.82	11.13	53	57	21.5	25	26.94	24.5	12.19	22.5	11.81
3168	105.36	255.65	247.1	121.43	0.242	0.0132	0.0216	1063.52	71.76	87.94	83.69	11.19	53	56.5	21.5	25	26.81	24.5	12.19	22.56	11.81
3186	106.58	255.65	245.88	118.99	0.242	0.012	0.0216	1016.6	69.96	87.94	80.26	11.25	53	56.5	21.5	25	26.56	24.44	12.19	22.69	11.88
3204	105.97	253.82	251.99	122.04	0.2453	0.0132	0.0168	1102.62	71.92	87.12	79.93	11.25	53	56.5	21.5	24.5	26.37	24.44	12.13	22.75	11.94
3222	109.03	253.82	250.15	122.65	0.2552	0.012	0.0168	1100.66	72.08	87.78	80.91	11.31	52.5	56.5	21.5	25	26.5	24.44	12.13	22.81	12
3240	104.75	255.65	245.88	122.04	0.2431	0.012	0.018	1112.4	70.78	86.63	79.44	11.44	52	56	21.5	25	26.44	24.37	12.19	23.19	12.13
3258	105.36	256.26	247.1	121.43	0.2354	0.012	0.0168	1124.13	72.58	88.43	82.06	11.56	52	56	21.5	25	26.44	24.37	12.19	23.25	12.13
3276	102.31	258.1	248.93	120.21	0.2365	0.012	0.0168	1147.59	68.33	87.94	73.56	11.63	52	55.5	21.5	25	26.44	24.44	12.19	23.5	12.13
3294	102.31	259.32	250.76	121.43	0.2486	0.0132	0.0168	1067.43	70.12	86.63	76.01	11.63	52	55.5	21.5	25	26.56	24.5	12.13	23.81	12.06
3312	101.7	255.65	249.54	118.37	0.2365	0.0144	0.0204	1051.79	70.12	87.29	76.99	11.63	52	55.5	21.5	25	26.62	24.56	12.06	23.81	12.06
3330	102.31	257.48	248.93	119.6	0.2365	0.012	0.0168	1040.06	70.12	86.14	76.17	11.63	52	55.5	21.5	25	26.69	24.56	12.06	23.81	12
3348	99.25	260.54	249.54	117.76	0.2486	0.012	0.0216	1067.43	67.83	85.65	73.88	11.63	52	55.5	21.5	25	26.81	24.56	12.06	23.81	12.06
3366	98.03	259.93	250.76	116.54	0.231	0.012	0.018	1032.24	69.31	85.49	76.17	11.63	52	55.5	21.5	25	26.81	24.62	12	23.81	12
3384	99.25	259.32	250.76	116.54	0.2431	0.012	0.018	1042.02	67.34	85.49	72.41	11.56	52	55.5	21.5	25	26.75	24.62	11.94	23.75	12
3402	98.64	259.93	250.15	117.15	0.2299	0.012	0.0168	1032.24	67.34	86.14	70.94	11.56	52	55.5	21.5	25	26.81	24.62	11.88	23.87	11.94
3420	98.64	259.32	250.15	116.54	0.2387	0.0132	0.0168	1020.51	67.34	86.14	71.76	11.31	52.5	55.5	21.5	25	26.75	24.62	11.75	23.94	11.81
3438	96.81	259.32	253.21	117.15	0.2288	0.0132	0.0168	1014.64	67.18	86.14	72.41	11.31	52.5	55.5	21.5	25	26.81	24.62	11.69	24	11.88
3456	94.36	262.98	253.21	115.32	0.42525	0.012	0.0168	1086.98	66.2	86.96	70.94	11.25	52.5	55.5	21.5	25	26.81	24.62	11.69	24.06	11.81
3474	94.97	261.76	253.21	114.1	0.4293	0.0132	0.0216	969.68	66.85	86.14	70.45	11.25	52.5	55.5	21.5	25	26.94	24.69	11.63	24.12	11.75
3492	96.81	262.37	254.43	114.1	0.4374	0.012	0.0168	991.19	65.55	86.14	68.49	11.19	52.5	56	21.5	25	26.94	24.69	11.63	24.12	11.75
3510	95.59	262.37	252.6	114.1	0.47385	0.0132	0.018	1042.02	64.57	84.34	68.98	11.19	53	56	21.5	25	27.06	24.69	11.63	24.25	11.69
3528	95.59	262.98	253.21	114.1	0.47385	0.012	0.018	999	65.22	85.33	68.82	11.13	53	56	21.5	25	27.19	24.69	11.63	24.12	11.69
3546	94.97	262.98	253.21	114.1	0.4293	0.012	0.0192	1049.83	66.36	85.33	69.63	11.06	53	56	21.5	25	27.12	24.75	11.56	24.06	11.69
3564	95.59	262.37	252.6	114.1	0.4293	0.0144	0.0168	985.32	66.36	84.67	72.9	11	53	56	21.5	25	27.12	24.75	11.56	23.94	11.63
3582	95.59	261.76	253.21	114.71	0.486	0.012	0.0168	989.23	67.67	85	71.92	10.94	53	56.5	21.5	25	27.06	24.69	11.56	23.69	11.63
3600	94.97	261.15	251.37	114.1	0.4698	0.0132	0.018	1020.51	66.36	84.67	72.41	10.75	53.5	56.5	21	25	27	24.62	11.44	23.37	11.38
3618	94.36	262.98	251.37	114.1	0.44955	0.012	0.0168	985.32	67.02	85.65	72.9	10.75	53.5	56.5	21.5	25	27.06	24.62	11.5	23.25	11.31
3636	93.14	267.26	257.48	116.54	0.4536	0.012	0.0216	981.41	65.38	85.65	72.08	10.69	53.5	56.5	21	25	27.12	24.69	11.5	23.12	11.31
3654	88.25	264.82	255.04	109.82	0.3888	0.0168	0.0228	946.22	64.89	84.51	71.43	10.63	54	57	21	25.5	27.31	24.75	11.44	23.12	11.25
3672	88.87	264.2	255.65	109.21	0.3888	0.012	0.018	989.23	65.55	84.51	72.58	10.56	54	57	21	25.5	27.44	24.75	11.38	23	11.19
3690	87.64	266.65	256.26	109.82	0.43335	0.012	0.0168	940.35	65.87	85.98	72.08	10.44	54	57	21	25.5	27.44	24.75	11.31	23	11.13
3708	90.09	264.82	255.65	111.65	0.4536	0.012	0.0192	981.41	66.85	85	72.58	10.38	54.5	57	21	25.5	27.5	24.81	11.31	22.94	11.06
3726	90.7	264.82	255.65	112.27	0.40905	0.0132	0.0168	1030.29	67.83	84.67	76.5	10.31	54.5	57.5	21.5	25.5	27.5	24.87	11.31	22.94	11
3744	91.31	264.2	255.04	112.27	0.4131	0.012	0.0204	1002.92	66.85	85.98	73.72	10.25	54.5	57.5	21.5	25.5	27.44	24.81	11.31	22.81	10.94
3762	92.53	264.82	254.43	111.65	0.42525	0.012	0.0168	1004.87	68.16	85.16	80.09	10.19	54.5	57.5	21.5	25.5	27.5	24.81	11.31	22.81	10.94
3780	91.92	262.37	253.21	111.04	0.4131	0.012	0.0168	991.19	66.69	84.18	75.68	9.94	55	58	21.5	25.5	27.44	24.75	11.31	22.56	10.94
3798	88.87	262.37	253.21	112.27	0.46575	0.0132	0.0168	991.19	66.04	84.51	74.05	9.94	55.5	58.5	21.5	25.5	27.44	24.69	11.38	22.56	10.94
3816	89.48	264.2	253.82	112.27	0.405	0.0132	0.018	957.95	67.51	84.02	78.95	9.88	55.5	58.5	21.5	25.5	27.5	24.69	11.38	22.44	11
3834	91.92	262.98	254.43	111.65	0.42525	0.012	0.0168	1024.42	68.49	85	78.79	9.88	55.5	58.5	21.5	25.5	27.44	24.69	11.38	22.5	11
3852	93.75	262.98	251.37	112.27	0.4293	0.012	0.0168	1022.46	70.78	86.14	84.34	9.81	55.5	58.5	21	25	27.5	24.69	11.38	22.44	11
3870	93.14	261.15	251.99	113.49	0.46575	0.012	0.018	1038.1	70.29	86.8	83.2	9.81	55.5	58.5	21	25	27.44	24.69	11.38	22.56	10.94
3888	96.81	258.71	250.15	114.71	0.2882	0.0132	0.0168	1020.51	69.96	86.31	81.4	9.75	55.5	58.5	21	25	27.31	24.69	11.44	22.69	10.94
3906	96.81	259.32	248.93	115.32	0.2277	0.0132	0.018	1069.38	68.49	83.2	78.3	9.75	55.5	58.5	21.5	25	27.19	24.62	11.5	22.81	10.94
3924	98.64	262.98	250.76	113.49	0.2486	0.012	0.0168	1059.61	68.16	86.31	76.99	9.75	55.5	59	21.5	25	27.12	24.62	11.5	22.87	10.94
3942	98.03	259.32	240.38	116.54	0.231	0.012	0.0192	1069.38	70.61	84.67	83.2	9.81	55.5	59	21.5	25	27.12	24.62	11.5	22.94	10.88
3960	98.64	259.32	250.15	116.54	0.2519	0.012	0.0204	1045.92	68.98	86.96	81.57	9.81	55.5	59	21	25	27.06	24.56	11.56	23.19	11
3978	98.03	259.32	248.93	115.93	0.2288	0.012	0.0168	1053.75	68.49	85.98	75.68	9.88	55.5	59	21.5	25	27	24.5	11.63	23.25	11.06
3996	98.64	259.32	252.6	116.54	0.231	0.012	0.0168	1014.64	68.33	86.96	77.64	9.94	55.5	58.5	21	25	27	24.5	11.63	23.37	11.13
4014	99.25	259.93	249.54	113.49	0.2464	0.012	0.0168	1020.51	68.33	86.47	77.48	9.94	55	58.5	21	25	26.94	24.5	11.63	23.56	11.19
4032	95.59	261.76	247.1	117.15	0.2321	0.012	0.018	1024.42	68.49	87.29	76.17	10	55	58.5	21	25	26.87	24.44	11.63	23.62	11.31
4050	98.64	258.71	250.15	118.99	0.2288	0.012	0.0168	1008.78	68.82	88.1	75.68	10	55	58.5	21	25	26.87	24.44	11.69	23.87	11.31
4068	96.81	258.71	248.32	115.93	0.2299	0.0108	0.018	1002.92	68.16	89.25	75.52	10.06	55	58.5	21	25	26.87	24.44	11.69	24	11.31
4086	98.64	259.32	248.93	116.54	0.231	0.012	0.0192	985.32	67.02	87.12	72.08	10.06	55	58.5	21	25	26.87	24.44	11.69	24	11.44
4104	99.25	259.93	250.15	117.15	0.2299	0.012	0.0168	1045.92	67.83	87.29	75.19	10.13	55	58.5	21	25	26.81	24.37	11.69	24.19	11.44
4122	98.64	259.32	250.76	117.76	0.2739	0.0132	0.0168	1042.02	69.14	87.45	81.4	10.13	55	58.5	21	25	26.87	24.44	11.69	24.25	11.44
4140	100.47	260.54	250.76	117.76	0.2398	0.0156	0.018	1006.82	67.18	87.94	72.74	10.25	54.5	58	21	25	27	24.5	11.69	24.37	11.5
4158	97.42	263.59	253.82	122.65	0.44145	0.012	0.0168	1042.02	66.2	86.31	70.61	10.25	54.5	58	21.5	25	27.12	24.56	11.69	24.44	11.56
4176	96.81	264.82	251.99	115.32	0.46575	0.0144	0.0168	1000.96	66.2	86.47	71.92	10.38	54.5	58	21.5	25	27.25	24.62	11.69	24.37	11.63
4194	96.81	262.98	253.82	115.93	0.43335	0.0108	0.018	997.05	67.18	86.31	73.88	10.31	54.5	58	21.5	25	27.25	24.62	11.69	24.37	11.63
4212	95.59	262.98	252.6	115.32	0.44145	0.0144	0.0168	985.32	65.71	87.12	70.45	10.38	54.5	58	21.5	25	27.31	24.69	11.69	24.31	11.63
4230	95.59	266.04	253.21	115.93	0.43335	0.012	0.0204	1034.19	66.04	86.63	72.74	10.38	54.5	58	21.5	25	27.25	24.62	11.69	24.37	11.63
4248	96.2	261.15	255.04	115.32	0.42525	0.012	0.018	1002.92	66.36	86.31	71.43	10.38	54.5	58	21.5	25	27.25	24.69	11.63	24.31	11.69
4266	95.59	260.54	251.99	115.32	0.4293	0.012	0.0168	999	67.02	87.94	73.88	10.38	54.5	58	21.5	25	27.12	24.62	11.69	24.19	11.63
4284	95.59	261.76	250.76	114.1	0.44955	0.012	0.0168	1012.69	66.69	87.12	72.41	10.38	54.5	58	21.5	25	27.06	24.62	11.63	24	11.69
4302	93.14	266.04	255.65	114.1	0.5103	0.012	0.0192	995.09	67.67	87.29	77.64	10.38	54.5	58	21.5	25	27.06	24.62	11.63	23.94	11.63
4320	91.92	263.59	253.21	111.65	0.44145	0.012	0.0168	993.14	67.83	86.31	77.97	10.31	54.5	58	21.5	25.5	27.37	24.75	11.44	23.56	11.44
4338	96.2	264.82	255.04	111.04	0.40905	0.012	0.0168	1034.19	69.14	86.96	81.24	10.31	54.5	58	21	25.5	27.31	24.69	11.44	23.5	11.44
4356	92.53	265.43	255.04	112.88	0.41715	0.0132	0.0168	995.09	68	87.45	76.5	10.25	55	58	21	25.5	27.5	24.75	11.44	23.44	11.44
4374	92.53	265.43	256.87	109.82	0.4941	0.012	0.0168	954.04	67.18	86.47	75.19	10.19	55	58	21.5	25.5	27.62	24.81	11.38	23.25	11.44
4392	90.09	269.09	255.65	113.49	0.4131	0.012	0.0192	1024.42	68.98	85.16	79.28	10.19	55	58	21.5	25.5	27.69	24.81	11.38	23.25	11.38
4410	91.92	264.2	255.65	112.88	0.4536	0.0144	0.0168	1020.51	67.67	86.31	76.5	10.13	55	58	21.5	25.5	27.69	24.81	11.44	23.25	11.31
4428	91.31	264.82	254.43	112.27	0.41715	0.012	0.0168	1002.92	69.8	86.14	81.4	10.13	55	58	21.5	25.5	27.62	24.81	11.44	23.19	11.31
4446	93.75	264.82	255.65	111.65	0.4131	0.012	0.018	975.54	67.18	86.14	76.5	10.13	55	58.5	21.5	25.5	27.62	24.87	11.44	23.06	11.31
4464	89.48	265.43	259.32	111.04	0.39285	0.0132	0.0168	969.68	67.83	86.63	78.13	10.06	55	58.5	21.5	25.5	27.5	24.87	11.44	23.06	11.31
4482	87.64	267.26	256.87	110.43	0.3969	0.012	0.0168	987.27	68	86.14	79.11	10	55.5	58.5	21.5	25.5	27.62	24.87	11.38	23	11.31
4500	88.25	269.09	256.26	111.04	0.405	0.0144	0.0168	961.86	69.47	85.49	82.22	9.81	56	59	21	25.5	27.87	24.87	11.31	22.75	11.13
4518	88.87	271.54	262.37	108.6	0.4374	0.012	0.0168	981.41	68.65	86.8	79.44	9.75	56	59	21.5	25.5	28.06	24.94	11.31	22.75	11.13
4536	88.87	267.26	257.48	110.43	0.41715	0.012	0.0204	948.17	68.98	89.08	80.91	9.75	56	59	21.5	25.5	28.06	24.94	11.31	22.75	11.19
4554	91.92	265.43	251.37	112.27	0.42525	0.012	0.0192	991.19	69.14	86.14	83.53	9.69	56	59	21.5	25.5	28.06	24.87	11.25	22.69	11.19
4572	91.92	260.54	255.65	111.65	0.42525	0.0108	0.0168	1022.46	68.33	85.82	76.66	9.69	56	59.5	21.5	25.5	27.94	24.87	11.31	22.69	11.19
4590	94.36	262.98	254.43	112.88	0.4374	0.012	0.0168	1010.73	67.34	85.16	75.03	9.63	56	59.5	21.5	25.5	27.81	24.87	11.38	22.69	11.13
4608	94.97	262.37	254.43	114.1	0.43335	0.0144	0.0192	1004.87	68.82	85	81.89	9.63	56.5	59.5	21.5	25.5	27.75	24.87	11.44	22.69	11.13
4626	93.14	262.37	253.21	114.71	0.4293	0.012	0.018	1008.78	69.31	84.18	82.71	9.63	56.5	59.5	21.5	25.5	27.75	24.87	11.44	22.69	11.13
4644	93.14	261.76	253.21	114.1	0.4455	0.012	0.0168	1012.69	66.36	83.53	74.21	9.63	56.5	59.5	21.5	25.5	27.56	24.81	11.5	22.62	11.06
4662	96.81	261.15	251.99	114.71	0.4536	0.0132	0.0168	977.5	67.83	85.33	79.28	9.63	56	59.5	21.5	25.5	27.56	24.75	11.56	22.62	11.06
4680	98.03	261.15	251.37	116.54	0.231	0.012	0.0168	999	69.31	86.14	82.22	9.63	56	59.5	21.5	25	27.12	24.56	11.5	22.56	11.06
4698	98.64	259.32	251.37	115.93	0.2343	0.012	0.018	979.46	68.16	84.67	76.83	9.69	56	59.5	21.5	25	27.25	24.56	11.56	22.56	11.13
4716	99.86	258.1	248.93	117.15	0.2442	0.0132	0.0168	1059.61	68	84.02	77.32	9.69	56	59.5	21.5	25	27.25	24.62	11.63	22.5	11.13
4734	100.47	255.04	247.1	117.76	0.2354	0.012	0.0168	1065.47	70.94	85.82	84.34	9.75	56	59.5	21.5	25	27.06	24.56	11.69	22.44	11.13
4752	101.08	256.87	247.71	118.37	0.2365	0.012	0.0168	1081.11	68.82	86.14	81.24	9.75	55.5	59.5	21	25	27	24.44	11.75	22.5	11.06
4770	102.31	258.1	249.54	119.6	0.2387	0.0144	0.018	1094.8	71.59	84.34	88.27	9.81	55.5	59.5	21	25	27.06	24.44	11.75	22.56	11.06
4788	101.08	256.26	248.93	118.37	0.2376	0.0132	0.0168	1069.38	70.12	86.14	83.36	9.88	55.5	59	21.5	25	26.94	24.44	11.81	22.69	11.06
4806	101.08	256.87	248.93	118.99	0.2376	0.0144	0.018	1088.94	70.29	85.82	81.24	9.88	55.5	59	21.5	25	26.87	24.44	11.81	22.75	11.13
4824	101.08	255.65	248.93	118.99	0.2365	0.012	0.0168	1028.33	70.78	86.31	85	9.94	55	59	21.5	25	26.87	24.44	11.81	22.94	11.13
4842	101.08	259.32	248.93	119.6	0.2387	0.012	0.0168	1034.19	69.31	87.78	80.75	10	55	59	21	25	26.87	24.44	11.88	22.94	11.19
4860	102.31	258.1	251.99	119.6	0.2332	0.0132	0.0168	1061.56	70.94	88.59	81.89	10.19	54.5	58.5	21.5	25	27	24.44	11.94	23.5	11.38
4878	99.86	261.15	253.82	118.37	0.231	0.0132	0.018	1014.64	70.61	89.9	80.58	10.25	54.5	58	21	25	27	24.44	11.94	23.37	11.44
4896	100.47	261.76	250.76	117.15	0.231	0.0144	0.018	1051.79	69.47	91.05	76.66	10.31	54.5	58	21	25	27.12	24.5	11.88	23.5	11.56
4914	98.64	259.93	250.15	117.76	0.2299	0.012	0.0168	1012.69	69.8	89.74	79.6	10.31	54.5	58	21.5	25	27.12	24.56	11.81	23.62	11.63
4932	98.64	259.32	247.71	117.15	0.2299	0.012	0.0168	1004.87	69.63	90.72	74.37	10.38	54.5	58	21.5	25	27.06	24.5	11.81	23.81	11.69
4950	98.64	260.54	251.37	117.76	0.2321	0.012	0.0168	1018.55	69.8	89.08	76.5	10.44	54	58	21.5	25	27.06	24.5	11.81	24.06	11.63
4968	99.86	260.54	255.04	117.76	0.2365	0.012	0.0192	1028.33	69.8	90.39	77.48	10.44	54	58	21.5	25	27.12	24.5	11.81	24.25	11.63
4986	99.25	261.15	250.76	117.15	0.2299	0.012	0.0168	991.19	68.33	90.23	74.37	10.44	54	57.5	21.5	25	27.12	24.56	11.81	24.37	11.63
5004	100.47	262.98	256.26	117.76	0.231	0.012	0.0168	1004.87	69.47	89.58	75.68	10.5	54	57.5	21.5	25	27.12	24.56	11.81	24.44	11.63
5022	99.86	261.15	249.54	117.15	0.231	0.0108	0.0216	1036.15	68.98	89.25	73.72	10.44	54	57.5	21.5	25	27.19	24.62	11.81	24.44	11.69
5040	95.59	264.2	253.21	115.32	0.5427	0.012	0.018	1028.33	68.65	89.08	73.56	10.44	54	57.5	21.5	25.5	27.25	24.69	11.75	24.69	11.81
5058	94.97	263.59	253.21	114.71	0.4698	0.0132	0.0168	1000.96	67.02	89.25	72.41	10.44	54	57.5	21.5	25.5	27.25	24.75	11.75	24.75	11.81
5076	93.14	267.26	261.15	114.1	0.41715	0.0144	0.0168	1016.6	67.51	88.1	72.58	10.44	54	57.5	21.5	25.5	27.37	24.75	11.69	24.81	11.81
5094	92.53	268.48	256.87	112.88	0.4779	0.0108	0.018	999	67.34	87.29	74.37	10.44	54	57.5	21.5	25.5	27.56	24.81	11.69	24.75	11.88
5112	92.53	266.65	255.65	112.88	0.4131	0.012	0.0168	1018.55	67.51	87.61	74.37	10.38	54	57.5	21.5	25.5	27.62	24.87	11.69	24.56	12
5130	93.14	266.04	255.65	112.88	0.4131	0.012	0.0192	1049.83	67.51	88.59	75.68	10.31	54.5	57.5	21.5	25.5	27.69	24.94	11.63	24.56	12.06
5148	89.48	267.26	259.93	111.65	0.39285	0.0144	0.018	955.99	65.38	88.92	69.96	10.31	54.5	57.5	21.5	25.5	27.69	24.87	11.63	24.62	12
5166	89.48	269.09	256.87	111.65	0.45765	0.012	0.0168	975.54	67.67	87.94	75.52	10.25	54.5	57.5	21.5	25.5	27.81	24.87	11.5	24.75	12
5184	88.87	269.7	258.1	111.04	0.45765	0.012	0.0168	999	66.2	89.25	70.94	10.19	54.5	58	21.5	25.5	28	24.94	11.5	24.87	11.94
5202	88.87	268.48	257.48	110.43	0.44955	0.012	0.0204	981.41	66.04	87.61	70.78	10.13	54.5	58	21.5	25.5	27.94	25	11.5	25	11.88
5220	88.25	267.87	259.32	110.43	0.4212	0.012	0.0204	989.23	67.51	88.27	74.37	9.88	55.5	58.5	21.5	26	28.06	25.06	11.44	24.94	11.75
5238	88.87	268.48	258.1	111.04	0.40095	0.0132	0.0168	983.36	66.85	89.41	72.08	9.81	55.5	58.5	21.5	26	28.19	25.06	11.44	24.81	11.69
5256	91.92	268.48	259.32	109.82	0.3969	0.012	0.0168	969.68	66.69	88.27	73.56	9.75	55.5	58.5	21.5	26	28.19	25.06	11.44	24.75	11.69
5274	88.87	267.87	256.87	110.43	0.40095	0.012	0.0192	1018.55	68.49	86.96	79.28	9.75	56	59	21.5	26	28.19	25.06	11.44	24.75	11.63
5292	88.87	268.48	258.71	110.43	0.39285	0.0132	0.0168	973.59	67.34	88.1	73.72	9.69	56	59	21.5	26	28.25	25.12	11.5	24.56	11.56
5310	88.25	269.7	258.71	110.43	0.40095	0.012	0.0168	973.59	66.85	87.78	74.7	9.63	56	59	21.5	26	28.31	25.19	11.5	24.44	11.56
5328	88.25	267.87	259.32	110.43	0.44955	0.0132	0.0168	1000.96	68	86.96	74.05	9.56	56.5	59.5	21.5	26	28.25	25.19	11.5	24.25	11.56
5346	90.7	267.26	256.26	112.27	0.4131	0.012	0.0168	979.46	68.65	86.63	75.52	9.5	56.5	59.5	21.5	26	28.25	25.19	11.5	24.12	11.56
5364	91.31	267.26	256.87	112.27	0.4536	0.0132	0.0204	999	68.33	85.82	76.01	9.5	56.5	59.5	21.5	26	28.12	25.19	11.56	24.12	11.5
5382	91.31	267.87	257.48	112.27	0.4131	0.012	0.0168	999	68	85.98	77.32	9.5	56.5	59.5	21.5	26	28.06	25.19	11.5	24	11.56
5400	96.81	260.54	251.37	114.71	0.275	0.012	0.0168	999	68.16	85.33	77.97	9.5	56.5	60	21.5	25.5	27.87	25	11.63	23.62	11.44
5418	98.03	260.54	251.37	115.93	0.2695	0.0132	0.0168	1026.38	69.31	84.83	79.44	9.5	56.5	60	21.5	25.5	27.75	24.94	11.69	23.62	11.44
5436	97.42	260.54	250.15	112.88	0.2321	0.012	0.0204	995.09	69.63	84.51	79.93	9.5	56.5	60	21.5	25.5	27.56	24.94	11.75	23.56	11.44
5454	98.03	261.15	250.76	115.93	0.2332	0.012	0.0192	1071.34	68.49	85.16	76.5	9.56	56.5	60	21.5	25.5	27.56	24.87	11.75	23.5	11.44
5472	98.03	260.54	251.99	116.54	0.2299	0.0132	0.0168	1026.38	70.45	85	82.38	9.56	56.5	60	21.5	25.5	27.5	24.81	11.81	23.44	11.44
5490	102.92	261.15	252.6	116.54	0.2398	0.012	0.0204	1051.79	70.45	85.82	81.73	9.56	56.5	60	21.5	25	27.5	24.81	11.88	23.37	11.44
5508	98.64	260.54	250.76	115.93	0.2321	0.0144	0.0156	981.41	70.61	86.47	87.29	9.63	56.5	60	21.5	25.5	27.44	24.87	11.88	23.31	11.44
5526	98.03	262.98	251.99	116.54	0.2332	0.012	0.0168	1051.79	70.45	87.45	77.48	9.63	56.5	60	21.5	25.5	27.37	24.81	11.88	23.25	11.44
5544	99.25	261.76	254.43	117.15	0.2354	0.012	0.0168	985.32	70.12	86.14	78.95	9.69	56.5	59.5	21.5	25.5	27.56	24.87	11.88	23.19	11.5
5562	98.64	261.76	253.21	117.76	0.2332	0.012	0.0168	1020.51	69.31	87.29	79.93	9.75	56	59.5	21.5	25.5	27.56	24.87	11.94	23.12	11.5
5580	99.25	260.54	251.99	117.15	0.231	0.012	0.0168	1034.19	70.12	87.94	80.42	9.88	56	59.5	21.5	25.5	27.37	24.81	11.88	23	11.5
5598	99.25	261.15	253.21	117.76	0.2321	0.0144	0.018	1012.69	71.1	86.14	86.96	9.94	56	59.5	21.5	25	27.37	24.81	11.94	23	11.56
5616	99.86	261.15	251.99	117.15	0.231	0.012	0.0168	1036.15	71.1	85.65	86.47	9.94	55.5	59	21.5	25.5	27.31	24.81	11.94	22.94	11.56
5634	99.25	262.37	253.82	117.76	0.2321	0.012	0.0168	1073.29	71.43	87.94	85.33	10	55.5	59	21.5	25	27.31	24.75	11.88	22.94	11.63
5652	99.86	261.76	255.65	117.76	0.2596	0.0108	0.0168	1038.1	71.27	85.98	86.47	10	55.5	59	21.5	25.5	27.44	24.81	11.88	23	11.63
5670	98.64	261.76	252.6	117.15	0.2321	0.012	0.0168	1057.66	70.78	86.8	84.83	10.06	55.5	59	21.5	25.5	27.44	24.81	11.94	22.94	11.56
5688	96.81	261.76	250.76	117.15	0.2321	0.012	0.0168	1040.06	69.8	87.78	80.42	10.13	55.5	59	21.5	25.5	27.37	24.81	11.88	22.87	11.63
5706	100.47	261.15	253.82	117.76	0.2706	0.012	0.0168	1159.31	70.29	85.98	84.18	10.19	55	59	21.5	25.5	27.37	24.75	11.94	22.81	11.63
5724	99.86	260.54	253.21	117.15	0.2376	0.012	0.018	1032.24	71.1	86.14	83.85	10.19	55	58.5	21.5	25	27.31	24.69	11.88	22.81	11.69
5742	99.25	261.76	251.99	117.15	0.2321	0.012	0.0168	1053.75	72.41	86.8	86.14	10.19	55	58.5	21.5	25.5	27.37	24.75	11.94	22.75	11.69
5760	99.25	266.04	251.99	117.15	0.2343	0.012	0.0168	1004.87	71.43	87.61	91.05	10.25	55	58.5	21.5	25.5	27.44	24.75	11.88	22.62	11.56
5778	99.25	261.15	251.37	117.15	0.2574	0.012	0.0168	1057.66	71.76	87.78	83.36	10.25	55	58.5	21.5	25.5	27.44	24.75	11.88	22.62	11.63
5796	99.25	262.37	252.6	117.15	0.2321	0.0144	0.0168	1069.38	72.08	88.27	86.96	10.25	55	58.5	21.5	25	27.37	24.75	11.88	22.56	11.63
5814	98.03	262.37	253.21	118.37	0.2321	0.012	0.0168	1012.69	73.39	90.39	85.33	10.25	55	58.5	21.5	25	27.5	24.81	11.81	22.56	11.69
5832	99.25	260.54	251.99	116.54	0.231	0.012	0.0156	1032.24	70.61	88.92	82.87	10.31	55	58.5	21.5	25	27.62	24.75	11.81	22.62	11.63
5850	99.25	261.76	250.76	117.76	0.231	0.012	0.0168	1026.38	74.37	87.45	89.25	10.31	54.5	58	21.5	25	27.56	24.75	11.81	22.75	11.69
5868	100.47	261.76	251.99	117.76	0.2299	0.0108	0.0192	1042.02	73.56	87.78	86.8	10.31	54.5	58	21.5	25	27.56	24.75	11.81	22.75	11.75
5886	98.64	261.76	251.99	117.76	0.2321	0.012	0.0168	1008.78	71.76	88.92	82.71	10.38	54.5	58	21.5	25	27.5	24.75	11.81	22.81	11.75
5904	98.64	261.15	251.37	117.15	0.2321	0.012	0.0192	1020.51	69.96	90.88	77.97	10.31	54.5	58	21.5	25.5	27.44	24.69	11.81	22.94	11.75
5922	114.52	259.32	251.37	117.76	0.2321	0.012	0.0192	1000.96	69.96	88.1	83.04	10.31	54.5	58	21.5	25	27.25	24.69	11.81	23.12	11.75
5940	99.86	259.93	251.37	117.15	0.2321	0.012	0.0192	1057.66	70.94	89.58	82.87	10.38	54.5	58	21.5	25	27.19	24.69	11.75	23.62	11.75
5958	98.64	260.54	252.6	117.15	0.2332	0.0132	0.0168	1028.33	71.76	90.23	81.73	10.38	54.5	58	21.5	25	27.19	24.62	11.81	23.81	11.75
5976	99.25	261.76	251.99	117.15	0.2794	0.0132	0.0168	1053.75	71.76	90.23	82.87	10.44	54.5	58	21.5	25	27.25	24.69	11.81	23.81	11.81
5994	99.25	261.76	252.6	117.76	0.2354	0.012	0.0216	1069.38	74.05	89.08	87.12	10.44	54.5	58	21.5	25	27.44	24.75	11.81	23.87	11.88
6012	99.25	261.15	252.6	117.76	0.2321	0.0132	0.0168	1018.55	68.98	88.43	76.99	10.44	54.5	57.5	21.5	25	27.44	24.69	11.81	23.94	11.94
6030	99.25	262.98	253.21	115.93	0.275	0.012	0.0192	1059.61	70.61	91.54	78.13	10.44	54.5	57.5	21.5	25	27.44	24.69	11.81	24	12
6048	100.47	261.76	253.21	117.76	0.2332	0.012	0.0168	1045.92	70.78	90.23	78.62	10.44	54.5	57.5	21.5	25.5	27.5	24.75	11.81	24.31	12
6066	98.64	262.37	256.26	117.15	0.2321	0.012	0.0192	1055.7	68.98	91.54	73.07	10.5	54.5	57.5	21.5	25.5	27.44	24.75	11.88	24.44	12.06
6084	99.25	261.76	253.82	117.76	0.2321	0.0144	0.0168	1049.83	69.63	89.74	76.83	10.5	54.5	57.5	21.5	25.5	27.37	24.75	11.88	24.44	12.13
6102	99.86	261.76	248.93	115.32	0.2684	0.012	0.0168	1034.19	68	89.9	75.03	10.5	54.5	57.5	21.5	25	27.31	24.75	11.88	24.56	12.13
6120	98.64	259.93	251.99	117.76	0.2464	0.012	0.0168	1051.79	68.98	89.9	74.54	10.5	54	57.5	21.5	25	27.25	24.75	11.81	24.69	12.19
6138	99.25	261.76	252.6	117.76	0.2442	0.012	0.0168	1047.88	68.33	89.9	73.56	10.56	54	57.5	21.5	25.5	27.25	24.75	11.81	24.87	12.25
6156	98.64	261.76	253.21	117.76	0.2321	0.012	0.0204	1026.38	68.33	90.07	74.05	10.5	54	57.5	21.5	25.5	27.25	24.81	11.81	24.94	12.25
6174	98.64	261.15	252.6	117.15	0.2453	0.00486	0.008262	1032.24	65.71	86.47	68.82	10.56	54	57.5	21.5	25.5	27.37	24.81	11.81	24.94	12.25

## Sheet: Run8
Time (s)	P1 (PSIa)	P2 (PSIa)	P3 (PSIa)	P4 (PSIa)	Power 1 (kW)	Power 2 (kW)	Power 3 (kW)	F1 (mL/min)	HR 1 (%)	HR 2 (%)	HR 3 (%)	T1 (°C)	T2 (°C)	T3 (°C)	T4 (°C)	T5 (°C)	T6 (°C)	T7 (°C)	T8 (°C)	T9 (°C)	T10 (°C)
0	96.2	262.37	251.99	115.32	0.43335	0.0108	0.0168	987.27	73.07	83.04	54.76	10	58.5	62	21	25	27.56	24.75	11.56	28.5	14.25
18	97.42	262.37	252.6	116.54	0.4536	0.0132	0.018	995.09	58.68	80.75	55.9	10	58	62	21	25	27.62	24.75	11.63	28.5	14
36	97.42	261.15	252.6	115.32	0.4536	0.012	0.0168	985.32	57.21	81.89	51.65	10	58	62	21	25	27.69	24.81	11.69	28.37	13.94
54	96.81	264.82	253.82	115.32	0.43335	0.0132	0.0168	1040.06	58.68	83.53	53.94	10	58	62	21	25	27.62	24.81	11.69	28.56	13.75
72	96.81	262.37	250.76	114.71	0.45765	0.012	0.018	985.32	58.68	83.36	53.45	10.06	58	62	21	25	27.62	24.87	11.69	28.5	13.69
90	95.59	262.37	250.76	114.71	0.4293	0.012	0.018	1022.46	56.72	84.02	50.67	10.06	58	61.5	21	25	27.56	24.87	11.69	28.19	13.69
108	95.59	261.76	252.6	115.93	0.4293	0.012	0.018	991.19	57.05	83.04	51.16	10.13	57.5	61.5	21	25	27.5	24.75	11.75	28.19	13.69
126	91.92	260.54	248.93	115.93	0.4293	0.0132	0.0168	977.5	58.68	83.85	54.27	10.06	57.5	61.5	21	25	27.44	24.75	11.69	28.25	13.69
144	95.59	260.54	251.37	114.71	0.4617	0.0132	0.0192	1010.73	59.33	85.33	54.76	10.13	57.5	61.5	21	25	27.31	24.69	11.63	28.25	13.69
162	96.2	260.54	250.76	115.32	0.43335	0.0156	0.018	1024.42	57.7	84.51	51.65	10.13	57.5	61	21	25	27.37	24.75	11.63	28.19	13.69
180	91.31	266.04	255.65	111.04	0.3888	0.012	0.018	932.53	58.35	84.02	52.8	10.13	57	60.5	21	25.5	27.62	24.75	11.5	28	13.94
198	88.87	266.04	255.65	110.43	0.40095	0.012	0.0168	979.46	58.19	85.65	54.59	10.13	57	60.5	21	25.5	27.75	24.81	11.44	27.81	14.13
216	88.87	266.04	256.26	110.43	0.41715	0.012	0.018	940.35	59.83	85.16	55.41	10.06	57	60.5	21	25.5	27.81	24.87	11.44	27.62	14.19
234	91.92	262.37	251.99	111.65	0.4374	0.0132	0.0168	961.86	57.54	85.33	54.27	10.06	57	60.5	21	25.5	27.75	24.87	11.44	27.5	14.25
252	92.53	261.76	253.82	112.88	0.43335	0.0144	0.0168	973.59	57.54	84.34	52.31	10.06	57	60.5	21	25.5	27.75	24.81	11.44	27.62	14.19
270	90.7	263.59	253.21	112.88	0.40905	0.0132	0.0192	981.41	58.35	84.51	53.12	10	57	60.5	21	25.5	27.69	24.87	11.44	27.87	14.13
288	92.53	261.76	253.21	112.27	0.4941	0.0132	0.018	946.22	59.17	85.16	55.25	10	57	60.5	21	25.5	27.56	24.81	11.44	28.06	14.06
306	92.53	264.2	254.43	112.88	0.40905	0.012	0.0168	1004.87	58.84	84.83	55.9	10	57	60.5	21	25.5	27.62	24.81	11.44	27.94	14.13
324	82.15	262.98	255.04	112.88	0.405	0.012	0.018	1002.92	58.03	84.18	52.31	9.94	57	60.5	21	25.5	27.62	24.81	11.44	27.94	14.13
342	91.92	262.98	253.21	112.88	0.405	0.012	0.0168	967.72	57.86	84.83	53.61	9.88	57	60.5	21	25.5	27.62	24.81	11.44	28	14.13
360	98.64	256.87	244.65	115.93	0.2607	0.0132	0.0168	1047.88	57.86	83.53	53.61	9.88	56.5	60.5	21	25	27.25	24.62	11.5	27.94	14.06
378	98.03	257.48	244.65	115.93	0.2277	0.0132	0.018	985.32	58.84	85.65	54.92	9.88	56.5	60.5	21	25	27.06	24.62	11.56	28	13.94
396	98.64	258.1	249.54	118.99	0.2277	0.012	0.018	1014.64	59.17	84.83	55.74	9.94	56.5	60	21	25	27.06	24.56	11.63	28.12	13.75
414	98.03	256.26	248.93	116.54	0.2321	0.012	0.0204	1071.34	58.68	84.18	54.59	9.94	56.5	60	21	25	27	24.56	11.63	28.06	13.69
432	98.03	258.71	248.93	116.54	0.231	0.0144	0.0168	1010.73	59.33	85.16	54.76	9.94	56.5	60	21	25	27	24.56	11.63	27.87	13.69
450	98.64	258.1	248.93	115.93	0.2288	0.012	0.0168	1020.51	59.17	84.18	53.29	9.94	56.5	60	21	25	26.94	24.5	11.69	28.12	13.63
468	99.25	258.1	248.93	116.54	0.2266	0.0132	0.018	932.53	60.15	85.65	55.9	10	56	60	21	25	26.94	24.5	11.63	28.06	13.63
486	98.64	257.48	247.71	116.54	0.2299	0.0144	0.0168	1018.55	58.52	84.51	53.78	10	56	60	21	25	26.94	24.5	11.63	27.87	13.69
504	98.64	257.48	250.15	117.76	0.2365	0.012	0.0168	1028.33	59.01	84.67	53.12	10	56	60	21	25	26.87	24.5	11.69	28	13.75
522	96.81	261.15	246.49	115.93	0.42525	0.012	0.0168	1000.96	59.17	84.02	55.08	10	56	59.5	21	25	26.94	24.5	11.69	28.12	13.75
540	94.97	259.32	250.76	115.93	0.4293	0.012	0.0168	967.72	57.7	85	51.98	10.06	55.5	59.5	21	25	27.06	24.5	11.5	28.19	14.13
558	95.59	259.93	251.37	114.71	0.4293	0.0132	0.0168	1040.06	59.01	87.29	54.1	10.13	55.5	59	21	25	27.12	24.56	11.56	28.31	14.13
576	95.59	259.32	250.76	114.1	0.44955	0.012	0.0168	1020.51	58.03	86.31	53.12	10.06	55.5	59	21	25	27.19	24.56	11.56	28.37	14.13
594	94.97	259.32	250.15	114.71	0.4293	0.012	0.0204	1034.19	58.52	85.98	51.98	10.06	55.5	59	21	25	27.12	24.56	11.56	28.25	14.19
612	94.97	261.15	251.37	114.71	0.43335	0.012	0.0168	1036.15	58.52	85.82	53.45	10.13	55	59	21	25	27.12	24.56	11.56	28.06	14.31
630	94.36	263.59	250.76	111.65	0.4293	0.0132	0.018	1010.73	57.05	85.82	50.18	10.13	55	59	21	25	27.12	24.56	11.56	28.25	14.31
648	94.97	260.54	252.6	114.1	0.4293	0.0144	0.0168	975.54	58.35	85.33	52.47	10.13	55	59	21	25	27.12	24.56	11.5	28.25	14.31
666	95.59	261.76	252.6	114.71	0.42525	0.0144	0.0168	1034.19	58.35	85.33	54.59	10.06	55	59	21	25	27.12	24.56	11.5	28.12	14.38
684	91.92	262.98	253.82	112.88	0.405	0.012	0.018	1004.87	58.68	85.16	53.78	10.13	55	58.5	21	25	27.19	24.62	11.56	27.87	14.5
702	89.48	265.43	256.26	110.43	0.39285	0.012	0.0228	961.86	59.01	85.82	54.1	10.06	55	58.5	21	25	27.31	24.62	11.5	27.75	14.5
720	91.31	261.76	251.99	111.04	0.44145	0.012	0.0168	991.19	56.72	85.33	47.89	9.75	55.5	58.5	21	25.5	27.44	24.62	11.31	28.37	14.38
738	91.31	260.54	251.37	111.65	0.44145	0.012	0.0168	967.72	59.01	86.8	53.61	9.69	55.5	59	21	25	27.37	24.62	11.31	28.37	14.38
756	91.92	261.76	253.21	111.65	0.405	0.0132	0.0168	967.72	57.21	84.83	51.33	9.69	55.5	59	21	25	27.37	24.62	11.31	28.44	14.38
774	90.7	261.15	250.76	111.65	0.46575	0.012	0.0168	957.95	58.19	84.51	54.1	9.63	55.5	59	21	25	27.37	24.62	11.31	28.37	14.31
792	90.7	261.15	251.99	112.27	0.40095	0.012	0.0168	993.14	58.03	85.49	52.96	9.63	55.5	59	21	25	27.31	24.56	11.38	28.37	14.25
810	94.36	261.15	251.37	114.1	0.4374	0.0132	0.0192	924.71	58.03	85.65	52.14	9.5	55.5	59	21	25	27.25	24.56	11.31	28.69	14.25
828	94.36	260.54	251.99	114.1	0.42525	0.012	0.0168	1008.78	58.03	84.67	52.63	9.5	55.5	59	21	25	27.19	24.56	11.38	28.94	14.13
846	94.97	260.54	250.15	113.49	0.4293	0.012	0.0168	946.22	56.56	85.49	48.38	9.5	55.5	59	21	25	27.12	24.56	11.38	28.87	14.13
864	94.97	261.15	250.76	114.1	0.42525	0.012	0.0168	1020.51	57.7	85.65	49.85	9.5	55.5	59	21	25	27.19	24.56	11.44	28.87	14.13
882	94.36	259.93	247.1	114.1	0.4212	0.012	0.0168	1010.73	58.19	84.18	53.12	9.44	55.5	59	21	25	27.12	24.56	11.44	28.69	14.13
900	94.36	259.32	250.15	113.49	0.4374	0.012	0.0192	1028.33	57.05	85.65	49.69	9.44	55.5	59	21	25	26.94	24.44	11.38	28.62	14.13
918	95.59	258.71	250.76	114.1	0.4536	0.012	0.0168	1034.19	56.88	84.18	50.18	9.5	55.5	59	21	25	26.94	24.44	11.38	28.75	14.13
936	96.2	257.48	245.88	114.71	0.2475	0.012	0.0168	1051.79	58.84	85.49	54.1	9.56	55.5	59	21	25	27.06	24.44	11.44	28.44	14.19
954	97.42	258.71	250.15	115.93	0.242	0.0144	0.0168	1061.56	58.68	85.82	50.83	9.5	55	59	21	25	26.94	24.44	11.44	28.12	14.25
972	98.64	259.93	250.76	116.54	0.2299	0.0132	0.0168	1059.61	59.83	85.33	55.41	9.56	55	59	21	25	27	24.44	11.44	28	14.19
990	97.42	256.87	248.32	115.93	0.2277	0.0144	0.0168	1081.11	58.03	85.98	51	9.56	55	59	21	25	26.94	24.44	11.56	28.25	14.13
1008	98.03	257.48	248.32	114.1	0.2266	0.012	0.0168	1051.79	58.19	85.49	50.18	9.63	55	58.5	21	25	26.87	24.37	11.56	28.56	14.06
1026	98.03	258.1	249.54	115.93	0.2288	0.0132	0.0168	1008.78	57.86	86.14	50.83	9.63	55	58.5	21	25	26.94	24.44	11.56	28.69	14.06
1044	98.64	257.48	248.93	116.54	0.2277	0.012	0.0192	1006.82	57.21	85.65	48.87	9.69	55	58.5	21	25	26.87	24.44	11.56	28.75	14.06
1062	98.03	258.71	250.76	115.93	0.2376	0.012	0.0168	1053.75	57.37	86.63	48.06	9.69	55	58.5	21	25	26.87	24.37	11.56	28.81	14.06
1080	97.42	256.87	248.32	115.93	0.2288	0.0132	0.0168	1004.87	59.17	86.31	55.41	9.75	55	58.5	21	25	26.81	24.37	11.56	28.19	14.13
1098	98.03	261.15	248.32	115.32	0.2266	0.0144	0.0168	1020.51	58.68	86.63	52.96	9.81	54.5	58.5	21	25	26.75	24.31	11.56	27.87	14.13
1116	98.03	256.87	248.93	113.49	0.2277	0.012	0.0192	1045.92	57.54	85	49.36	9.81	54.5	58	21	25	26.69	24.37	11.56	27.56	14.13
1134	102.31	256.87	247.71	115.93	0.2277	0.012	0.0192	1018.55	59.17	85.16	56.23	9.81	54.5	58	21	25	26.81	24.31	11.56	27.37	14.13
1152	98.03	258.71	250.15	116.54	0.2288	0.012	0.0168	1043.97	60.32	85	56.56	9.88	54.5	58	21	24.5	26.75	24.31	11.56	27.12	14.13
1170	98.03	257.48	247.71	116.54	0.2288	0.012	0.0168	971.64	60.15	85.33	57.54	9.88	54.5	58	21	25	26.75	24.31	11.63	27	14.13
1188	99.86	257.48	248.32	114.71	0.2277	0.012	0.0168	1000.96	59.66	85.98	57.21	9.88	54.5	58	21	25	26.75	24.31	11.63	26.87	14.13
1206	98.64	260.54	251.37	114.71	0.2321	0.0132	0.0168	1040.06	59.33	85.33	52.31	9.88	54.5	58	21	25	26.75	24.37	11.56	26.94	14.06
1224	98.64	257.48	248.93	115.32	0.2299	0.012	0.0168	1040.06	59.99	87.29	55.08	9.88	54.5	58	21	25	26.75	24.37	11.63	26.87	14
1242	98.03	256.26	248.32	115.93	0.2299	0.0132	0.018	1020.51	59.99	86.14	57.54	9.88	54.5	58	21	25	26.81	24.37	11.63	26.62	13.94
1260	101.7	256.87	248.32	118.99	0.2365	0.0168	0.0168	1063.52	61.3	88.92	56.39	10	54	57.5	21	24.5	26.5	24.19	11.63	26.5	13.63
1278	101.08	256.87	248.32	118.99	0.2398	0.0156	0.0192	1061.56	61.13	86.14	58.84	10.06	54	57.5	21	24.5	26.62	24.25	11.69	26.5	13.63
1296	102.31	257.48	247.71	118.37	0.2387	0.012	0.0168	1036.15	60.32	86.63	55.74	10.06	54	57.5	21	24.5	26.62	24.31	11.69	26.44	13.69
1314	102.92	256.26	245.88	118.37	0.2398	0.012	0.0168	993.14	60.48	86.31	56.88	10.06	54	57.5	21	24.5	26.62	24.25	11.69	26.44	13.69
1332	101.08	255.04	246.49	118.99	0.2486	0.012	0.0168	1043.97	61.3	87.94	58.19	10.13	54	57.5	21	24.5	26.56	24.25	11.75	26.56	13.75
1350	101.08	255.65	250.76	118.99	0.2332	0.012	0.0168	1030.29	60.15	87.12	55.41	10.13	53.5	57.5	21	24.5	26.56	24.25	11.75	26.87	13.75
1368	101.7	255.65	245.88	118.99	0.2343	0.0132	0.0168	1055.7	60.15	85.98	53.45	10.13	53.5	57	21	24.5	26.5	24.25	11.75	27.06	13.81
1386	101.7	258.1	247.1	118.37	0.2574	0.012	0.0168	1073.29	59.99	86.47	56.56	10.19	53.5	57	21	24.5	26.44	24.25	11.75	27.25	13.81
1404	101.08	256.26	247.1	119.6	0.2332	0.0132	0.0168	983.36	61.62	86.96	56.07	10.19	53.5	57	21	24.5	26.37	24.25	11.75	27.5	13.88
1422	101.7	255.65	246.49	119.6	0.2431	0.012	0.0168	1026.38	60.81	88.1	58.52	10.25	53.5	57	21	24.5	26.31	24.19	11.75	27.69	13.94
1440	101.08	258.71	250.15	115.32	0.2288	0.012	0.0168	1069.38	59.99	87.29	56.23	10.31	53	56.5	21	24.5	26.31	24.12	11.75	27.81	14.25
1458	98.64	256.87	248.32	116.54	0.2255	0.012	0.0168	1053.75	62.11	87.94	58.68	10.38	53	56.5	21	24.5	26.56	24.25	11.75	28.06	14.25
1476	98.03	256.26	248.32	114.71	0.2255	0.012	0.0168	997.05	62.44	89.08	61.46	10.44	53	56.5	21	24.5	26.5	24.25	11.75	28.31	14.31
1494	98.03	259.32	249.54	116.54	0.567	0.012	0.0192	1012.69	60.81	88.76	57.21	10.44	53	56.5	21	24.5	26.44	24.19	11.69	28.25	14.44
1512	93.14	259.93	249.54	115.32	0.4293	0.012	0.0168	1020.51	60.48	89.25	57.7	10.44	53	56.5	21	24.5	26.56	24.31	11.63	28.5	14.44
1530	96.2	259.93	250.76	113.49	0.4374	0.0132	0.0168	997.05	60.97	89.9	58.03	10.44	53	56.5	21	25	26.69	24.31	11.56	28.5	14.5
1548	96.2	258.71	250.15	114.1	0.4536	0.012	0.0168	977.5	59.66	88.76	55.41	10.38	53	56.5	21	25	26.69	24.31	11.56	28.56	14.5
1566	94.36	267.87	250.76	113.49	0.40095	0.012	0.0168	989.23	60.15	86.96	58.19	10.44	53	56.5	21	25	26.69	24.31	11.5	28.62	14.5
1584	93.14	263.59	254.43	110.43	0.405	0.012	0.0168	1002.92	61.79	88.27	60.15	10.38	53	56.5	21	25	26.87	24.37	11.44	28.44	14.56
1602	91.92	261.76	253.21	112.27	0.40905	0.0144	0.0168	961.86	61.62	89.74	60.32	10.31	53	56.5	21	25	27	24.5	11.44	28.5	14.63
1620	93.75	259.32	250.76	112.88	0.4293	0.0156	0.018	1024.42	59.33	89.08	52.31	10.13	53.5	56.5	21	25	27.06	24.5	11.38	28.81	14.75
1638	93.75	258.1	249.54	114.1	0.4374	0.012	0.0204	1014.64	59.66	86.31	56.23	10.06	53.5	56.5	21	25	27	24.5	11.38	29	14.69
1656	95.59	258.71	246.49	114.1	0.4617	0.012	0.0168	946.22	59.66	85.49	58.03	10.06	53.5	57	21	25	26.81	24.44	11.44	28.94	14.69
1674	94.97	260.54	250.15	114.71	0.45765	0.012	0.018	1047.88	59.5	85.98	53.78	10	54	57	21	25	26.87	24.44	11.44	29.06	14.63
1692	94.97	262.37	251.99	114.1	0.4536	0.012	0.0168	1038.1	59.66	86.8	53.94	10	54	57	21	25	27	24.5	11.44	29.25	14.56
1710	94.97	259.93	251.99	114.71	0.42525	0.0132	0.018	944.27	58.19	85.82	52.31	9.94	54	57	21	25	27.06	24.5	11.44	29.19	14.56
1728	94.97	259.93	249.54	114.1	0.44145	0.012	0.0168	999	58.84	86.31	55.25	9.94	54	57	21	25	27.06	24.5	11.44	29.31	14.56
1746	94.97	261.15	250.15	114.71	0.44955	0.012	0.0168	967.72	60.64	87.12	59.66	9.94	54	57	21	25	27	24.5	11.44	29.12	14.56
1764	94.97	262.98	251.99	114.1	0.4293	0.012	0.0168	989.23	59.17	86.14	52.47	9.94	54	57	21	25	27	24.56	11.44	29.12	14.56
1782	94.97	259.93	250.15	115.93	0.48195	0.012	0.0168	989.23	61.13	86.8	59.17	9.94	54	57	21	25	27	24.5	11.44	28.81	14.56
1800	94.97	261.76	251.99	112.27	0.405	0.012	0.0168	1012.69	59.01	86.14	56.23	9.88	54	57.5	21	25	26.94	24.37	11.44	28.06	14.38
1818	93.75	258.71	250.15	113.49	0.44145	0.012	0.0168	987.27	61.62	85.82	62.6	9.88	54	57.5	21	25	27	24.44	11.44	28	14.38
1836	94.97	259.32	250.15	111.65	0.42525	0.0132	0.0168	991.19	61.3	85.49	61.46	9.88	54	57.5	21	25	26.87	24.44	11.44	27.81	14.38
1854	94.97	258.71	253.21	114.1	0.4455	0.0144	0.0192	1006.82	59.5	86.14	55.74	9.88	54.5	57.5	21	25	26.94	24.44	11.44	27.81	14.38
1872	102.92	256.87	247.71	115.32	0.2684	0.012	0.018	1014.64	60.32	85.49	56.72	9.88	54.5	57.5	21	25	26.87	24.44	11.44	27.87	14.31
1890	98.03	258.1	249.54	115.93	0.2277	0.012	0.0192	1145.63	60.97	86.8	59.01	9.88	54.5	57.5	21	25	26.81	24.44	11.5	27.56	14.19
1908	99.25	258.1	253.82	115.93	0.2299	0.0132	0.0168	1061.56	61.95	86.63	61.95	9.88	54.5	57.5	21	25	26.81	24.44	11.5	27.37	14.13
1926	99.25	256.26	248.32	113.49	0.2255	0.012	0.018	1014.64	61.46	84.83	63.26	9.88	54.5	57.5	21	25	26.87	24.44	11.5	27.19	14.13
1944	98.64	256.87	248.93	117.15	0.2354	0.012	0.0168	1026.38	62.28	85.49	61.46	9.88	54.5	57.5	21	25	26.81	24.37	11.5	26.94	14.19
1962	99.25	257.48	249.54	116.54	0.2277	0.012	0.0168	1000.96	61.13	85.98	57.54	9.88	54.5	57.5	21	25	26.81	24.37	11.56	26.87	14.19
1980	98.64	256.26	247.1	117.76	0.242	0.0132	0.0168	1022.46	62.11	83.36	62.28	9.94	54	57.5	21	25	26.75	24.31	11.56	26.62	14.19
1998	98.64	256.26	247.1	117.15	0.2266	0.012	0.018	1053.75	63.58	84.34	66.04	10	54	57.5	21	24.5	26.62	24.31	11.56	26.44	14.25
2016	98.03	256.26	246.49	115.32	0.2266	0.012	0.0168	1008.78	62.28	85.49	64.08	10.06	54	57.5	21	24.5	26.62	24.31	11.63	26.44	14.19
2034	98.64	250.76	249.54	116.54	0.2288	0.012	0.018	1061.56	62.28	85.98	63.09	10.06	54	57.5	21	24.5	26.62	24.31	11.63	26.62	14.13
2052	98.64	259.93	253.82	116.54	0.231	0.012	0.0168	1038.1	61.62	85.16	61.95	10.06	54	57.5	21	25	26.69	24.37	11.63	26.81	14.13
2070	98.03	261.15	248.93	116.54	0.2277	0.0132	0.018	1022.46	62.11	85.82	62.6	10.06	54	57.5	21	25	26.81	24.37	11.63	26.94	14.13
2088	99.86	257.48	248.93	114.71	0.2277	0.012	0.0168	1012.69	63.09	87.61	64.57	10.06	54	57.5	21	25	26.75	24.37	11.63	27.19	14.13
2106	97.42	258.71	248.93	119.6	0.2277	0.0156	0.0168	1010.73	59.83	87.12	56.72	10.13	54	57.5	21	25	26.75	24.37	11.63	27.31	14.25
2124	98.64	256.87	245.88	115.93	0.2277	0.012	0.0204	995.09	59.5	87.61	55.08	10.13	54	57.5	21	25	26.69	24.37	11.63	27.44	14.31
2142	99.25	256.87	247.71	117.76	0.2266	0.012	0.018	993.14	62.11	86.31	62.28	10.13	54	57.5	21	24.5	26.69	24.37	11.63	27.62	14.38
2160	96.2	260.54	251.37	115.93	0.4374	0.0132	0.0168	993.14	61.62	87.61	60.64	10.19	54	57.5	21	25	26.69	24.31	11.56	28.31	14.5
2178	96.2	261.76	250.76	114.71	0.44145	0.012	0.0168	969.68	59.01	86.8	55.58	10.19	54	57	21	25	26.81	24.37	11.56	28.37	14.56
2196	94.36	259.32	251.37	112.27	0.42525	0.012	0.0168	981.41	62.44	86.47	64.24	10.19	54	57	21	25	26.81	24.37	11.56	28.31	14.56
2214	94.97	259.32	248.93	114.71	0.42525	0.012	0.018	997.05	61.62	86.14	63.26	10.19	54	57	21	25	26.81	24.44	11.56	28.19	14.63
2232	94.36	258.1	249.54	114.1	0.4293	0.012	0.0168	1016.6	59.99	87.12	58.68	10.13	54	57	21	25	26.87	24.44	11.56	28.19	14.69
2250	99.25	259.93	250.15	113.49	0.42525	0.012	0.0168	1018.55	61.95	86.96	62.28	10.13	54	57	21	25	26.81	24.44	11.56	28.19	14.69
2268	94.97	261.76	251.99	114.71	0.49005	0.0144	0.0168	987.27	60.32	86.8	57.7	10.13	54	57	21	25	26.81	24.44	11.56	28.25	14.69
2286	96.81	259.32	250.15	114.71	0.43335	0.0132	0.018	1045.92	59.5	85	56.72	10.06	54	57	21	25	26.94	24.5	11.5	28.44	14.69
2304	96.2	257.48	249.54	114.1	0.43335	0.012	0.018	973.59	59.17	88.1	55.58	10.06	54	57	21	25	27	24.5	11.5	28.5	14.69
2322	95.59	261.15	249.54	114.71	0.42525	0.012	0.0216	1024.42	58.52	86.31	53.61	10.06	54	57.5	21	25	26.87	24.5	11.56	28.62	14.69
2340	91.92	261.15	251.37	112.27	0.40905	0.0132	0.0168	952.08	60.32	88.1	60.15	9.94	54	57.5	21	25	27	24.44	11.38	28.69	14.75
2358	91.92	261.15	251.99	112.88	0.4698	0.012	0.018	961.86	58.84	86.96	54.76	9.88	54	57.5	21	25	27.06	24.5	11.31	28.87	14.81
2376	91.31	261.15	251.99	112.27	0.405	0.012	0.0168	981.41	59.83	86.8	58.68	9.88	54	57.5	21	25	27.12	24.5	11.38	29.06	14.81
2394	90.7	263.59	253.82	112.27	0.40905	0.012	0.0168	981.41	59.5	85.49	55.9	9.88	54.5	57.5	21	25	27.19	24.5	11.31	28.94	14.81
2412	94.36	259.32	249.54	113.49	0.42525	0.012	0.0168	1018.55	59.01	85.33	55.74	9.88	54.5	57.5	21	25	27.19	24.56	11.38	28.87	14.88
2430	94.97	258.71	251.37	114.1	0.4293	0.012	0.0168	1006.82	58.35	84.51	54.92	9.81	54.5	57.5	21	25	27	24.5	11.38	28.87	14.81
2448	95.59	261.76	251.37	114.71	0.4293	0.012	0.0168	1026.38	59.99	85	59.5	9.75	54.5	57.5	21	25	27.06	24.5	11.38	28.87	14.81
2466	98.64	262.98	252.6	115.93	0.43335	0.0132	0.0204	1028.33	59.01	86.14	56.88	9.75	54.5	57.5	21	25	27.06	24.5	11.44	28.87	14.75
2484	96.2	263.59	252.6	114.71	0.4293	0.0132	0.0168	1098.71	58.19	85.16	54.1	9.75	54.5	57.5	21	25	27.12	24.56	11.44	29.12	14.69
2502	94.36	260.54	251.99	114.71	0.4293	0.012	0.0168	1010.73	59.33	87.45	55.08	9.75	54.5	58	21	25	27.19	24.62	11.44	29.37	14.75
2520	96.2	261.15	251.99	114.1	0.46575	0.0132	0.0168	983.36	57.54	85.98	50.34	9.75	54.5	58	21	25	27.12	24.5	11.5	29.37	14.75
2538	94.97	262.98	251.37	114.71	0.43335	0.012	0.0192	1022.46	58.35	85.82	52.31	9.81	54.5	58	21	25	27.25	24.62	11.5	29.44	14.69
2556	94.97	262.37	253.21	114.71	0.4293	0.012	0.0168	999	57.86	84.18	51.98	9.88	54.5	58	21	25	27.25	24.69	11.5	29.44	14.63
2574	94.97	263.59	250.76	114.71	0.48195	0.012	0.0168	999	56.88	83.53	52.31	9.81	54.5	58	21	25	27.19	24.62	11.5	29.12	14.56
2592	94.36	259.32	250.15	112.27	0.42525	0.012	0.0168	997.05	60.48	84.83	60.64	9.88	54.5	58	21	25	27.12	24.56	11.5	28.62	14.63
2610	94.36	259.32	250.15	114.1	0.4212	0.012	0.0168	989.23	58.68	85.98	55.25	9.81	54.5	58	21	25	27	24.5	11.5	28.44	14.63
2628	95.59	258.71	248.32	114.1	0.4212	0.012	0.0168	1006.82	59.33	87.12	57.37	9.88	54.5	58	21	25	26.87	24.5	11.5	28.5	14.56
2646	96.81	259.32	250.76	113.49	0.4293	0.0132	0.0168	1004.87	59.66	86.14	55.9	9.81	54.5	58	21	25	26.81	24.44	11.5	28.37	14.5
2664	95.59	258.1	249.54	111.65	0.50625	0.0144	0.0168	959.9	59.99	86.47	58.03	9.81	54.5	58	21	25	26.81	24.44	11.5	28.31	14.5
2682	94.97	259.32	250.15	114.1	0.42525	0.0144	0.0168	999	61.3	86.31	58.68	9.81	54.5	58	21	25	26.81	24.44	11.5	28.19	14.5
2700	96.81	258.1	246.49	115.32	0.2365	0.012	0.0168	1026.38	62.11	86.14	63.58	9.75	54.5	58	21	25	26.75	24.31	11.44	27.44	14.5
2718	100.47	258.1	258.71	115.93	0.2288	0.012	0.0168	1042.02	61.3	85.33	61.79	9.81	54.5	58	21	25	26.81	24.31	11.5	27.06	14.5
2736	98.03	256.26	248.32	116.54	0.2321	0.0132	0.018	1008.78	60.48	85.82	60.64	9.81	54.5	58	21	25	26.69	24.31	11.5	27.19	14.38
2754	98.64	257.48	248.32	116.54	0.2266	0.012	0.0168	1020.51	61.62	86.14	60.15	9.88	54.5	58	21	25	26.69	24.31	11.56	27.25	14.31
2772	96.81	259.93	248.32	113.49	0.2266	0.012	0.0192	1032.24	58.03	85	55.74	9.88	54.5	58	21	25	26.69	24.31	11.56	27.37	14.19
2790	96.81	256.87	251.37	113.49	0.2255	0.012	0.0168	977.5	58.68	84.51	56.56	9.88	54.5	58	21	25	26.69	24.31	11.56	27.5	14.06
2808	98.03	256.87	248.32	115.32	0.2277	0.0132	0.0168	1014.64	59.66	84.51	56.88	9.88	54.5	58	21	24.5	26.56	24.25	11.63	27.62	14
2826	97.42	258.1	252.6	116.54	0.2266	0.0144	0.0168	1061.56	61.46	84.83	61.13	9.88	54.5	57.5	21	24.5	26.56	24.25	11.56	27.37	13.94
2844	100.47	256.87	248.93	118.37	0.2354	0.0144	0.0168	1075.25	65.38	85.16	69.63	9.88	54.5	57.5	21	24.5	26.69	24.31	11.56	27.12	13.94
2862	102.92	258.1	247.71	118.37	0.2354	0.012	0.0168	1071.34	63.58	86.47	66.04	9.94	54	57.5	21	24.5	26.62	24.25	11.63	26.94	14
2880	101.7	254.43	246.49	119.6	0.2343	0.012	0.0168	1053.75	64.57	86.31	66.69	10	54	57.5	21	24.5	26.44	24.12	11.75	27.25	14.19
2898	104.75	256.26	244.65	115.93	0.2343	0.012	0.0168	1055.7	64.57	88.1	68.65	10.06	54	57.5	21	24.5	26.44	24.12	11.75	27.25	14.31
2916	99.25	253.82	245.88	119.6	0.2266	0.012	0.0192	995.09	60.97	87.94	59.5	10.13	54	57.5	21	24.5	26.5	24.12	11.75	27.5	14.38
2934	98.64	256.87	248.93	117.76	0.2255	0.012	0.0168	1047.88	60.81	88.27	60.32	10.13	53.5	57	21	24.5	26.5	24.12	11.81	27.87	14.44
2952	98.64	258.1	248.32	116.54	0.2277	0.012	0.0168	995.09	60.48	87.29	59.17	10.19	53.5	57	21	24.5	26.56	24.19	11.75	28.12	14.5
2970	99.25	256.26	248.32	114.1	0.2266	0.0144	0.0168	995.09	60.64	87.45	60.64	10.19	53.5	57	21	24.5	26.56	24.19	11.75	28.25	14.5
2988	100.47	258.1	250.15	116.54	0.2376	0.012	0.018	1004.87	62.11	85.33	61.95	10.25	53.5	57	21	24.5	26.56	24.25	11.69	28.19	14.63
3006	98.64	256.87	248.32	113.49	0.2299	0.0156	0.0192	1030.29	59.99	86.8	58.68	10.25	53.5	57	21	25	26.69	24.25	11.69	28.37	14.63
3024	98.03	259.32	249.54	116.54	0.2277	0.012	0.0168	1006.82	59.33	87.12	56.72	10.25	53.5	57	21	24.5	26.62	24.25	11.63	28.5	14.63
3042	99.25	258.1	248.93	117.15	0.2277	0.012	0.0168	961.86	61.79	87.78	61.62	10.25	53.5	57	21	24.5	26.62	24.25	11.63	28.69	14.63
3060	95.59	263.59	251.99	114.71	0.42525	0.012	0.0168	1012.69	61.79	88.27	59.83	10.25	53.5	57	21	25	26.94	24.37	11.5	28.37	14.75
3078	95.59	260.54	251.99	114.1	0.43335	0.012	0.018	993.14	58.19	87.78	52.96	10.25	53.5	57	21	25	26.94	24.5	11.5	28.56	14.69
3096	95.59	261.76	251.37	114.71	0.42525	0.012	0.0168	983.36	60.97	86.14	60.48	10.25	53.5	57	21	25	26.87	24.5	11.5	28.5	14.69
3114	85.81	258.1	248.93	113.49	0.41715	0.012	0.0168	997.05	59.83	85.82	58.84	10.25	53.5	57	21	25	26.81	24.44	11.5	28.12	14.63
3132	94.97	259.32	248.93	114.1	0.50625	0.012	0.0168	1020.51	59.17	84.67	56.23	10.25	53.5	57	21	25	26.81	24.37	11.5	28.06	14.56
3150	94.97	259.32	250.15	114.1	0.4212	0.012	0.0168	973.59	58.84	85.98	54.76	10.19	53.5	57	21	25	26.81	24.44	11.44	27.87	14.5
3168	94.97	259.93	249.54	114.1	0.41715	0.0132	0.0168	987.27	59.33	84.51	57.86	10.13	53.5	57	21	25	26.87	24.37	11.44	27.81	14.44
3186	95.59	258.1	250.15	112.27	0.42525	0.0168	0.0204	985.32	60.97	84.02	62.11	10.13	53.5	57	21	25	26.87	24.37	11.38	27.62	14.44
3204	94.36	259.32	251.37	113.49	0.4212	0.012	0.0168	1008.78	58.52	83.85	56.23	10.06	53.5	57	21	25	26.94	24.37	11.44	27.44	14.44
3222	94.36	258.71	249.54	113.49	0.42525	0.0144	0.018	1000.96	59.66	85	59.01	10.06	53.5	57	21	25	26.94	24.37	11.44	27.56	14.38
3240	98.64	258.1	248.93	115.32	0.2431	0.0144	0.0168	1043.97	59.66	83.36	58.19	9.94	54	57	21	25	26.69	24.31	11.38	27	14
3258	99.86	256.26	250.15	117.15	0.2739	0.012	0.018	1053.75	62.28	84.18	61.13	10	54	57	21	25	26.75	24.31	11.44	27	13.94
3276	99.86	255.65	246.49	117.76	0.2354	0.012	0.0168	983.36	61.62	83.85	60.97	9.94	53.5	57	21	25	26.81	24.37	11.5	26.81	13.88
3294	100.47	256.26	247.1	118.37	0.2343	0.012	0.0168	1049.83	59.5	84.34	54.76	10	53.5	57	21	24.5	26.69	24.31	11.5	26.94	13.81
3312	101.08	261.15	248.32	118.99	0.2365	0.0132	0.0168	1069.38	60.97	85.82	57.86	10	53.5	57	21	24.5	26.62	24.31	11.56	27.06	13.88
3330	101.08	258.1	245.27	117.76	0.2354	0.012	0.0168	1040.06	58.84	85.98	54.27	10	53.5	57	21	24.5	26.62	24.31	11.63	27.37	13.94
3348	101.08	254.43	246.49	118.99	0.2343	0.0144	0.018	1049.83	58.52	85.82	51.82	10.06	53.5	57	21	24.5	26.56	24.31	11.63	27.69	13.94
3366	101.08	254.43	245.88	118.37	0.2332	0.012	0.0168	1049.83	60.32	86.47	58.35	10.06	53.5	57	21	24.5	26.5	24.25	11.69	27.81	14
3384	99.86	255.65	246.49	118.99	0.2365	0.0132	0.0168	1049.83	59.5	86.31	54.43	10.13	53.5	57	21	24.5	26.37	24.25	11.69	28	14.06
3402	101.7	256.87	248.32	116.54	0.2464	0.012	0.0168	1006.82	60.15	85.98	56.56	10.13	53.5	57	21	24.5	26.37	24.25	11.69	28.31	14.06
3420	98.03	259.32	248.93	116.54	0.2299	0.0132	0.018	1016.6	58.35	84.18	53.94	10.19	53.5	57	21	24.5	26.5	24.31	11.56	28.87	14.13
3438	97.42	256.87	248.32	115.93	0.2497	0.0132	0.0168	1053.75	57.05	85.82	50.34	10.19	53.5	57	21	25	26.56	24.37	11.56	29.12	14.13
3456	98.64	261.15	250.76	116.54	0.2266	0.0144	0.0168	1014.64	59.99	86.8	58.84	10.25	53.5	56.5	21	24.5	26.56	24.31	11.56	29.31	14.19
3474	98.03	256.26	248.32	116.54	0.2244	0.012	0.0204	1040.06	59.01	85.16	54.27	10.25	53.5	56.5	21	24.5	26.56	24.31	11.56	29.31	14.25
3492	98.03	258.1	249.54	115.32	0.5427	0.0132	0.0168	1006.82	59.66	87.29	54.92	10.25	53.5	56.5	21	24.5	26.5	24.31	11.56	29.5	14.25
3510	95.59	261.15	250.76	114.1	0.4212	0.012	0.0168	1034.19	57.7	87.29	51.16	10.25	53.5	56.5	21	25	26.69	24.31	11.5	29.69	14.31
3528	94.97	258.71	250.76	114.71	0.4293	0.0144	0.0168	965.77	58.52	86.47	55.25	10.19	53.5	56.5	21	25	26.75	24.37	11.5	29.69	14.31
3546	94.97	259.32	253.82	113.49	0.42525	0.0132	0.0204	999	57.7	85.98	49.2	10.19	53.5	56.5	21	25	26.81	24.37	11.5	29.75	14.31
3564	94.36	258.71	249.54	113.49	0.42525	0.012	0.0168	1008.78	57.54	86.31	51.98	10.25	53.5	56.5	21	25	26.81	24.44	11.44	29.94	14.31
3582	94.36	257.48	251.99	114.1	0.4374	0.012	0.0192	989.23	58.35	86.14	56.56	10.19	53.5	56.5	21	25	26.75	24.37	11.44	29.69	14.25
3600	94.97	258.71	248.93	113.49	0.46575	0.0144	0.0192	1006.82	58.52	85.49	55.9	10	53.5	57	21	25	26.75	24.37	11.31	28.5	14.13
3618	94.36	259.93	249.54	113.49	0.4212	0.0132	0.018	971.64	57.54	83.85	51.82	10	53.5	57	21	25	26.75	24.37	11.31	28.44	14.06
3636	94.36	257.48	249.54	113.49	0.5103	0.012	0.018	1008.78	59.17	83.69	58.68	10	53.5	57	21	25	26.81	24.37	11.31	28.44	14.06
3654	93.75	258.71	249.54	113.49	0.46575	0.012	0.0168	1024.42	58.19	83.36	55.58	9.94	53.5	57	21	25	26.75	24.37	11.31	28.25	14
3672	94.36	259.93	250.15	113.49	0.4212	0.012	0.0168	979.46	59.66	84.02	59.33	9.94	53.5	57	21	25	26.75	24.31	11.31	27.94	14
3690	94.97	259.93	255.65	112.88	0.42525	0.0132	0.0168	1079.16	58.84	82.87	56.88	9.88	53.5	57	21	25	26.81	24.31	11.31	27.5	14
3708	93.14	261.15	247.71	112.88	0.53055	0.012	0.0168	909.07	56.56	84.18	52.14	9.88	53.5	57	21	25	26.81	24.37	11.31	27.37	13.94
3726	103.53	255.04	245.27	114.1	0.275	0.0144	0.0168	1010.73	57.86	82.87	51.98	9.81	53.5	57	21	25	26.75	24.37	11.31	27.5	13.88
3744	96.81	260.54	247.71	115.32	0.231	0.0132	0.0216	1012.69	57.7	85.16	54.59	9.88	53.5	57	21	25	26.62	24.25	11.31	27.69	13.75
3762	97.42	252.6	245.27	117.15	0.2475	0.012	0.0168	1022.46	58.84	85.33	55.41	9.81	53.5	57	21	24.5	26.56	24.25	11.38	27.75	13.63
3780	101.08	254.43	247.1	117.76	0.2365	0.012	0.0168	993.14	60.48	85.16	59.33	9.88	53.5	57	21	24.5	26.31	24.12	11.5	26.69	13.38
3798	103.53	254.43	240.99	118.37	0.2343	0.012	0.0168	1034.19	59.83	85.98	58.84	9.94	53.5	57	21	24.5	26.31	24.06	11.5	26.75	13.38
3816	101.08	254.43	245.88	115.93	0.2332	0.0132	0.0168	1018.55	61.13	84.51	59.83	9.94	53.5	57	21	24.5	26.25	24.06	11.56	26.81	13.44
3834	100.47	254.43	245.27	117.76	0.2343	0.012	0.0168	1092.84	58.52	85.16	53.94	10	53.5	57	21	24.5	26.25	24.06	11.63	27	13.44
3852	101.08	253.82	244.65	117.76	0.242	0.0132	0.0168	1024.42	60.97	85.16	58.52	10	53.5	57	21	24.5	26.25	24.06	11.56	27.19	13.38
3870	101.7	255.04	246.49	117.76	0.2651	0.0132	0.018	1051.79	58.19	85	54.59	10	53.5	57	21	24.5	26.31	24	11.56	27.12	13.38
3888	99.86	254.43	243.43	117.76	0.2343	0.0132	0.018	1018.55	60.64	85	59.17	10.13	53.5	56.5	21	24.5	26.31	24	11.56	27.12	13.31
3906	100.47	254.43	244.65	117.76	0.2321	0.012	0.018	1034.19	60.48	83.36	60.81	10.13	53	56.5	21	24.5	26.25	24	11.56	26.81	13.44
3924	105.36	248.32	240.99	120.82	0.2728	0.012	0.0168	1104.57	61.13	84.83	59.17	10.13	53	56.5	21	24.5	26.31	24	11.63	26.69	13.56
3942	119.41	233.05	230.6	131.82	0.2772	0.0144	0.018	1335.26	67.34	87.29	61.13	10.19	53	56.5	21	24.5	26	23.87	11.75	26.75	13.5
3960	128.58	232.44	226.94	143.42	0.2376	0.0084	0.0168	1438.88	68.49	89.74	57.7	10.94	52	56	21	23	24.12	22.87	12.75	27.31	13.31
3978	126.13	245.27	234.88	138.54	0.2453	0.0084	0.018	1374.36	66.04	89.58	57.37	11.19	51.5	55.5	21	23	24.19	22.81	12.94	27.69	13.31
3996	123.69	247.1	240.38	136.7	0.2585	0.0096	0.0168	1333.31	64.89	87.61	57.86	11.25	51	55.5	21	23	24.81	23.06	13	27.87	13.25
4014	116.36	250.15	241.6	131.82	0.2497	0.0108	0.018	1165.18	63.26	87.45	55.74	11.19	51	55	21	23.5	25.37	23.37	13	27.94	13.13
4032	114.52	250.15	242.21	125.71	0.2497	0.0108	0.0216	1241.42	63.09	86.63	56.07	11.13	51	55	21	24	25.69	23.56	12.88	28.44	13.13
4050	113.91	249.54	243.43	127.54	0.2387	0.012	0.0168	1204.28	62.11	89.41	56.39	11.13	50.5	54.5	21	24	25.75	23.62	12.81	28.56	13.25
4068	110.86	254.43	244.65	122.65	0.2464	0.0096	0.018	1147.59	60.97	88.43	52.8	11.19	50.5	54.5	21	24	25.87	23.75	12.69	28.69	13.31
4086	107.19	256.26	247.1	123.87	0.2398	0.0132	0.018	1135.85	60.15	88.76	55.74	11.25	50.5	54	21	24.5	26	23.81	12.56	29.06	13.31
4104	105.97	255.65	247.1	121.43	0.2365	0.0132	0.0168	1096.75	61.13	88.76	52.8	11.31	50	54	21	24.5	26.12	24	12.44	29.06	13.38
4122	102.92	255.04	247.1	118.99	0.2321	0.0144	0.018	1067.43	61.13	89.58	54.92	11.38	50	53.5	21	24.5	26.19	24.06	12.31	29.19	13.31
4140	98.64	257.48	248.32	116.54	0.2508	0.012	0.0216	1145.63	59.01	87.78	51.16	11.38	50	53.5	21	24.5	26.25	24.12	11.75	29	13.38
4158	99.25	256.87	251.37	117.76	0.2277	0.012	0.0216	1059.61	58.68	87.94	49.69	11.44	50	53.5	21	24.5	26.31	24.19	11.63	28.87	13.56
4176	96.2	258.1	259.93	116.54	0.2255	0.0132	0.018	1116.31	58.19	86.47	50.34	11.44	50	53.5	21	24.5	26.31	24.19	11.63	29.12	13.69
4194	98.64	258.1	248.32	115.93	0.2244	0.0132	0.018	1083.07	59.5	85.65	52.8	11.44	50.5	53.5	21	24.5	26.37	24.19	11.56	29.19	13.69
4212	99.86	257.48	248.93	117.15	0.2255	0.0132	0.0192	1092.84	59.01	86.14	52.8	11.44	50.5	53.5	21	24.5	26.44	24.25	11.56	28.87	13.81
4230	99.86	258.1	248.93	117.76	0.2266	0.012	0.0204	1086.98	58.68	85.49	53.94	11.44	50.5	53.5	21	24.5	26.5	24.25	11.5	28.56	13.94
4248	98.64	258.1	245.88	117.15	0.2266	0.012	0.0204	1061.56	59.99	85.98	54.43	11.44	50.5	53.5	21	24.5	26.5	24.25	11.5	28.5	13.94
4266	98.64	257.48	248.93	116.54	0.2244	0.0132	0.0228	1079.16	59.99	86.31	54.1	11.44	51	54	21	24.5	26.5	24.31	11.5	28.37	14
4284	99.25	258.1	246.49	117.76	0.2255	0.012	0.018	1061.56	58.68	85.65	52.14	11.5	51	54	21	24.5	26.5	24.31	11.56	28.31	14
4302	96.81	258.1	248.93	118.37	0.2453	0.012	0.018	1098.71	59.33	85	54.92	11.5	51	54	21	24.5	26.5	24.31	11.56	28.56	14
4320	88.87	265.43	255.04	111.04	0.4374	0.012	0.0216	1079.16	57.21	84.67	53.61	11.44	51.5	54.5	21	25	27.06	24.5	11.31	28.69	13.75
4338	88.87	265.43	251.37	111.04	0.4293	0.012	0.0192	1043.97	57.37	84.67	51.65	11.38	52	54.5	21	25	27.19	24.56	11.25	28.81	13.75
4356	89.48	264.82	255.65	111.04	0.40905	0.012	0.0192	1020.51	57.05	84.02	51.98	11.31	52.5	55	21	25	27.25	24.62	11.25	28.87	13.75
4374	88.87	264.82	255.04	110.43	0.45765	0.0132	0.0192	1014.64	57.7	83.85	52.31	11.25	52.5	55	21	25	27.31	24.62	11.19	28.69	13.75
4392	89.48	266.04	258.1	111.04	0.3888	0.012	0.018	1040.06	58.19	83.53	52.8	11.13	53	55.5	21	25	27.37	24.62	11.19	28.87	13.69
4410	89.48	264.82	256.87	111.04	0.3888	0.0132	0.0204	1012.69	58.03	84.18	50.34	11.06	53	55.5	21	25.5	27.37	24.69	11.19	28.94	13.63
4428	88.87	266.04	255.65	110.43	0.44145	0.012	0.0192	1024.42	57.05	85.16	52.31	11	53.5	56	21	25.5	27.44	24.69	11.19	29.06	13.56
4446	88.87	265.43	256.26	111.04	0.3969	0.012	0.0204	1043.97	56.72	84.02	51.49	10.94	53.5	56	21	25.5	27.5	24.75	11.13	29.12	13.5
4464	88.87	264.2	255.04	111.65	0.4293	0.0132	0.0204	1034.19	58.19	84.02	54.43	10.81	54	56.5	21	25.5	27.5	24.75	11.25	29.06	13.5
4482	90.7	266.65	255.65	111.65	0.39285	0.0132	0.018	1051.79	55.9	83.04	48.55	10.75	54	56.5	21	25.5	27.44	24.69	11.25	28.87	13.5
4500	90.09	266.65	259.32	111.04	0.3969	0.0132	0.018	1016.6	56.72	83.36	51.82	10.56	55	57.5	21	25.5	27.81	24.81	11.31	28.69	13.19
4518	90.7	267.87	258.71	111.65	0.4374	0.0132	0.0204	991.19	57.37	83.04	51.82	10.5	55.5	58	21	25.5	27.75	24.81	11.31	28.62	13.06
4536	90.09	265.43	256.87	112.88	0.43335	0.012	0.018	997.05	59.01	83.53	55.9	10.5	55.5	58	21	25.5	27.81	24.87	11.31	28.75	12.94
4554	90.7	265.43	255.04	111.65	0.40905	0.012	0.018	1016.6	57.37	83.2	52.63	10.44	55.5	58.5	21	25.5	27.75	24.87	11.38	28.69	12.88
4572	93.14	266.04	255.65	111.65	0.3888	0.012	0.018	983.36	58.68	83.36	55.08	10.38	56	58.5	21	25.5	27.75	24.81	11.38	28.25	12.75
4590	90.09	264.82	256.87	111.65	0.3969	0.0144	0.018	1006.82	57.21	82.06	51.98	10.31	56	59	21	25.5	27.75	24.81	11.38	28	12.56
4608	90.09	266.04	255.65	112.27	0.39285	0.012	0.018	1014.64	58.35	82.87	55.08	10.31	56	59	21	25.5	27.81	24.81	11.38	28	12.44
4626	90.09	266.65	256.87	112.27	0.47385	0.012	0.0192	1051.79	59.01	82.71	57.7	10.25	56.5	59	21	25.5	27.81	24.81	11.44	27.75	12.31
4644	89.48	266.04	259.32	112.27	0.39285	0.012	0.0204	1053.75	58.52	82.55	55.08	10.19	56.5	59.5	21	25.5	27.87	24.81	11.44	27.62	12.19
4662	91.31	266.04	256.26	111.65	0.46575	0.012	0.0192	1045.92	58.68	84.34	57.7	10.19	56.5	59.5	21	25.5	27.81	24.87	11.5	27.5	12.13
4680	90.7	267.26	255.65	111.65	0.3969	0.012	0.018	1012.69	57.37	82.71	53.94	10.06	57	60	21	25.5	27.87	24.81	11.44	26.75	12
4698	90.09	267.26	256.26	111.65	0.44145	0.012	0.0192	1053.75	59.5	82.71	60.15	10.06	57	60	21	25.5	27.94	24.81	11.44	26.75	11.94
4716	90.09	266.65	258.1	111.65	0.40095	0.012	0.0192	1022.46	57.21	81.73	54.92	10	57	60	21	25.5	28	24.87	11.44	26.31	12.06
4734	89.48	266.04	255.65	112.27	0.39285	0.0132	0.018	1014.64	60.97	82.71	60.81	10	57	60.5	21	25.5	28	24.81	11.5	26.31	12.06
4752	90.7	266.65	256.26	112.27	0.405	0.012	0.0192	1063.52	59.66	83.2	59.01	10	57.5	60.5	21	25.5	27.94	24.81	11.5	26.31	12
4770	90.09	266.04	257.48	111.65	0.40095	0.0144	0.018	1034.19	58.68	82.55	56.39	10	57.5	60.5	21	25.5	28	24.87	11.5	26.06	12
4788	90.7	267.87	257.48	112.27	0.44955	0.012	0.018	1036.15	59.17	83.04	58.03	9.94	57.5	60.5	21	25.5	28	24.94	11.5	26.31	12
4806	89.48	266.04	258.71	114.1	0.405	0.012	0.0204	1010.73	58.84	82.38	56.88	9.94	57.5	60.5	21	25.5	28.06	24.94	11.5	26.25	12
4824	90.09	267.26	256.26	111.65	0.3969	0.012	0.0192	1000.96	59.33	82.55	59.66	9.94	57.5	61	21	25.5	28.06	25	11.5	26.25	11.94
4842	93.14	269.7	258.1	112.88	0.3969	0.0156	0.018	1059.61	60.64	82.71	60.81	9.88	57.5	61	21	25.5	28.06	24.94	11.5	26.44	11.88
4860	90.7	266.65	257.48	112.27	0.39285	0.0132	0.018	1061.56	59.33	82.38	59.33	9.81	58	61	21	25.5	27.94	24.87	11.5	27.5	12
4878	90.09	266.65	255.04	112.27	0.43335	0.0144	0.018	1004.87	58.35	82.87	56.56	9.81	58	61	21	25.5	28	24.87	11.5	27.56	12.06
4896	90.7	266.04	256.87	112.27	0.4536	0.012	0.018	1059.61	58.03	83.04	55.08	9.81	58	61	21	25.5	27.94	24.87	11.5	27.81	12.13
4914	90.09	269.09	255.04	112.27	0.43335	0.0132	0.018	997.05	58.68	82.87	56.56	9.81	58	61	21	25.5	28	24.87	11.5	28.06	12.25
4932	90.09	266.04	255.65	112.27	0.405	0.012	0.0192	1036.15	58.03	82.22	54.43	9.81	58	61.5	21	25.5	27.94	24.87	11.5	28.37	12.25
4950	90.7	269.7	256.26	112.27	0.486	0.0132	0.018	1030.29	59.33	82.38	58.68	9.88	58	61.5	21	25.5	28	24.87	11.56	28.12	12.31
4968	90.09	266.65	256.26	112.27	0.4455	0.012	0.018	1051.79	58.52	81.89	56.23	9.88	58	61.5	21	25.5	28	24.94	11.56	28.25	12.38
4986	90.7	267.26	257.48	112.27	0.4779	0.0132	0.0204	1045.92	59.83	83.2	56.39	9.88	58	61.5	21	25.5	28	24.87	11.56	28.44	12.38
5004	90.7	267.26	256.87	111.65	0.40905	0.012	0.0192	1016.6	58.68	83.2	56.88	9.88	58	61.5	21	25.5	28.06	24.94	11.56	28.31	12.5
5022	90.7	266.65	256.87	112.27	0.3969	0.012	0.018	1049.83	58.35	82.38	55.25	9.88	58	61.5	21	25.5	28.12	24.94	11.63	28.12	12.56
5040	89.48	267.26	256.26	112.27	0.39285	0.0132	0.0192	1069.38	57.7	84.51	52.63	9.81	58	61.5	21	25.5	28.12	24.94	11.63	28	12.81
5058	90.7	267.26	256.26	112.27	0.4212	0.012	0.018	1049.83	58.84	81.57	56.23	9.88	58	61.5	21	25.5	28.06	25	11.63	28.31	12.88
5076	90.7	267.26	257.48	112.88	0.3969	0.0144	0.0192	1055.7	58.52	81.89	54.27	9.88	58	61.5	21	25.5	28.06	25	11.63	28.44	12.88
5094	89.48	267.26	260.54	112.88	0.40905	0.0132	0.018	1047.88	58.03	81.89	54.43	9.81	58	61.5	21	25.5	28.12	25.06	11.63	28.69	12.94
5112	89.48	268.48	258.1	112.27	0.4455	0.012	0.018	1034.19	58.19	82.71	54.92	9.81	58	61.5	21	25.5	28.19	25.06	11.69	28.81	13
5130	88.87	267.26	256.87	112.27	0.4617	0.0144	0.018	1036.15	58.03	82.87	54.59	9.88	58	61.5	21	25.5	28.19	25.06	11.69	28.69	13.06
5148	90.7	267.87	256.87	112.27	0.40095	0.012	0.018	1043.97	57.54	82.38	53.29	9.81	58.5	61.5	21	25.5	28.19	25.06	11.69	28.44	13.13
5166	91.31	267.87	258.1	111.65	0.3969	0.012	0.018	1040.06	58.35	82.38	54.59	9.88	58.5	62	21	25.5	28.19	25.12	11.63	28.25	13.19
5184	89.48	263.59	258.71	112.27	0.42525	0.0132	0.018	1053.75	58.84	83.36	56.07	9.88	58.5	62	21	25.5	28.12	25.12	11.69	28.69	13.19
5202	90.09	268.48	256.87	111.65	0.40095	0.012	0.018	1038.1	57.7	82.38	51.65	9.88	58.5	62	21	25.5	28.25	25.19	11.69	28.81	13.19
5220	89.48	266.65	259.93	111.04	0.4131	0.0132	0.0192	1038.1	57.05	83.2	52.14	9.81	58.5	62	21	25.5	28.12	25.06	11.63	29.12	13.25
5238	89.48	266.65	257.48	112.27	0.405	0.0132	0.0228	1012.69	58.03	82.55	54.1	9.81	58.5	62	21	25.5	28.19	25.06	11.63	28.94	13.38
5256	89.48	266.65	257.48	111.65	0.41715	0.012	0.0192	1059.61	58.52	82.06	54.76	9.81	58.5	62	21	25.5	28.19	25.12	11.69	28.94	13.44
5274	90.09	266.65	256.26	111.04	0.40095	0.0108	0.018	1051.79	57.86	82.38	52.47	9.75	58.5	62	21	25.5	28.06	25.06	11.69	28.94	13.5
5292	87.03	267.87	258.71	112.27	0.405	0.012	0.0204	1024.42	57.7	82.06	52.47	9.81	58.5	62	21	25.5	28.12	25.06	11.69	28.94	13.56
5310	90.09	269.09	256.87	112.27	0.486	0.012	0.018	1026.38	57.05	82.71	52.31	9.75	58.5	62	21	25.5	28.19	25.12	11.69	29.06	13.56
5328	83.98	264.82	257.48	111.65	0.46575	0.0132	0.018	1004.87	57.86	82.55	53.78	9.75	58.5	62	21	25.5	28.19	25.12	11.69	29.06	13.56
5346	90.7	266.65	256.87	111.65	0.45765	0.012	0.018	1034.19	59.33	84.51	56.39	9.75	58.5	62	21	25.5	28.12	25.06	11.69	29.37	13.56
5364	90.09	267.87	256.87	111.65	0.40095	0.012	0.018	1006.82	58.68	83.2	54.92	9.75	58.5	62	21	25.5	28.12	25.06	11.69	29.5	13.56
5382	88.87	266.65	258.71	112.27	0.40095	0.012	0.018	1063.52	57.37	83.85	51.65	9.75	58.5	62	21	25.5	28.19	25.12	11.63	29.5	13.63
5400	89.48	268.48	257.48	111.65	0.3969	0.012	0.018	1034.19	57.7	82.06	53.94	9.69	58.5	62	21	25.5	28.25	25.19	11.63	29.56	13.69
5418	89.48	266.04	255.65	112.27	0.39285	0.012	0.018	1043.97	57.37	83.04	52.31	9.69	58.5	62	21	25.5	28.19	25.19	11.56	29.37	13.69
5436	88.87	267.87	256.26	111.65	0.43335	0.012	0.018	1067.43	55.74	81.24	49.85	9.75	58.5	62	21.5	25.5	28.19	25.19	11.63	29.19	13.69
5454	91.31	264.2	259.32	112.88	0.4293	0.012	0.018	1088.94	59.5	82.22	55.74	9.69	58.5	62	21	25.5	28.06	25.12	11.63	29.06	13.69
5472	93.14	263.59	257.48	112.88	0.4131	0.012	0.0168	1085.02	58.52	81.57	53.45	9.69	58.5	62	21.5	25.5	27.94	25.12	11.63	29.12	13.56
5490	93.75	262.98	253.82	113.49	0.4374	0.0144	0.0168	1061.56	58.52	80.75	55.58	9.69	58.5	62	21	25.5	27.87	25.12	11.63	28.69	13.5
5508	94.97	257.48	250.76	114.1	0.4293	0.012	0.0192	1063.52	57.21	79.11	52.63	9.69	58.5	62	21.5	25.5	27.81	25.06	11.69	28.56	13.31
5526	97.42	258.71	250.15	115.32	0.2343	0.012	0.0168	1075.25	58.03	80.58	54.76	9.75	58.5	62	21	25.5	27.56	24.94	11.75	28.5	13.13
5544	97.42	259.32	249.54	117.15	0.2288	0.012	0.0168	1071.34	58.19	81.08	56.39	9.75	58	62	21	25	27.44	24.87	11.75	28.44	12.94
5562	98.64	257.48	248.93	116.54	0.2398	0.0132	0.0192	1126.08	60.48	82.38	59.66	9.81	58	62	21	25	27.25	24.81	11.81	28	12.88
5580	99.86	258.1	250.15	117.15	0.2376	0.012	0.018	1053.75	59.17	81.08	55.9	9.88	57.5	61.5	21	25	27.12	24.69	11.81	27.06	12.88
5598	99.86	255.65	249.54	117.76	0.242	0.0132	0.0168	1114.35	59.17	81.73	55.41	9.88	57	61	21	25	27.06	24.62	11.88	27.12	12.94
5616	99.25	259.93	250.76	118.37	0.2442	0.012	0.018	1055.7	61.46	83.2	60.48	9.94	57	61	21	25	27.12	24.62	11.88	27.37	12.88
5634	99.25	258.71	251.99	117.76	0.2288	0.0132	0.0168	1077.2	57.7	82.38	53.12	10	57	61	21	25	27.12	24.62	11.88	27.37	12.88
5652	99.25	259.32	249.54	118.37	0.2299	0.012	0.0168	1088.94	60.97	83.36	58.84	10	56.5	60.5	21	25	27.12	24.62	11.88	27.56	12.94
5670	98.03	261.15	251.37	118.37	0.2299	0.012	0.018	1110.44	60.48	84.02	58.19	10.06	56.5	60.5	21	25	27.19	24.69	11.88	27.56	12.94
5688	94.97	264.2	255.04	115.32	0.4455	0.012	0.0192	1088.94	61.46	84.51	60.15	10.06	56.5	60.5	21	25	27.19	24.69	11.94	27.37	12.94
5706	93.75	264.82	254.43	114.1	0.44145	0.0132	0.0168	1075.25	60.48	85.33	59.5	10.13	56.5	60	21	25	27.44	24.75	11.88	27.25	13
5724	93.75	265.43	255.04	114.1	0.44955	0.012	0.0168	1032.24	61.3	84.83	61.46	10.06	56.5	60	21	25	27.56	24.81	11.75	27.19	13.13
5742	93.14	259.93	253.82	114.71	0.40905	0.012	0.018	1086.98	63.42	86.8	63.26	10.06	56.5	60	21	25.5	27.56	24.81	11.75	27.12	13.25
5760	91.92	264.2	255.04	113.49	0.45765	0.0132	0.0168	1071.34	61.3	85.98	56.72	10.06	56	60	21	25.5	27.62	24.87	11.63	27.06	13.44
5778	91.92	266.04	254.43	112.88	0.40905	0.012	0.018	1014.64	63.09	86.47	67.18	10.06	56	59.5	21	25.5	27.62	24.87	11.63	27.06	13.38
5796	90.7	262.98	252.6	111.65	0.4131	0.012	0.018	1051.79	60.15	86.63	58.03	10.06	56	59.5	21	25.5	27.56	24.87	11.56	27.06	13.5
5814	93.14	263.59	253.21	113.49	0.42525	0.0132	0.018	1047.88	59.83	85.65	57.21	10	56	59.5	21	25.5	27.5	24.87	11.56	27.5	13.63
5832	91.31	262.37	251.99	112.88	0.405	0.012	0.0168	1042.02	60.15	85.82	57.21	10	56	59.5	21	25	27.5	24.81	11.56	27.87	13.56
5850	93.75	262.98	252.6	112.88	0.40905	0.0132	0.0168	1053.75	60.64	85.33	60.48	10	56	59.5	21	25	27.44	24.75	11.56	28.06	13.56
5868	90.7	267.26	255.04	111.65	0.46575	0.012	0.0168	1028.33	59.66	85.33	56.56	9.94	56	59.5	21	25	27.5	24.75	11.56	28.25	13.56
5886	88.87	262.37	255.04	111.04	0.42525	0.0132	0.018	1020.51	60.97	86.63	58.84	9.88	56	59.5	21	25.5	27.62	24.81	11.5	28.31	13.56
5904	88.25	265.43	255.04	110.43	0.3888	0.0132	0.0168	1022.46	58.35	86.47	53.61	9.88	56.5	59.5	21	25.5	27.69	24.87	11.44	28.75	13.56
5922	89.48	266.04	256.26	110.43	0.39285	0.012	0.0204	1040.06	60.32	86.47	58.03	9.81	56.5	59.5	21	25.5	27.69	24.81	11.38	28.87	13.56
5940	88.87	267.26	255.65	111.04	0.3969	0.012	0.018	1010.73	59.5	86.14	54.92	9.63	56.5	60	21	25.5	27.75	24.81	11.25	29.37	13.75
5958	89.48	265.43	253.82	110.43	0.43335	0.0144	0.0192	1043.97	60.64	85.65	59.01	9.63	56.5	60	21	25.5	27.81	24.87	11.25	29.44	13.75
5976	88.87	265.43	256.87	110.43	0.3969	0.0132	0.018	1030.29	58.52	85.82	52.47	9.56	57	60	21	25.5	27.75	24.81	11.25	29.62	13.75
5994	91.92	267.26	256.26	110.43	0.3969	0.012	0.0192	1045.92	61.13	85.33	60.97	9.56	57	60	21	25.5	27.81	24.87	11.25	29.62	13.81
6012	92.53	266.65	255.65	111.04	0.4455	0.0132	0.0168	1063.52	59.66	85.16	57.86	9.56	57	60	21	25.5	27.94	24.87	11.19	29.37	13.94
6030	88.87	267.87	258.71	110.43	0.3969	0.012	0.018	1053.75	58.52	84.67	53.78	9.5	57	60.5	21	25.5	27.94	24.94	11.19	29.56	13.94
6048	88.87	265.43	256.26	109.82	0.46575	0.012	0.0204	1055.7	59.17	85.65	55.74	9.5	57	60.5	21	25.5	28	25	11.25	29.5	13.88
6066	88.25	265.43	255.04	110.43	0.43335	0.012	0.018	1020.51	58.84	84.18	53.12	9.44	57	60.5	21	25.5	27.94	25	11.19	29.5	13.81
6084	88.87	264.82	254.43	109.82	0.4455	0.0132	0.0168	1047.88	59.17	83.36	54.76	9.44	57.5	60.5	21	25.5	27.81	24.94	11.19	29.31	13.75
6102	88.25	266.65	255.04	110.43	0.4374	0.0132	0.018	1032.24	59.66	83.69	57.7	9.38	57.5	60.5	21	25.5	27.62	24.87	11.19	29.12	13.63
6120	92.53	262.37	252.6	112.88	0.4293	0.012	0.0168	1051.79	59.99	84.83	61.3	9.25	57.5	61	21	25.5	27.62	24.81	11.19	28.31	13.44
6138	94.97	259.32	250.76	114.1	0.43335	0.0132	0.0168	1122.17	62.28	84.02	65.22	9.31	57.5	61	21	25	27.5	24.75	11.19	28.31	13.44
6156	96.2	259.93	250.76	114.1	0.4293	0.012	0.0228	1067.43	59.5	83.69	57.21	9.31	57.5	61	21	25	27.37	24.69	11.25	28.12	13.38
6174	94.97	259.32	251.99	114.1	0.43335	0.0108	0.0192	1108.48	59.66	83.36	55.58	9.31	57	61	21	25	27.37	24.69	11.25	28.12	13.25
6192	94.36	261.15	251.99	114.71	0.44955	0.004374	0.007776	1042.02	60.32	84.51	59.66	9.31	57	60.5	21	25	27.37	24.69	11.25	27.87	13.13

## Sheet: Run9
Time (s)	P1 (PSIa)	P2 (PSIa)	P3 (PSIa)	P4 (PSIa)	Power 1 (kW)	Power 2 (kW)	Power 3 (kW)	F1 (mL/min)	HR 1 (%)	HR 2 (%)	HR 3 (%)	T1 (°C)	T2 (°C)	T3 (°C)	T4 (°C)	T5 (°C)	T6 (°C)	T7 (°C)	T8 (°C)	T9 (°C)	T10 (°C)
0	100.47	258.71	252.6	118.37	0.44145	0.012	0.0516	1012.69	67.51	78.13	46.42	13.69	55.5	60	22	25.5	27.19	24.75	11	27.94	15.63
18	102.92	256.26	248.93	117.76	0.42525	0.012	0.048	1040.06	53.78	77.81	45.44	13.69	55.5	60	22	25.5	27.25	24.81	11	28	15.63
36	100.47	256.87	250.76	117.76	0.44955	0.0144	0.0528	1038.1	53.29	77.48	45.77	13.69	55.5	60	22	25.5	27.19	24.81	11	28	15.63
54	101.7	257.48	252.6	118.99	0.43335	0.0132	0.0504	997.05	54.27	77.81	45.28	13.75	55.5	60	22	25.5	27.19	24.75	11	28	15.63
72	96.81	256.87	251.37	118.99	0.4698	0.0132	0.0516	1014.64	53.94	78.13	45.6	13.69	55.5	60	22	25.5	27.25	24.81	11.06	28.12	15.63
90	99.86	256.87	251.37	118.37	0.4293	0.0132	0.0492	1075.25	53.94	77.81	45.44	13.69	55.5	60	22	25.5	27.25	24.81	11	28.12	15.63
108	100.47	244.65	251.37	118.99	0.4374	0.0144	0.0504	1043.97	54.1	77.81	45.28	13.69	55.5	60	22	25.5	27.37	24.81	11	28.12	15.63
126	100.47	257.48	251.37	118.99	0.4293	0.0132	0.0492	1016.6	53.61	77.15	45.44	13.69	55.5	60	22	25.5	27.31	24.81	11	28.12	15.63
144	99.86	258.1	250.76	118.99	0.4212	0.0132	0.0516	1032.24	54.1	77.48	45.44	13.69	55.5	60	22	25.5	27.31	24.81	11	28.12	15.69
162	99.86	257.48	250.15	118.37	0.4374	0.0132	0.0492	1110.44	53.29	79.77	45.44	13.69	55.5	60	22	25.5	27.31	24.75	11	28.19	15.63
180	101.08	256.26	250.15	117.76	0.486	0.0144	0.0504	1034.19	53.61	77.81	45.6	13.69	55.5	60	22	25.5	27.25	24.75	11	28.19	15.63
198	99.86	257.48	250.15	118.99	0.47385	0.0132	0.0504	1088.94	53.78	77.64	45.6	13.69	55.5	60	22	25.5	27.25	24.81	11	28.19	15.69
216	99.25	256.26	251.37	118.37	0.42525	0.0156	0.048	1067.43	53.29	77.48	45.44	13.69	55.5	60	22	25.5	27.31	24.81	11	28.19	15.69
234	100.47	257.48	251.99	117.76	0.46575	0.012	0.0504	1079.16	53.29	77.48	45.44	13.75	55.5	60	22	25.5	27.31	24.81	11	28.25	15.69
252	100.47	254.43	250.76	118.37	0.5022	0.0144	0.0516	977.5	53.29	77.64	45.93	13.75	55.5	60	22	25.5	27.31	24.81	11	28.25	15.69
270	99.86	258.71	250.15	118.99	0.4293	0.0132	0.0504	1065.47	53.94	77.32	45.28	13.75	55.5	60	22	25.5	27.25	24.81	10.94	28.25	15.69
288	99.86	261.15	250.76	118.37	0.43335	0.012	0.0516	1014.64	52.8	77.97	45.6	13.75	55.5	60	22	25.5	27.25	24.81	11	28.25	15.69
306	99.86	255.65	250.15	118.37	0.43335	0.0156	0.0504	1022.46	52.8	77.15	45.28	13.75	55.5	60	22	25.5	27.19	24.81	10.94	28.25	15.69
324	98.03	257.48	251.37	118.37	0.46575	0.012	0.0516	1045.92	53.29	77.81	45.28	13.75	55.5	60	22	25.5	27.25	24.81	11	28.25	15.69
342	99.86	256.26	251.37	118.37	0.42525	0.0132	0.048	1040.06	53.45	77.64	45.44	13.75	55.5	60	22	25.5	27.31	24.81	11	28.31	15.69
360	99.25	256.87	248.32	117.76	0.4293	0.0156	0.048	1085.02	51.98	77.64	45.93	13.69	55.5	60	22	25.5	27.19	24.75	10.94	28.25	15.69
378	99.86	256.87	251.37	118.37	0.43335	0.0132	0.0492	1053.75	52.8	77.15	45.11	13.75	55.5	60	22	25.5	27.25	24.75	10.88	28.25	15.75
396	100.47	258.71	251.37	121.43	0.42525	0.0156	0.0492	1036.15	52.14	77.81	45.93	13.75	55.5	60	22	25.5	27.19	24.75	10.94	28.25	15.75
414	100.47	257.48	281.92	118.37	0.4617	0.0144	0.0492	1047.88	52.31	77.64	45.44	13.75	55.5	60	22	25.5	27.25	24.75	10.94	28.25	15.75
432	100.47	257.48	250.15	118.37	0.42525	0.012	0.0492	1028.33	53.61	77.32	45.6	13.75	55.5	60	22	25.5	27.25	24.75	10.88	28.31	15.75
450	99.86	256.87	253.82	118.37	0.48195	0.0156	0.0432	1053.75	52.96	77.97	46.42	13.75	55.5	60	22	25.5	27.31	24.81	10.94	28.25	15.75
468	99.86	259.32	251.37	118.37	0.4374	0.0132	0.0468	1063.52	51.98	77.81	45.93	13.75	55.5	60	22	25.5	27.31	24.81	10.94	28.31	15.69
486	101.08	259.32	251.99	118.99	0.4293	0.0132	0.0528	1065.47	52.31	76.99	45.11	13.75	55.5	60	22.5	25.5	27.31	24.81	10.94	28.31	15.69
504	99.25	257.48	250.76	117.76	0.49815	0.0156	0.048	1061.56	52.14	78.13	46.09	13.75	55.5	60	22.5	25.5	27.31	24.81	10.94	28.31	15.75
522	100.47	258.1	251.37	118.37	0.4293	0.0144	0.0432	1086.98	52.8	78.13	45.93	13.75	55.5	60	22	25.5	27.31	24.81	11	28.25	15.69
540	101.08	258.71	251.37	118.37	0.4293	0.0156	0.0468	1038.1	52.63	78.46	45.44	13.75	55.5	60	22.5	25.5	27.31	24.81	11	28.25	15.69
558	99.86	256.26	251.99	118.37	0.4212	0.012	0.0468	1014.64	51.65	77.32	45.6	13.75	55.5	60	22.5	25.5	27.31	24.81	11	28.25	15.69
576	99.86	257.48	258.1	118.37	0.4374	0.0132	0.0504	1063.52	51.65	77.64	45.28	13.81	55.5	60	22.5	25.5	27.25	24.81	11	28.31	15.75
594	100.47	258.1	251.37	118.37	0.43335	0.012	0.0504	1096.75	51.98	77.48	45.6	13.75	55.5	60	22.5	25.5	27.25	24.75	11	28.31	15.69
612	101.7	256.87	251.37	118.99	0.4293	0.012	0.048	1075.25	52.47	77.32	46.26	13.81	55.5	60	22.5	25.5	27.19	24.81	10.94	28.31	15.75
630	101.08	256.87	251.99	118.37	0.50625	0.012	0.0456	1030.29	52.63	77.32	44.95	13.81	55.5	60	22	25.5	27.25	24.75	11	28.25	15.75
648	101.7	257.48	251.37	118.37	0.42525	0.0132	0.0396	1059.61	52.31	77.64	45.6	13.75	55.5	60	22	25.5	27.37	24.75	11	28.31	15.75
666	100.47	257.48	250.76	118.99	0.42525	0.0156	0.0384	1016.6	52.8	77.64	45.93	13.75	55.5	60	22	25.5	27.25	24.81	11	28.19	15.75
684	99.25	251.99	250.76	117.76	0.42525	0.0156	0.0408	1053.75	51.65	77.32	45.44	13.75	55.5	60	22	25.5	27.25	24.81	10.94	28.12	15.75
702	99.25	258.1	251.37	118.37	0.4293	0.012	0.0348	1018.55	51.33	77.15	45.28	13.81	55.5	60	22	25.5	27.31	24.75	10.94	28.12	15.75
720	100.47	258.1	251.99	118.37	0.4536	0.0144	0.036	1040.06	52.14	77.81	45.11	13.75	55.5	60	22	25.5	27.37	24.75	10.88	28.12	15.81
738	106.58	256.87	250.15	118.37	0.42525	0.0144	0.0408	1079.16	52.14	76.83	45.28	13.75	55.5	60	22.5	25.5	27.44	24.81	10.94	28.19	15.81
756	100.47	257.48	251.37	118.99	0.42525	0.012	0.0372	1055.7	52.8	77.48	45.28	13.75	55.5	60	22	25.5	27.37	24.81	10.94	28.31	15.81
774	99.25	257.48	251.99	118.37	0.43335	0.012	0.0384	1057.66	51.65	78.13	45.11	13.75	55.5	60	22.5	25.5	27.37	24.81	11	28.31	15.81
792	100.47	259.93	252.6	118.99	0.43335	0.0132	0.0372	1063.52	52.47	77.32	46.09	13.75	55.5	60	22.5	25.5	27.37	24.81	11	28.37	15.81
810	106.58	257.48	252.6	118.99	0.486	0.012	0.0408	1024.42	52.8	77.32	46.09	13.81	55.5	60	22.5	25.5	27.5	24.87	11	28.37	15.81
828	100.47	258.1	251.99	118.99	0.4617	0.012	0.0372	1032.24	52.47	77.81	45.93	13.75	55.5	60	22.5	25.5	27.5	24.87	11	28.31	15.81
846	99.86	259.93	251.37	118.37	0.42525	0.0168	0.0384	1036.15	51.65	77.32	45.93	13.81	55.5	60	22.5	25.5	27.44	24.87	11	28.25	15.81
864	103.53	256.87	249.54	117.76	0.4293	0.0132	0.0372	995.09	52.14	77.48	45.44	13.81	55.5	60	22	25.5	27.37	24.87	11	28.31	15.81
882	99.86	258.71	251.99	118.37	0.4293	0.0132	0.036	1036.15	51.98	77.48	45.93	13.81	55.5	60	22	25.5	27.37	24.87	11	28.31	15.81
900	99.86	258.71	251.99	118.37	0.4293	0.012	0.0384	1032.24	52.47	77.15	45.6	13.75	55.5	60	22.5	25.5	27.37	24.81	11	28.25	15.75
918	99.86	258.1	251.99	118.99	0.4698	0.0144	0.042	1010.73	52.63	77.48	45.44	13.75	55.5	60	22.5	25.5	27.31	24.81	11	28.31	15.81
936	100.47	246.49	252.6	118.37	0.42525	0.0144	0.0384	1081.11	51.82	77.97	45.11	13.81	55.5	60	22.5	25.5	27.37	24.87	11	28.31	15.81
954	100.47	257.48	250.76	118.99	0.4617	0.0168	0.0384	991.19	51.82	77.48	46.09	13.81	55.5	60	22.5	25.5	27.37	24.87	11.06	28.31	15.81
972	100.47	258.1	251.37	120.21	0.4293	0.0156	0.0396	1053.75	51.98	77.81	45.11	13.81	55.5	60	22.5	25.5	27.37	24.87	11	28.31	15.81
990	100.47	258.71	251.99	118.99	0.46575	0.0132	0.0408	1026.38	52.31	77.81	45.93	13.88	55.5	60	22.5	25.5	27.44	24.87	11	28.31	15.81
1008	98.64	258.1	251.37	118.99	0.42525	0.0144	0.0348	1061.56	53.12	78.13	45.93	13.81	55.5	60	22.5	25.5	27.44	24.87	10.94	28.37	15.81
1026	101.08	257.48	251.99	118.37	0.49815	0.0144	0.0384	1042.02	52.8	77.97	45.77	13.81	55.5	60	22.5	25.5	27.37	24.87	11	28.37	15.81
1044	100.47	258.71	251.37	118.99	0.4293	0.012	0.0348	1040.06	52.96	78.13	45.28	13.81	55.5	60	22.5	25.5	27.31	24.81	11	28.31	15.81
1062	99.86	258.1	251.99	115.93	0.4293	0.0144	0.0324	1043.97	51.98	77.32	46.09	13.81	55.5	60	22.5	25.5	27.37	24.87	11.06	28.37	15.81
1080	101.08	258.1	252.6	118.99	0.4293	0.0144	0.0408	1090.89	53.29	77.97	45.77	13.81	55.5	60	22.5	25.5	27.37	24.87	11	28.37	15.81
1098	99.86	258.1	251.37	118.37	0.4293	0.0132	0.0396	1000.96	52.47	77.32	44.95	13.81	55.5	60	22.5	25.5	27.44	24.87	11.06	28.37	15.81
1116	99.25	257.48	250.76	118.37	0.4374	0.012	0.0384	1085.02	51.33	77.32	45.11	13.88	55.5	60	22.5	25.5	27.37	24.87	11	28.44	15.88
1134	100.47	258.1	249.54	118.99	0.45765	0.012	0.0408	1063.52	52.47	77.48	46.42	13.88	55.5	60	22.5	25.5	27.37	24.87	11.06	28.44	15.88
1152	101.08	257.48	251.37	118.37	0.4293	0.012	0.042	1002.92	52.14	77.48	45.6	13.88	55.5	60	22.5	25.5	27.44	24.94	11.06	28.5	15.88
1170	100.47	257.48	251.99	117.76	0.49815	0.0156	0.0384	1102.62	52.14	77.15	45.93	13.88	55.5	60	22.5	25.5	27.37	24.87	11.13	28.37	15.88
1188	101.08	258.1	250.15	118.99	0.42525	0.012	0.0384	1045.92	51.65	77.48	45.93	13.81	55.5	60	22.5	25.5	27.37	24.87	11.13	28.44	15.81
1206	101.08	257.48	251.99	118.99	0.42525	0.0156	0.0384	1081.11	51.33	77.64	45.93	13.88	55.5	60	22	25.5	27.44	24.87	11.13	28.37	15.81
1224	99.86	258.71	251.99	118.37	0.48195	0.0132	0.036	1176.91	52.47	77.64	45.93	13.88	55.5	60	22.5	25.5	27.5	24.94	11.13	28.37	15.81
1242	100.47	259.93	247.71	118.99	0.42525	0.0132	0.036	979.46	52.31	77.48	45.28	13.88	55.5	60	22.5	25.5	27.5	24.94	11.13	28.37	15.81
1260	100.47	258.1	252.6	119.6	0.42525	0.0132	0.0396	1016.6	50.51	77.81	45.93	13.81	55.5	60	22.5	25.5	27.31	24.81	11	28.31	15.81
1278	99.86	259.32	251.37	118.37	0.42525	0.0132	0.0372	1038.1	51.98	77.32	46.58	13.88	55.5	60	22	25.5	27.37	24.87	11.06	28.31	15.81
1296	100.47	257.48	250.15	118.37	0.42525	0.0144	0.0396	1075.25	52.14	76.66	45.11	13.88	55.5	60	22.5	25.5	27.31	24.87	11.06	28.25	15.88
1314	100.47	259.32	252.6	118.99	0.4293	0.0144	0.0408	1032.24	52.14	77.64	45.93	13.88	55.5	60	22.5	25.5	27.31	24.87	11.06	28.31	15.88
1332	100.47	258.71	251.99	119.6	0.43335	0.0132	0.0396	1043.97	52.14	77.64	46.75	13.88	55.5	60	22.5	25.5	27.37	24.87	11.06	28.31	15.88
1350	101.08	257.48	251.37	119.6	0.4293	0.012	0.0408	1081.11	52.31	77.81	45.11	13.88	55.5	60	22.5	25.5	27.37	24.87	11.06	28.31	15.88
1368	100.47	257.48	251.37	118.37	0.4293	0.0144	0.0396	1000.96	52.14	77.81	46.26	13.88	55.5	60	22	25.5	27.31	24.87	11.06	28.37	15.81
1386	99.25	258.1	252.6	118.99	0.46575	0.012	0.0384	1047.88	52.31	77.81	46.09	13.88	55.5	60	22.5	25.5	27.44	24.87	11.06	28.31	15.81
1404	100.47	259.32	251.37	118.37	0.43335	0.012	0.0348	1057.66	51.49	77.64	45.44	13.94	55.5	60	22.5	25.5	27.5	24.94	11.06	28.31	15.81
1422	99.86	258.1	251.99	117.76	0.46575	0.012	0.036	1067.43	52.63	77.81	45.6	13.88	55.5	60	22.5	25.5	27.44	24.94	11.06	28.31	15.81
1440	107.8	258.71	251.37	117.76	0.42525	0.012	0.0336	1047.88	51.33	77.32	46.26	13.81	55.5	60	22.5	25.5	27.31	24.87	11	28.25	15.81
1458	100.47	258.71	251.99	118.99	0.46575	0.012	0.0336	1042.02	53.29	78.46	46.09	13.88	55.5	60	22.5	25.5	27.31	24.87	11.06	28.19	15.81
1476	101.08	258.1	250.76	118.99	0.4941	0.0132	0.0336	1038.1	51.98	77.48	45.77	13.88	55.5	60	22.5	25.5	27.37	24.94	11.06	28.31	15.81
1494	99.86	258.71	251.37	118.37	0.42525	0.0132	0.036	1092.84	51.82	78.3	45.93	13.88	55.5	60	22.5	25.5	27.5	24.94	11.06	28.25	15.81
1512	99.86	258.71	251.99	118.37	0.4293	0.012	0.0312	1086.98	52.47	77.48	45.93	13.88	55.5	60	22.5	25.5	27.56	25	11.13	28.31	15.81
1530	100.47	257.48	251.99	119.6	0.42525	0.012	0.0336	1067.43	51.49	78.13	45.6	13.88	55.5	60	22.5	25.5	27.44	24.94	11.13	28.31	15.81
1548	99.86	259.32	251.99	118.99	0.4374	0.012	0.0324	1071.34	51.65	77.81	45.28	13.94	55.5	60	22.5	25.5	27.44	24.94	11.13	28.31	15.81
1566	100.47	258.71	251.37	118.37	0.4293	0.012	0.0336	1045.92	51.65	78.13	45.6	13.88	55.5	60	22.5	25.5	27.44	24.94	11.13	28.44	15.81
1584	99.86	258.71	252.6	118.99	0.43335	0.0132	0.0324	1393.91	51.65	76.99	45.6	13.88	55.5	60	22.5	25.5	27.44	24.94	11.13	28.44	15.88
1602	113.3	258.71	252.6	118.37	0.4293	0.012	0.0312	1073.29	52.14	77.81	45.77	13.88	55.5	60	22.5	25.5	27.5	24.94	11.06	28.37	15.88
1620	101.7	257.48	252.6	118.99	0.4698	0.012	0.0336	1059.61	51.65	77.97	45.44	13.88	55.5	60	22.5	25.5	27.37	24.94	11	28.31	15.81
1638	99.25	257.48	251.99	118.37	0.4293	0.0132	0.0312	1028.33	51.33	77.15	45.28	13.88	55.5	60	22.5	25.5	27.44	24.94	11.06	28.37	15.81
1656	101.7	257.48	251.99	119.6	0.42525	0.0144	0.0336	1000.96	52.47	77.48	45.77	13.88	55.5	60	22.5	25.5	27.44	24.87	11.06	28.37	15.88
1674	99.86	259.93	251.37	118.37	0.42525	0.012	0.0276	1094.8	50.83	76.5	45.44	13.88	55.5	60	22.5	25.5	27.44	24.94	11.13	28.44	15.88
1692	99.86	258.1	251.99	118.37	0.5022	0.0132	0.0252	1098.71	51.65	77.32	45.44	13.88	55.5	60	22.5	25.5	27.37	24.94	11.06	28.37	15.88
1710	101.08	258.71	251.99	118.37	0.42525	0.0156	0.0312	1081.11	52.14	77.64	45.77	13.88	55.5	60	22.5	25.5	27.44	24.94	11.06	28.37	15.88
1728	99.86	257.48	254.43	118.37	0.43335	0.0132	0.03	1038.1	51.98	77.48	45.77	13.88	55.5	60	22.5	25.5	27.44	24.94	11.06	28.37	15.88
1746	99.86	258.1	251.37	118.37	0.4293	0.0132	0.0264	1000.96	50.83	77.81	46.09	13.88	55.5	60	22.5	25.5	27.37	24.94	11.06	28.44	15.88
1764	100.47	258.71	253.21	118.37	0.42525	0.0144	0.0276	1116.31	52.14	77.32	46.09	13.88	55.5	60	22.5	25.5	27.31	24.94	11.06	28.44	15.88
1782	102.31	257.48	251.37	118.37	0.4536	0.012	0.0276	1059.61	52.31	78.3	45.11	13.88	55.5	60	22.5	25.5	27.44	24.94	11.06	28.5	15.88
1800	101.08	258.71	251.37	118.99	0.4455	0.012	0.0324	1083.07	52.47	77.81	46.42	13.88	55.5	60	22.5	25.5	27.37	24.87	11	28.44	15.88
1818	99.86	258.1	251.37	118.37	0.4293	0.0132	0.0324	1038.1	51.33	77.32	45.77	13.88	55.5	60	22.5	25.5	27.44	24.94	11	28.37	15.88
1836	101.08	256.87	248.93	118.37	0.42525	0.012	0.0336	1069.38	51.82	76.66	44.95	13.88	55.5	60	22.5	25.5	27.44	24.94	10.94	28.37	15.88
1854	96.81	257.48	248.32	118.99	0.4698	0.0132	0.0324	1020.51	51.33	77.15	45.28	13.94	55.5	60	22.5	25.5	27.37	24.87	11	28.31	15.88
1872	100.47	257.48	251.99	119.6	0.44955	0.0144	0.0324	1081.11	52.63	77.64	45.93	13.88	55.5	60	22.5	25.5	27.31	24.87	11	28.37	15.88
1890	100.47	257.48	252.6	118.99	0.49815	0.0144	0.0312	1024.42	51.65	77.48	45.28	13.88	55.5	60	22.5	25.5	27.37	24.87	11.06	28.37	15.88
1908	99.86	255.65	253.21	118.99	0.45765	0.0132	0.0252	1075.25	52.63	77.64	45.77	13.88	55.5	60	22.5	25.5	27.5	24.94	11	28.31	15.81
1926	104.75	257.48	252.6	118.99	0.44145	0.0156	0.0336	1024.42	51.65	77.15	45.6	13.88	55.5	60	22.5	25.5	27.37	24.87	10.94	28.25	15.81
1944	101.08	257.48	252.6	118.37	0.42525	0.0132	0.0324	1051.79	51.98	77.32	45.77	13.94	55.5	60	22.5	25.5	27.37	24.87	10.94	28.31	15.81
1962	100.47	258.1	247.71	118.99	0.42525	0.0156	0.0312	1096.75	51.98	77.32	45.6	13.88	55.5	60	22.5	25.5	27.37	24.87	10.94	28.31	15.81
1980	102.31	258.1	251.99	118.37	0.44955	0.0132	0.0396	1032.24	51.33	76.99	45.77	13.88	55.5	60	22.5	25.5	27.31	24.87	10.94	28.37	15.81
1998	100.47	257.48	250.15	118.37	0.44145	0.0132	0.0408	1036.15	51	77.48	45.6	13.88	55.5	60	22.5	25.5	27.37	24.87	10.94	28.37	15.81
2016	100.47	257.48	250.76	118.37	0.42525	0.0132	0.0348	1042.02	50.67	76.83	45.28	13.88	55.5	60	22.5	25.5	27.31	24.81	10.88	28.31	15.81
2034	104.14	258.71	250.76	118.37	0.42525	0.0132	0.036	1012.69	50.67	76.99	44.79	13.88	55.5	60	22.5	25.5	27.25	24.81	10.88	28.31	15.81
2052	102.31	257.48	250.76	118.37	0.5103	0.0132	0.0336	967.72	50.18	77.15	45.11	13.88	55.5	60	22.5	25.5	27.25	24.81	10.94	28.37	15.75
2070	99.86	258.1	251.37	118.37	0.42525	0.012	0.0336	983.36	51.33	76.99	45.11	13.88	55.5	60	22.5	25.5	27.25	24.81	10.94	28.37	15.75
2088	100.47	258.1	251.99	118.99	0.44145	0.0156	0.036	989.23	51.16	76.66	44.95	13.88	55.5	60	22.5	25.5	27.25	24.81	10.94	28.31	15.81
2106	101.08	255.04	251.99	119.6	0.44955	0.0132	0.0336	1034.19	51.82	77.15	45.11	13.88	55.5	60	22.5	25.5	27.31	24.81	10.94	28.31	15.81
2124	100.47	256.87	250.76	118.99	0.44145	0.0168	0.0312	1043.97	51.33	76.83	45.28	13.88	55.5	60	22.5	25.5	27.31	24.81	10.94	28.37	15.75
2142	99.86	258.1	251.99	118.37	0.4293	0.012	0.0432	1057.66	51.16	76.66	44.79	13.88	55.5	60	22.5	25.5	27.25	24.81	10.94	28.31	15.75
2160	101.08	256.87	250.76	118.37	0.43335	0.0132	0.0396	1055.7	51	76.33	45.28	13.81	55.5	60	22	25.5	27.25	24.81	10.81	28.19	15.75
2178	99.86	258.1	251.99	118.37	0.42525	0.0132	0.0372	1008.78	51.33	76.66	46.09	13.81	55.5	60	22	25.5	27.31	24.81	10.88	28.25	15.75
2196	99.86	257.48	252.6	118.37	0.42525	0.0156	0.0408	1034.19	51.33	77.32	45.11	13.81	55.5	60	22	25.5	27.31	24.81	10.88	28.19	15.69
2214	99.86	256.87	250.15	119.6	0.42525	0.0132	0.0372	1059.61	51.16	76.99	45.77	13.81	55.5	60	22	25.5	27.31	24.81	10.88	28.12	15.75
2232	100.47	258.1	251.37	118.37	0.4536	0.0132	0.0384	1219.92	51.33	77.32	45.77	13.81	55.5	60	22.5	25.5	27.31	24.81	10.94	28.19	15.69
2250	101.08	257.48	252.6	118.99	0.4536	0.012	0.0396	1065.47	51.65	77.64	44.46	13.81	55.5	60	22.5	25.5	27.31	24.81	10.88	28.25	15.75
2268	99.25	258.1	251.99	118.99	0.4212	0.018	0.042	1026.38	51	76.99	44.95	13.81	55.5	60	22	25.5	27.31	24.75	10.88	28.25	15.69
2286	99.86	256.87	249.54	117.76	0.4374	0.0132	0.0384	1030.29	51	77.32	45.93	13.81	55.5	60	22	25.5	27.25	24.75	10.88	28.25	15.75
2304	101.08	258.1	251.99	120.21	0.4779	0.0156	0.0408	1032.24	51.65	77.81	45.6	13.81	55.5	60	22	25.5	27.25	24.75	10.88	28.25	15.69
2322	99.86	261.15	252.6	118.99	0.42525	0.012	0.0408	1008.78	51.16	76.83	44.62	13.81	55.5	60	22.5	25.5	27.31	24.81	10.94	28.19	15.69
2340	98.03	257.48	250.15	117.76	0.4374	0.0132	0.0372	1049.83	49.69	76.99	45.44	13.75	55.5	60	22.5	25.5	27.31	24.75	10.81	28.25	15.69
2358	99.86	258.1	251.37	118.99	0.48195	0.0132	0.0336	1045.92	51.33	77.97	46.58	13.81	55.5	60	22	25.5	27.25	24.81	10.88	28.31	15.69
2376	100.47	259.32	251.37	118.99	0.42525	0.012	0.0384	1008.78	51.33	78.13	45.28	13.81	55.5	60	22	25.5	27.31	24.81	10.88	28.31	15.69
2394	100.47	258.71	251.37	119.6	0.42525	0.0132	0.036	1020.51	51.33	77.81	44.95	13.75	55.5	60	22	25.5	27.31	24.81	10.88	28.31	15.69
2412	100.47	256.87	250.15	118.37	0.42525	0.012	0.0384	1108.48	51	77.64	45.44	13.81	55.5	60	22	25.5	27.31	24.81	10.88	28.31	15.69
2430	101.7	258.71	251.99	118.99	0.43335	0.0144	0.0372	1022.46	50.67	77.32	44.62	13.81	55.5	60	22	25.5	27.31	24.75	10.88	28.25	15.75
2448	99.25	258.1	251.99	118.99	0.4536	0.012	0.0336	1036.15	51.82	77.81	46.09	13.81	55.5	60	22	25.5	27.31	24.81	10.94	28.25	15.75
2466	99.25	259.32	252.6	118.99	0.4536	0.012	0.0348	1135.85	51	77.81	45.28	13.81	55.5	60	22.5	25.5	27.44	24.81	11	28.31	15.69
2484	100.47	259.32	251.99	118.37	0.4293	0.0168	0.036	1055.7	53.12	77.48	45.44	13.75	55.5	60	22.5	25.5	27.5	24.87	11	28.31	15.75
2502	97.42	256.87	251.99	117.76	0.4293	0.0132	0.0372	1075.25	50.51	77.64	45.11	13.75	55.5	60	22.5	25.5	27.44	24.87	10.94	28.25	15.75
2520	101.08	256.26	250.76	117.76	0.44145	0.0132	0.0336	1022.46	50.34	77.97	45.28	13.75	55.5	60	22.5	25.5	27.37	24.81	10.88	28.31	15.75
2538	101.08	256.87	251.99	118.37	0.42525	0.0132	0.0324	1055.7	50.83	76.83	45.28	13.81	55.5	60	22.5	25.5	27.37	24.87	10.94	28.37	15.75
2556	101.08	258.1	251.37	118.99	0.4374	0.012	0.036	1047.88	50.83	76.99	45.6	13.81	55.5	60	22.5	25.5	27.44	24.87	10.94	28.37	15.75
2574	101.08	258.1	250.76	118.37	0.4374	0.0144	0.036	1059.61	50.51	77.32	46.42	13.81	55.5	60	22.5	25.5	27.37	24.87	10.94	28.31	15.75
2592	99.86	258.71	251.99	118.37	0.4293	0.0132	0.0372	1061.56	50.83	77.15	45.93	13.81	55.5	60	22.5	25.5	27.37	24.87	10.94	28.25	15.75
2610	101.7	259.32	255.65	119.6	0.43335	0.0168	0.036	1067.43	51.49	78.13	45.44	13.88	55.5	60	22.5	25.5	27.44	24.87	11	28.31	15.75
2628	99.86	256.87	250.15	118.37	0.42525	0.012	0.0372	1063.52	51.33	77.15	44.46	13.81	55.5	60	22.5	25.5	27.44	24.87	11	28.25	15.75
2646	100.47	257.48	251.37	114.71	0.43335	0.012	0.0312	1008.78	50.51	77.64	45.28	13.81	55.5	60	22.5	25.5	27.37	24.87	10.94	28.25	15.75
2664	103.53	258.71	250.76	118.99	0.45765	0.0144	0.0372	1088.94	51.65	78.13	44.95	13.81	55.5	60	22.5	25.5	27.37	24.87	10.94	28.25	15.75
2682	100.47	262.98	252.6	118.37	0.42525	0.0132	0.0396	1102.62	51.65	78.13	44.95	13.81	55.5	60	22.5	25.5	27.44	24.87	10.94	28.31	15.75
2700	101.08	258.71	251.99	118.37	0.43335	0.0132	0.0336	1071.34	50.51	77.32	45.77	13.81	55.5	60	22.5	25.5	27.25	24.81	10.88	28.25	15.75
2718	98.64	258.71	253.21	119.6	0.44955	0.012	0.0336	1014.64	50.83	78.62	45.11	13.81	55.5	60	22.5	25.5	27.37	24.87	10.88	28.25	15.75
2736	99.86	253.21	250.76	118.37	0.4779	0.012	0.0324	1004.87	51.16	77.97	45.11	13.81	55.5	60	22.5	25.5	27.37	24.87	10.88	28.31	15.81
2754	101.08	258.1	252.6	118.99	0.44145	0.012	0.0324	1055.7	52.14	78.3	44.95	13.81	55.5	60	22	25.5	27.31	24.81	10.88	28.31	15.81
2772	99.86	259.32	251.99	118.37	0.42525	0.0132	0.0348	1071.34	51.16	77.48	44.95	13.81	55.5	60	22.5	25.5	27.37	24.87	10.94	28.31	15.81
2790	99.86	259.32	252.6	118.99	0.45765	0.0132	0.0312	1030.29	51.33	77.81	46.26	13.81	55.5	60	22.5	25.5	27.44	24.87	10.94	28.37	15.75
2808	100.47	258.1	250.76	118.37	0.45765	0.012	0.0324	1010.73	51	77.48	45.93	13.81	55.5	60	22.5	25.5	27.37	24.87	10.88	28.31	15.81
2826	100.47	259.32	253.82	118.37	0.4293	0.0132	0.0336	1036.15	50.51	77.97	45.6	13.81	55.5	60	22.5	25.5	27.44	24.87	10.88	28.31	15.81
2844	100.47	258.71	252.6	118.99	0.4941	0.0156	0.0312	1038.1	52.14	77.64	45.93	13.88	55.5	60	22.5	25.5	27.44	24.94	10.94	28.37	15.81
2862	101.7	259.32	251.99	118.99	0.46575	0.012	0.0348	1053.75	51.65	77.48	45.44	13.88	55.5	60	22.5	25.5	27.5	24.94	10.94	28.31	15.81
2880	99.86	256.87	254.43	118.37	0.4212	0.0132	0.0312	1071.34	50.18	77.81	44.95	13.81	55.5	60	22.5	25.5	27.44	24.94	10.88	28.31	15.81
2898	100.47	257.48	251.99	118.99	0.43335	0.012	0.0348	1026.38	51.65	77.97	45.44	13.88	55.5	60	22.5	25.5	27.44	24.87	10.88	28.31	15.81
2916	99.86	259.32	251.37	118.99	0.4455	0.0132	0.0336	1077.2	51.16	78.13	45.77	13.88	55.5	60	22.5	25.5	27.37	24.94	10.94	28.31	15.81
2934	100.47	258.1	250.76	117.76	0.47385	0.0144	0.036	1016.6	51.33	78.46	45.77	13.88	55.5	60	22.5	25.5	27.5	24.94	10.94	28.25	15.81
2952	101.08	258.71	252.6	118.99	0.42525	0.0144	0.0324	1057.66	51.82	77.81	45.44	13.88	55.5	60	22.5	25.5	27.37	24.94	10.94	28.31	15.81
2970	95.59	258.1	252.6	118.37	0.43335	0.012	0.0324	1006.82	51.33	77.81	45.77	13.88	55.5	60	22.5	25.5	27.37	24.94	10.94	28.31	15.81
2988	100.47	258.1	252.6	118.99	0.4293	0.0132	0.0348	1075.25	51.65	77.81	45.6	13.88	55.5	60	22.5	25.5	27.44	24.94	10.94	28.37	15.81
3006	101.7	258.1	251.99	118.37	0.43335	0.0144	0.0336	1049.83	51.16	78.13	45.28	13.88	55.5	60	22.5	25.5	27.44	24.94	10.94	28.44	15.81
3024	104.75	260.54	253.21	118.37	0.4293	0.0156	0.0312	1069.38	51.16	77.48	45.11	13.88	55.5	60	22.5	25.5	27.44	24.94	11	28.44	15.88
3042	100.47	259.32	252.6	118.37	0.4293	0.0156	0.0312	1034.19	51.98	77.64	45.6	13.88	55.5	60	22.5	25.5	27.5	24.94	11	28.31	15.81
3060	105.36	256.87	250.76	118.99	0.4941	0.012	0.0276	1047.88	51	77.64	45.6	13.81	55.5	60	22.5	25.5	27.25	24.87	10.94	28.25	15.75
3078	101.08	258.71	252.6	119.6	0.42525	0.0132	0.03	1028.33	51.98	77.81	45.6	13.88	55.5	60	22.5	25.5	27.31	24.87	11	28.31	15.81
3096	99.86	258.71	252.6	118.37	0.51435	0.012	0.03	1077.2	51	78.46	45.11	13.88	55.5	60	22.5	25.5	27.5	24.94	11.06	28.31	15.81
3114	100.47	258.1	250.76	118.99	0.42525	0.0132	0.03	1079.16	51.33	77.97	45.93	13.88	55.5	60	22.5	25.5	27.44	24.87	11.06	28.31	15.81
3132	105.36	257.48	251.99	118.99	0.4536	0.0132	0.0324	1077.2	50.83	77.15	44.95	13.88	55.5	60	22.5	25.5	27.37	24.94	11.06	28.31	15.81
3150	100.47	258.1	254.43	119.6	0.4779	0.012	0.03	1042.02	51.82	77.32	45.11	13.88	55.5	60	22.5	25.5	27.31	24.94	11	28.37	15.81
3168	100.47	258.1	251.99	118.37	0.4374	0.0132	0.03	1067.43	51.16	77.32	45.77	13.88	55.5	60	22.5	25.5	27.37	24.94	11	28.31	15.88
3186	101.08	258.1	252.6	118.99	0.43335	0.0132	0.0336	1043.97	52.14	78.13	45.44	13.94	55.5	60	22.5	25.5	27.44	24.94	11	28.31	15.81
3204	100.47	258.71	252.6	118.99	0.43335	0.012	0.03	1049.83	51.16	76.99	45.28	13.88	55.5	60	22.5	25.5	27.5	24.94	11	28.25	15.88
3222	90.7	259.32	252.6	118.99	0.43335	0.0132	0.0288	1075.25	50.67	77.64	45.44	13.88	55.5	60	22.5	25.5	27.5	25	11	28.31	15.81
3240	99.86	259.32	253.21	119.6	0.4293	0.012	0.0276	1008.78	51.33	77.48	45.6	13.88	55.5	60	22.5	25.5	27.31	24.87	11	28.25	15.81
3258	101.08	258.1	253.21	119.6	0.45765	0.012	0.0324	1040.06	51.33	76.99	45.93	13.88	55.5	60	22.5	25.5	27.44	24.94	11.06	28.06	15.81
3276	100.47	259.32	252.6	118.99	0.42525	0.0132	0.0264	1012.69	50.51	77.48	45.11	13.88	55.5	60	22.5	25.5	27.5	24.94	11.06	28.12	15.81
3294	100.47	256.26	251.99	118.99	0.45765	0.0132	0.0276	1090.89	50.83	78.13	45.44	13.94	55.5	60	22.5	25.5	27.5	24.94	11.06	28.19	15.81
3312	100.47	259.32	254.43	118.37	0.4293	0.012	0.03	1069.38	51.16	77.32	44.46	13.88	55.5	60	22.5	25.5	27.44	24.94	11.06	28.25	15.81
3330	100.47	256.26	250.76	118.37	0.42525	0.0132	0.0264	1067.43	51.16	77.64	44.62	13.88	55.5	60	22.5	25.5	27.44	24.94	11.06	28.25	15.81
3348	101.7	257.48	252.6	118.99	0.5103	0.0132	0.03	1038.1	51.33	77.81	45.44	13.88	55.5	60	22.5	25.5	27.44	24.94	11.06	28.31	15.81
3366	99.86	259.32	252.6	118.37	0.4293	0.0144	0.0276	952.08	51.65	77.81	45.6	13.88	55.5	60	22.5	25.5	27.5	24.94	11.06	28.37	15.81
3384	99.86	258.71	259.93	118.99	0.48195	0.012	0.0288	1040.06	53.29	77.48	45.6	13.94	55.5	60	22.5	25.5	27.5	24.94	11.06	28.37	15.88
3402	101.7	258.1	250.76	117.76	0.4374	0.012	0.0288	1028.33	51.16	76.99	45.11	13.94	55.5	60	22.5	25.5	27.5	24.94	11.06	28.37	15.81

## Sheet: Run10
Time (s)	P1 (PSIa)	P2 (PSIa)	P3 (PSIa)	P4 (PSIa)	Power 1 (kW)	Power 2 (kW)	Power 3 (kW)	F1 (mL/min)	HR 1 (%)	HR 2 (%)	HR 3 (%)	T1 (°C)	T2 (°C)	T3 (°C)	T4 (°C)	T5 (°C)	T6 (°C)	T7 (°C)	T8 (°C)	T9 (°C)	T10 (°C)
0	96.2	274.59	262.98	117.76	0.40095	0.012	0.024	1026.38	66.04	80.75	59.33	13.75	61.5	65.5	21.5	26.5	29.31	26.31	11.81	26.69	16
18	96.81	275.2	264.2	118.37	0.40905	0.012	0.0228	1045.92	58.03	80.75	59.5	13.81	61.5	65.5	21.5	26.5	29.37	26.31	11.88	26.75	16
36	96.81	275.81	265.43	118.37	0.4212	0.0132	0.0252	1040.06	58.84	80.75	62.11	13.81	61.5	65.5	21.5	26.5	29.37	26.31	11.88	26.75	16
54	96.81	275.2	264.82	118.37	0.45765	0.012	0.024	1014.64	58.68	79.6	58.03	13.81	61.5	65.5	21.5	26.5	29.44	26.37	11.88	26.75	16.06
72	96.2	274.59	262.98	120.82	0.486	0.0144	0.024	1000.96	58.35	79.11	61.13	13.81	61.5	65.5	21.5	26.5	29.37	26.31	11.88	26.75	16.06
90	96.81	274.59	264.2	117.76	0.41715	0.012	0.024	991.19	58.68	81.57	59.83	13.81	61.5	65.5	21.5	26.5	29.31	26.31	11.88	26.87	16.06
108	94.97	273.98	263.59	120.82	0.405	0.0132	0.0228	1040.06	59.17	81.89	60.32	13.81	61.5	65	21.5	26.5	29.25	26.25	11.88	26.87	16.06
126	95.59	273.98	263.59	118.37	0.405	0.012	0.0264	1028.33	58.35	80.58	59.01	13.81	61.5	65.5	21.5	26.5	29.25	26.25	11.88	27.06	16
144	96.2	273.98	262.37	117.76	0.4455	0.012	0.024	1043.97	58.35	80.26	60.32	13.81	61.5	65.5	21.5	26.5	29.25	26.25	11.88	26.87	16
162	96.2	274.59	263.59	118.37	0.47385	0.012	0.0264	1042.02	58.52	81.24	60.97	13.81	61.5	65	21.5	26.5	29.19	26.31	11.94	26.94	16
180	95.59	273.37	263.59	117.76	0.405	0.012	0.0228	993.14	57.86	80.42	59.83	13.75	61.5	65	21.5	26.5	29.31	26.31	11.81	26.75	16
198	96.2	275.2	262.98	117.76	0.405	0.0132	0.0228	1014.64	58.35	81.24	59.66	13.81	61.5	65	21.5	26.5	29.31	26.31	11.81	26.56	16
216	96.81	274.59	262.98	117.15	0.405	0.012	0.024	1026.38	57.05	80.09	57.86	13.81	61.5	65	21.5	26.5	29.25	26.31	11.81	26.56	16
234	95.59	273.98	262.98	117.76	0.42525	0.012	0.0252	1012.69	59.01	82.06	60.97	13.81	61.5	65	21.5	26.5	29.25	26.31	11.88	26.69	16
252	96.81	273.98	264.2	118.37	0.405	0.012	0.0228	1051.79	58.19	80.42	59.66	13.81	61.5	65	21.5	26.5	29.19	26.25	11.81	26.81	15.88
270	96.81	273.37	262.98	118.37	0.40905	0.0144	0.0228	1028.33	58.19	81.89	59.17	13.75	61	65	21.5	26.5	29.25	26.25	11.81	26.94	15.81
288	96.2	273.37	262.37	116.54	0.4293	0.0132	0.024	1002.92	59.01	81.24	60.15	13.75	61.5	65	21.5	26.5	29.19	26.25	11.81	26.75	15.88
306	96.2	274.59	263.59	118.37	0.405	0.012	0.0228	1043.97	58.35	79.44	57.54	13.81	61	65	21.5	26	29.12	26.19	11.88	26.75	15.94
324	96.81	274.59	264.2	118.37	0.40905	0.012	0.0228	1016.6	58.35	81.57	59.17	13.75	61	65	21.5	26.5	29.25	26.25	11.81	26.87	15.94
342	95.59	274.59	265.43	117.76	0.43335	0.0132	0.024	1004.87	57.05	80.42	56.56	13.75	61	65	21.5	26.5	29.19	26.25	11.88	26.87	15.94
360	97.42	272.15	262.37	118.37	0.4698	0.012	0.0228	1032.24	56.72	78.95	56.07	13.69	61	65	21.5	26.5	29.12	26.19	11.81	26.69	15.94
378	97.42	275.81	263.59	118.37	0.405	0.012	0.0228	1006.82	59.01	81.24	61.3	13.75	61.5	65	21.5	26.5	29.19	26.31	11.81	26.75	15.94
396	96.81	275.81	266.04	118.37	0.405	0.0132	0.0228	1038.1	59.99	80.58	61.62	13.75	61.5	65	21.5	26.5	29.25	26.31	11.81	26.62	16
414	96.2	276.42	265.43	117.76	0.44145	0.0132	0.0228	1038.1	58.19	80.58	59.66	13.75	61.5	65	21.5	26.5	29.31	26.37	11.75	26.75	15.94
432	97.42	276.42	266.65	118.37	0.4212	0.012	0.0228	1065.47	59.83	84.18	62.11	13.75	61.5	65	21.5	26.5	29.44	26.37	11.81	26.87	15.88
450	95.59	275.2	264.2	117.76	0.405	0.012	0.024	1008.78	58.35	79.93	58.84	13.75	61.5	65	21.5	26.5	29.5	26.44	11.75	26.62	15.94
468	96.81	275.81	265.43	117.76	0.405	0.012	0.0252	1061.56	59.83	82.06	62.11	13.75	61	65	21.5	26.5	29.44	26.44	11.75	26.81	15.88
486	96.2	274.59	262.98	117.76	0.42525	0.0132	0.0228	1020.51	59.17	82.55	61.62	13.75	61	65	21.5	26.5	29.44	26.37	11.75	26.69	15.81
504	96.2	275.2	264.82	117.76	0.4212	0.0132	0.0252	1028.33	58.52	80.91	60.15	13.75	61	65	21.5	26.5	29.31	26.37	11.75	26.75	15.88
522	96.81	273.98	264.2	118.37	0.4698	0.012	0.0264	1030.29	58.68	80.09	59.99	13.75	61	65	21.5	26.5	29.25	26.37	11.75	26.69	15.88
540	96.81	275.81	264.82	118.99	0.40905	0.0132	0.0276	1049.83	59.33	81.24	60.15	13.75	61.5	65	21.5	26.5	29.37	26.25	11.81	26.75	15.75
558	95.59	275.81	263.59	117.76	0.40905	0.0132	0.0228	981.41	58.35	81.89	60.48	13.75	61.5	65	21.5	26.5	29.44	26.31	11.81	26.87	15.75
576	95.59	274.59	262.98	118.37	0.405	0.0132	0.0252	1006.82	59.33	81.24	62.28	13.75	61.5	65	21.5	26.5	29.31	26.31	11.75	26.75	15.81
594	96.2	273.37	264.2	118.37	0.405	0.0144	0.024	1036.15	58.52	80.26	59.83	13.81	61.5	65	21.5	26.5	29.31	26.31	11.81	27.12	15.81
612	101.08	275.2	263.59	118.37	0.4941	0.0132	0.0216	1043.97	58.84	80.91	59.83	13.81	61.5	65	21.5	26.5	29.25	26.31	11.81	27	16
630	96.2	275.81	264.2	118.37	0.42525	0.0132	0.024	1106.53	58.35	82.22	59.5	13.81	61.5	65	21.5	26.5	29.31	26.31	11.81	27.12	16
648	96.2	275.81	264.82	117.76	0.4698	0.0132	0.0228	1047.88	57.21	80.26	55.74	13.81	61.5	65	21.5	26.5	29.25	26.25	11.81	27.31	16
666	95.59	274.59	264.2	116.54	0.42525	0.012	0.0228	1014.64	55.41	78.46	52.14	13.81	61.5	65	21.5	26.5	29.25	26.31	11.81	27.94	16
684	97.42	274.59	262.98	118.99	0.41715	0.012	0.0228	1032.24	57.05	83.36	55.58	13.88	61.5	65	21.5	26.5	29.25	26.31	11.81	28.12	16.06
702	97.42	275.81	264.82	118.99	0.4698	0.0132	0.0252	1026.38	56.72	80.91	55.74	13.81	61.5	65	21.5	26.5	29.31	26.25	11.81	28.25	16.19
720	96.81	276.42	265.43	118.37	0.48195	0.012	0.0228	1030.29	56.23	80.91	54.76	13.88	61.5	65	21.5	26.5	29.37	26.31	11.81	28.87	16.19
738	96.81	276.42	264.82	118.37	0.40905	0.012	0.0252	1028.33	57.86	80.91	57.21	13.94	61.5	65	21.5	26.5	29.44	26.37	11.88	28.81	16.31
756	96.2	273.37	254.43	118.99	0.4455	0.012	0.0228	1012.69	56.88	80.58	55.9	14	61.5	65	21.5	26.5	29.37	26.37	11.88	28.94	16.31
774	96.2	275.2	264.2	118.99	0.405	0.012	0.0252	987.27	55.9	78.95	53.29	14	61.5	65	21.5	26.5	29.31	26.37	11.88	28.75	16.44
792	96.2	276.42	266.04	118.99	0.45765	0.0108	0.0228	1014.64	55.41	78.79	53.61	14	61.5	65	21.5	26.5	29.31	26.37	11.88	28.81	16.5
810	97.42	277.03	265.43	118.99	0.41715	0.012	0.024	1045.92	55.74	80.26	52.96	14.06	61.5	65	21.5	26.5	29.44	26.37	11.88	29.06	16.5
828	96.81	276.42	265.43	118.37	0.40905	0.012	0.0252	1020.51	55.08	78.46	50.83	14.06	61.5	65	21.5	26.5	29.37	26.37	11.88	29.06	16.44
846	96.81	275.81	264.82	118.99	0.405	0.012	0.0264	1004.87	53.45	78.95	47.4	14.06	61.5	65.5	21.5	26.5	29.31	26.37	11.88	29.31	16.5
864	95.59	275.81	266.65	118.37	0.40905	0.012	0.0228	1034.19	56.72	79.44	55.74	14.13	61.5	65	21.5	26.5	29.37	26.37	11.88	28.94	16.69
882	94.97	273.98	263.59	118.37	0.40905	0.0144	0.024	1018.55	55.08	78.13	51.82	14.06	61.5	65.5	21.5	26.5	29.44	26.44	11.88	28.69	16.75
900	96.81	273.98	264.2	118.37	0.4212	0.0132	0.0228	1049.83	56.56	79.6	55.74	14.13	61.5	65.5	21.5	26.5	29.31	26.31	11.88	28.5	16.37
918	96.2	275.2	264.82	115.32	0.405	0.0132	0.0252	1012.69	54.43	78.95	52.31	14.13	61.5	65.5	21.5	26.5	29.31	26.31	11.88	28.44	16.37
936	96.2	277.03	268.48	118.37	0.405	0.012	0.0228	1024.42	55.08	79.11	52.31	14.13	61.5	65.5	21.5	26.5	29.37	26.37	11.88	28.31	16.37
954	94.97	274.59	264.2	118.37	0.405	0.012	0.0228	1045.92	53.61	77.15	49.53	14.13	61.5	65.5	21.5	26.5	29.31	26.31	11.88	28.25	16.37
972	96.81	274.59	264.2	118.37	0.405	0.0144	0.024	1040.06	57.05	80.09	55.9	14.13	61.5	65.5	21.5	26.5	29.31	26.31	11.88	28.25	16.31
990	96.81	275.81	263.59	118.37	0.486	0.0144	0.0228	1012.69	56.72	79.11	56.23	14.13	61.5	65.5	21.5	26.5	29.31	26.31	11.88	28.19	16.25
1008	96.2	279.48	264.82	117.15	0.40905	0.0144	0.0228	1043.97	56.23	78.79	54.92	14.06	61.5	65.5	21.5	26.5	29.31	26.37	11.88	28.12	16.19
1026	96.81	275.2	265.43	118.37	0.405	0.012	0.0216	1042.02	56.07	79.11	54.92	14.06	61.5	65.5	21.5	26.5	29.37	26.37	11.81	28.12	16.12
1044	96.2	275.2	263.59	117.76	0.4374	0.012	0.024	1022.46	57.21	79.77	57.05	14.06	61.5	65.5	21.5	26.5	29.37	26.37	11.81	28	16.12
1062	96.2	273.98	261.76	118.99	0.40905	0.012	0.024	1030.29	57.37	79.93	58.19	14.13	61.5	65.5	21.5	26.5	29.31	26.37	11.81	27.81	16.06
1080	103.53	268.48	259.32	123.26	0.44145	0.012	0.0228	1057.66	57.37	80.26	56.72	14.06	61.5	65.5	21.5	26	29	26.19	11.88	27.44	16.12
1098	104.14	268.48	259.93	122.65	0.49815	0.0108	0.0228	1028.33	58.19	80.09	59.83	14.06	61.5	65.5	21.5	26	28.94	26.12	11.94	27.19	16.25
1116	104.14	273.98	254.43	122.65	0.44955	0.0132	0.0228	1055.7	59.33	80.91	60.48	14.13	61	65	21.5	26	28.87	26.12	12	27.12	16.31
1134	104.14	273.98	261.76	123.87	0.4455	0.012	0.0228	1086.98	57.86	80.42	57.86	14.13	61	65	21.5	26	28.94	26.19	12.13	27.25	16.31
1152	99.86	270.31	261.15	123.87	0.44145	0.012	0.0276	1049.83	58.35	80.26	57.37	14.19	61	65	21.5	26	29	26.25	12.13	27.37	16.31
1170	103.53	269.7	260.54	123.26	0.44145	0.012	0.0228	1061.56	57.7	80.91	56.88	14.19	61	65	21.5	26	28.87	26.19	12.13	27.62	16.37
1188	104.75	269.7	259.93	123.26	0.46575	0.0132	0.0228	1024.42	57.21	79.6	57.05	14.31	60.5	65	21.5	26	28.81	26.19	12.13	27.87	16.44
1206	104.75	270.31	259.93	122.65	0.4455	0.012	0.0264	1040.06	55.74	79.44	53.61	14.38	60.5	64.5	21.5	26	28.75	26.19	12.13	28.12	16.5
1224	103.53	269.09	258.71	122.65	0.4374	0.0132	0.03	1022.46	57.7	80.26	56.88	14.44	60.5	64.5	21.5	26	28.69	26.12	12.13	28.19	16.56
1242	103.53	266.04	259.93	123.87	0.44145	0.0132	0.0228	1073.29	57.54	79.6	54.59	14.44	60.5	64.5	21.5	26	28.62	26.12	12.13	28.31	16.56
1260	104.75	270.31	259.93	123.26	0.44955	0.0132	0.024	1042.02	56.72	79.44	55.74	14.63	60	64	21.5	26	28.56	26.06	12.06	28.75	16.62
1278	104.75	271.54	261.76	122.04	0.4455	0.012	0.0228	1061.56	56.56	79.77	53.12	14.69	59.5	64	21.5	26	28.62	26.12	12.06	28.94	16.69
1296	104.14	269.7	263.59	122.65	0.44145	0.012	0.0228	1073.29	55.25	79.6	52.96	14.69	59.5	63.5	21.5	26	28.69	26.12	12.06	29.12	16.75
1314	105.97	269.7	259.93	122.65	0.44145	0.012	0.0228	1085.02	56.56	80.09	52.63	14.75	59.5	63.5	21.5	26	28.62	26.12	12.06	29.06	16.81
1332	103.53	269.09	259.32	122.04	0.5022	0.012	0.024	1045.92	56.23	80.58	53.45	14.75	59.5	63.5	21.5	26	28.62	26.12	12.13	29.31	16.87
1350	102.92	272.76	261.15	122.65	0.49005	0.0132	0.0276	1051.79	54.92	78.62	51.82	14.81	59.5	63.5	21.5	26	28.62	26.12	12.06	29.25	16.87
1368	103.53	270.31	258.71	122.65	0.44145	0.012	0.0252	1075.25	56.23	79.44	51.49	14.81	59	63	21.5	26	28.62	26.12	12.06	29.06	16.94
1386	104.14	263.59	261.76	122.04	0.51435	0.012	0.0228	1112.4	55.41	77.81	51.33	14.81	59	63	21.5	26	28.62	26.19	12	28.81	17
1404	103.53	270.31	259.93	122.65	0.44145	0.012	0.0264	1032.24	55.58	78.46	51.82	14.88	59	63	21.5	26	28.69	26.19	12	29.06	16.94
1422	102.92	269.7	259.32	119.6	0.44145	0.0108	0.024	1042.02	57.86	78.95	57.37	14.94	59	63	21.5	26	28.62	26.19	12	28.69	16.94
1440	102.92	270.31	260.54	122.65	0.4455	0.0144	0.0252	1081.11	56.56	79.28	54.1	14.88	58.5	62.5	21.5	26	28.56	26.12	11.94	27.81	16.75
1458	102.92	270.92	257.48	122.04	0.44145	0.0132	0.024	1057.66	57.21	78.79	56.72	14.88	58.5	62.5	21.5	26	28.62	26.12	11.94	27.87	16.69
1476	104.14	272.15	261.15	122.65	0.44145	0.012	0.024	1081.11	56.72	78.62	54.1	14.88	58.5	62.5	21.5	26	28.62	26.19	11.94	28	16.56
1494	101.08	269.09	258.71	122.04	0.44145	0.012	0.024	1042.02	57.21	77.81	55.08	14.88	58.5	62.5	21.5	26	28.75	26.25	11.94	28.12	16.56
1512	102.92	269.09	259.32	122.65	0.4698	0.012	0.0228	1053.75	55.25	76.66	51.82	14.88	58.5	62.5	21.5	26	28.56	26.12	11.88	27.87	16.69
1530	101.7	268.48	258.1	121.43	0.486	0.012	0.0252	1081.11	56.07	77.81	56.23	14.88	58.5	62.5	21.5	26	28.5	26.12	11.88	27.69	16.75
1548	101.7	267.87	258.1	121.43	0.49815	0.012	0.0228	1049.83	57.86	80.75	57.05	14.88	58.5	62.5	21.5	26	28.44	26.06	11.94	27.56	16.62
1566	103.53	267.87	258.1	122.65	0.5103	0.012	0.0228	1086.98	58.68	79.6	59.17	14.81	58.5	62.5	21.5	26	28.37	26.06	11.94	27.5	16.56
1584	102.92	270.31	258.71	122.04	0.4374	0.012	0.0264	1085.02	57.05	77.97	55.74	14.81	58.5	62.5	21.5	26	28.37	26.06	11.88	27.5	16.56
1602	102.31	270.31	259.32	122.04	0.44145	0.012	0.0228	1051.79	57.21	78.79	57.54	14.81	58	62.5	21.5	26	28.37	26	11.81	27.37	16.56
1620	102.92	268.48	258.1	122.04	0.46575	0.012	0.0228	1083.07	58.03	80.42	58.19	14.75	58	62	21.5	26	28.37	25.94	11.81	27.37	16.5
1638	102.92	269.09	258.71	122.65	0.44145	0.012	0.024	1071.34	57.21	79.28	57.7	14.75	58	62	21.5	26	28.37	26	11.81	27.37	16.5
1656	103.53	267.87	258.1	122.04	0.44145	0.012	0.0228	1042.02	57.54	79.44	57.54	14.75	58	62	21.5	26	28.31	26	11.81	27.37	16.44
1674	102.92	267.87	259.32	122.04	0.44955	0.012	0.024	1092.84	59.17	80.09	60.81	14.75	58	62	21.5	26	28.31	25.94	11.81	27.12	16.5
1692	102.31	270.31	258.71	122.04	0.4374	0.012	0.0264	1034.19	57.37	78.79	58.52	14.75	58	62	21.5	26	28.44	26	11.81	26.87	16.62
1710	102.31	269.09	256.26	122.65	0.44955	0.012	0.024	1079.16	58.68	79.6	58.68	14.69	58	62	21.5	26	28.5	26	11.88	27.06	16.56
1728	102.92	269.09	258.1	120.82	0.4374	0.012	0.0228	1006.82	57.21	80.09	56.07	14.69	58	62	21.5	26	28.44	26	11.81	27.25	16.5
1746	101.08	267.87	258.71	122.04	0.4779	0.012	0.0264	1008.78	57.05	77.48	55.08	14.75	58	62	21.5	26	28.37	26	11.81	27.62	16.56
1764	102.31	269.09	258.1	121.43	0.4374	0.0132	0.0228	1071.34	57.7	79.6	57.21	14.75	58	62	21.5	26	28.37	26	11.81	27.69	16.56
1782	103.53	269.09	258.71	122.65	0.4374	0.012	0.024	1028.33	57.37	79.11	55.08	14.69	58	62	21.5	26	28.37	25.94	11.81	27.75	16.56
1800	104.14	269.09	259.32	122.04	0.4374	0.0132	0.024	1020.51	56.39	80.26	56.23	14.69	58	61.5	21.5	26	28.31	25.94	11.75	28.37	16.69
1818	103.53	267.26	258.1	122.04	0.44955	0.012	0.0228	1083.07	54.92	77.97	52.14	14.75	58	61.5	21.5	26	28.31	26	11.81	28.62	16.75
1836	102.92	267.87	258.71	122.04	0.51435	0.012	0.0216	1096.75	55.58	80.42	53.12	14.75	58	61.5	21.5	26	28.31	25.94	11.81	28.87	16.75
1854	89.48	267.87	259.93	122.04	0.45765	0.0144	0.0228	1067.43	57.21	78.79	53.29	14.75	58	61.5	21.5	26	28.31	26	11.81	28.94	16.81
1872	102.92	269.7	260.54	122.04	0.44145	0.012	0.024	1075.25	55.41	79.77	52.96	14.81	58	61.5	21.5	26	28.37	26	11.81	29	16.87
1890	103.53	268.48	259.32	121.43	0.47385	0.012	0.024	1034.19	56.07	79.44	54.1	14.81	57.5	61.5	21.5	26	28.44	26	11.81	29	16.87
1908	103.53	267.26	259.32	121.43	0.48195	0.012	0.0228	1071.34	54.1	78.3	51	14.81	58	61.5	21.5	26	28.44	26.06	11.81	29.19	16.87
1926	104.75	270.92	259.93	122.65	0.44145	0.012	0.0228	1069.38	56.39	79.28	53.12	14.81	57.5	61.5	21.5	26	28.44	26.06	11.81	29.25	16.94
1944	102.92	270.31	261.15	122.04	0.50625	0.012	0.0228	1090.89	54.92	77.32	51	14.88	58	61.5	21.5	26	28.56	26.06	11.81	29.31	17.06
1962	103.53	270.31	261.15	121.43	0.5022	0.012	0.0252	1102.62	56.72	79.44	52.96	14.88	58	61.5	21.5	26	28.62	26.12	11.81	29.06	17.12
1980	102.92	269.09	259.93	122.04	0.44145	0.012	0.024	1092.84	55.74	77.97	52.47	14.88	57.5	61.5	21.5	26	28.5	26.06	11.81	28.94	16.94
1998	102.92	270.31	259.32	122.04	0.4455	0.012	0.024	1065.47	55.41	78.62	52.47	14.88	57.5	61.5	21.5	26	28.5	26.06	11.81	28.87	16.94
2016	102.31	269.09	259.32	122.04	0.44145	0.012	0.024	1059.61	55.9	77.32	54.59	14.88	58	61.5	21.5	26	28.5	26.06	11.88	28.75	16.94
2034	102.92	270.31	261.15	122.04	0.44145	0.0132	0.0228	1077.2	57.37	79.11	56.56	14.88	58	61.5	21.5	26	28.56	26.06	11.81	28.37	17
2052	102.92	270.92	259.93	122.04	0.4455	0.012	0.0252	1086.98	56.72	78.46	54.43	14.88	58	61.5	21.5	26	28.56	26.06	11.81	28.31	16.87
2070	103.53	268.48	259.32	121.43	0.4536	0.0108	0.0252	1057.66	55.74	77.15	53.45	14.88	58	61.5	21.5	26	28.56	26.06	11.81	28.31	16.81
[truncated: 115 more rows]

[truncated: 6 more sheets: Run11, Run12, Run13, Run14, Run15, Run16]
